# Supplementary material for: Quantification Quality Control Emerges as a Crucial Factor to Enhance Single-Cell Proteomics Data Analysis
Source: Mol Cell Proteomics. 2024 Apr 15;23(5):100768. doi: 10.1016/j.mcpro.2024.100768 (PMC11103571; doi:10.1016/j.mcpro.2024.100768)
Supplement: Supplemental Table S4 [file mmc4.xlsx]

## Sheet: Table_S4-proteinGroups_IMBR
Table S4. The protein quantification table of SCP dataset using IMBR
Protein IDs	Majority protein IDs	Peptide counts (all)	Peptide counts (razor+unique)	Peptide counts (unique)	Protein names	Gene names	Fasta headers	Number of proteins	Peptides	Razor + unique peptides	Unique peptides	Peptides eAL00219	Peptides eAL00220	Peptides eAL00221	Peptides eAL00222	Peptides eAL00223	Peptides eAL00224	Peptides eAL00225	Peptides eAL00226	Peptides eAL00227	Peptides eAL00228	Peptides eAL00229	Peptides eAL00230	Peptides eAL00231	Peptides eAL00232	Peptides eAL00233	Peptides eAL00234	Peptides eAL00235	Peptides eAL00236	Peptides eAL00237	Peptides eAL00238	Peptides eAL00239	Peptides eAL00240	Peptides eAL00241	Peptides eAL00242	Peptides eAL00243	Peptides eAL00244	Peptides eAL00245	Peptides eAL00246	Peptides eAL00247	Peptides eAL00248	Peptides eAL00249	Peptides eAL00250	Peptides eAL00251	Peptides eAL00252	Peptides eAL00253	Peptides eAL00254	Peptides eAL00255	Peptides eAL00256
P0DPI2;A0A0B4J2D5	P0DPI2;A0A0B4J2D5	2;2	2;2	2;2			sp|P0DPI2|GAL3A_HUMAN Glutamine amidotransferase-like class 1 domain-containing protein 3A, mitochondrial OS=Homo sapiens OX=9606 GN=GATD3A PE=1 SV=1;sp|A0A0B4J2D5|GAL3B_HUMAN Glutamine amidotransferase-like class 1 domain-containing protein 3B, mitochondr	2	2	2	2	0	2	1	2	0	2	1	2	2	1	1	1	0	2	1	1	2	1	0	2	1	1	1	1	1	2	1	1	0	1	1	1	2	1	1	1	1	2
A0AVT1	A0AVT1	2	2	2	Ubiquitin-like modifier-activating enzyme 6	UBA6	sp|A0AVT1|UBA6_HUMAN Ubiquitin-like modifier-activating enzyme 6 OS=Homo sapiens OX=9606 GN=UBA6 PE=1 SV=1	1	2	2	2	1	0	0	1	0	0	0	0	1	0	0	1	0	0	0	1	0	0	1	0	0	0	0	0	2	0	0	1	0	2	1	1	0	0	0	0	0	0
A0FGR8	A0FGR8	2	2	2	Extended synaptotagmin-2	ESYT2	sp|A0FGR8|ESYT2_HUMAN Extended synaptotagmin-2 OS=Homo sapiens OX=9606 GN=ESYT2 PE=1 SV=1	1	2	2	2	1	1	1	1	0	2	0	0	1	0	1	1	2	1	1	2	0	0	1	2	1	0	2	2	1	1	1	2	1	2	1	2	1	1	1	0	1	1
P55036;A2A3N6	P55036;A2A3N6	1;1	1;1	1;1	26S proteasome non-ATPase regulatory subunit 4;Putative PIP5K1A and PSMD4-like protein	PSMD4;PIPSL	sp|P55036|PSMD4_HUMAN 26S proteasome non-ATPase regulatory subunit 4 OS=Homo sapiens OX=9606 GN=PSMD4 PE=1 SV=1;sp|A2A3N6|PIPSL_HUMAN Putative PIP5K1A and PSMD4-like protein OS=Homo sapiens OX=9606 GN=PIPSL PE=5 SV=1	2	1	1	1	0	1	1	1	1	0	0	1	1	1	0	1	1	1	1	1	0	1	0	0	1	0	1	1	1	0	0	1	0	0	0	1	0	0	0	0	1	0
A5YKK6	A5YKK6	2	2	2	CCR4-NOT transcription complex subunit 1	CNOT1	sp|A5YKK6|CNOT1_HUMAN CCR4-NOT transcription complex subunit 1 OS=Homo sapiens OX=9606 GN=CNOT1 PE=1 SV=2	1	2	2	2	0	0	1	0	0	1	0	0	0	0	0	0	1	1	1	0	1	0	1	0	1	0	0	1	0	1	1	1	1	0	0	0	0	0	0	0	0	0
P62308;A8MWD9	P62308;A8MWD9	1;1	1;1	1;1	Small nuclear ribonucleoprotein G;Putative small nuclear ribonucleoprotein G-like protein 15	SNRPG;SNRPGP15	sp|P62308|RUXG_HUMAN Small nuclear ribonucleoprotein G OS=Homo sapiens OX=9606 GN=SNRPG PE=1 SV=1;sp|A8MWD9|RUXGL_HUMAN Putative small nuclear ribonucleoprotein G-like protein 15 OS=Homo sapiens OX=9606 GN=SNRPGP15 PE=5 SV=2	2	1	1	1	0	1	1	0	1	0	1	1	0	1	1	1	1	1	1	1	1	0	1	1	0	1	1	1	1	1	1	1	1	1	0	0	1	1	1	1	1	1
Q99613;B5ME19	Q99613;B5ME19	11;11	11;11	11;11	Eukaryotic translation initiation factor 3 subunit C;Eukaryotic translation initiation factor 3 subunit C-like protein	EIF3C;EIF3CL	sp|Q99613|EIF3C_HUMAN Eukaryotic translation initiation factor 3 subunit C OS=Homo sapiens OX=9606 GN=EIF3C PE=1 SV=1;sp|B5ME19|EIFCL_HUMAN Eukaryotic translation initiation factor 3 subunit C-like protein OS=Homo sapiens OX=9606 GN=EIF3CL PE=1 SV=1	2	11	11	11	8	7	10	7	7	8	8	7	8	8	7	8	7	7	8	7	7	6	7	7	5	7	5	8	6	6	7	6	6	8	7	6	7	7	7	6	9	8
CON__P00761	CON__P00761	3	3	3				1	3	3	3	3	2	2	2	3	2	3	2	2	3	2	3	2	2	2	2	3	2	3	2	3	2	1	2	2	2	2	2	2	2	2	2	2	2	2	2	2	2
CON__P01966	CON__P01966	1	1	1				1	1	1	1	1	1	1	1	1	1	1	1	0	1	1	1	1	1	0	1	1	1	1	1	0	1	1	1	1	0	0	1	1	1	1	0	1	1	0	1	1	1
CON__P02535-1;CON__P13645;P13645;CON__Q7Z3Y7;CON__P08779;CON__P02533;CON__Q3ZAW8;P08779;Q7Z3Y7;P02533;CON__Q148H6;CON__A2A4G1;CON__Q9Z2K1;CON__Q7Z3Z0;CON__Q7Z3Y8;CON__O76015;CON__O76013;CON__Q497I4;CON__P08727;CON__O76014;CON__A2A5Y0;CON__REFSEQ:XP_986630;CON__Q6IFX2;CON__P19012;CON__P05784;CON__P19001;CON__Q14525;CON__A2AB72;CON__Q9UE12;CON__Q15323;Q15323;CON__Q92764;CON__Q9QWL7;CON__Q14532;CON_…	CON__P02535-1;CON__P13645;P13645;CON__Q7Z3Y7;CON__P08779;CON__P02533;CON__Q3ZAW8;P08779;Q7Z3Y7;P02533;CON__Q148H6;CON__A2A4G1;CON__Q9Z2K1	3;3;3;2;2;2;2;2;2;2;2;2;2;1;1;1;1;1;1;1;1;1;1;1;1;1;1;1;1;1;1;1;1;1;1;1;1;1;1;1;1;1;1;1;1;1;1;1;1;1;1;1	3;3;3;2;2;2;2;2;2;2;2;2;2;1;1;1;1;1;1;1;1;1;1;1;1;1;1;1;1;1;1;1;1;1;1;1;1;1;1;1;1;1;1;1;1;1;1;1;1;1;1;1	2;2;2;1;1;1;1;1;1;1;1;1;1;1;1;0;0;0;0;0;0;0;0;0;0;0;0;0;0;0;0;0;0;0;0;0;0;0;0;0;0;1;0;1;0;0;0;0;1;0;0;1	Keratin, type I cytoskeletal 10;Keratin, type I cytoskeletal 16;Keratin, type I cytoskeletal 28;Keratin, type I cytoskeletal 14	KRT10;KRT16;KRT28;KRT14	;;sp|P13645|K1C10_HUMAN Keratin, type I cytoskeletal 10 OS=Homo sapiens OX=9606 GN=KRT10 PE=1 SV=6;;;;;sp|P08779|K1C16_HUMAN Keratin, type I cytoskeletal 16 OS=Homo sapiens OX=9606 GN=KRT16 PE=1 SV=4;sp|Q7Z3Y7|K1C28_HUMAN Keratin, type I cytoskeletal 28 OS	52	3	3	2	1	3	1	2	2	2	1	0	1	1	0	0	1	0	0	1	1	1	1	1	1	0	0	1	0	1	1	0	0	1	0	0	2	2	1	0	1	0
CON__P02769;CON__P02768-1;P02768	CON__P02769;CON__P02768-1;P02768	1;1;1	1;1;1	1;1;1	Serum albumin	ALB	;;sp|P02768|ALBU_HUMAN Serum albumin OS=Homo sapiens OX=9606 GN=ALB PE=1 SV=2	3	1	1	1	1	0	1	1	0	1	1	1	1	1	0	1	1	1	1	1	1	1	1	1	0	1	0	0	1	1	1	0	0	1	0	0	0	0	0	1	1	1
CON__P04264;P04264	CON__P04264;P04264	3;3	3;3	2;2	Keratin, type II cytoskeletal 1	KRT1	;sp|P04264|K2C1_HUMAN Keratin, type II cytoskeletal 1 OS=Homo sapiens OX=9606 GN=KRT1 PE=1 SV=6	2	3	3	2	0	1	0	0	0	0	0	0	0	0	1	0	0	0	0	0	0	0	0	0	0	0	0	0	1	1	0	0	2	0	1	0	0	1	0	0	0	0
CON__P12763	CON__P12763	3	3	3				1	3	3	3	2	2	2	2	2	2	2	2	2	2	2	2	3	3	2	3	2	2	3	2	2	3	2	3	3	3	3	2	2	2	3	2	3	3	3	3	3	2
CON__P13717	CON__P13717	2	2	2				1	2	2	2	2	2	2	2	2	2	2	2	2	2	2	2	2	2	2	2	2	2	2	2	2	2	2	2	2	2	2	2	2	2	2	2	2	2	2	2	2	2
CON__P35908;CON__P35908v2;P35908	CON__P35908;CON__P35908v2;P35908	2;2;2	2;2;2	2;2;2	Keratin, type II cytoskeletal 2 epidermal	KRT2	;;sp|P35908|K22E_HUMAN Keratin, type II cytoskeletal 2 epidermal OS=Homo sapiens OX=9606 GN=KRT2 PE=1 SV=2	3	2	2	2	0	2	0	0	1	0	0	0	1	0	0	0	1	1	0	0	1	0	0	1	1	0	1	0	0	1	0	0	1	0	0	0	0	2	1	0	0	0
E9PAV3;Q13765;Q9BZK3	E9PAV3;Q13765	6;5;1	6;5;1	6;5;1	Nascent polypeptide-associated complex subunit alpha, muscle-specific form;Nascent polypeptide-associated complex subunit alpha	NACA	sp|E9PAV3|NACAM_HUMAN Nascent polypeptide-associated complex subunit alpha, muscle-specific form OS=Homo sapiens OX=9606 GN=NACA PE=1 SV=1;sp|Q13765|NACA_HUMAN Nascent polypeptide-associated complex subunit alpha OS=Homo sapiens OX=9606 GN=NACA PE=1 SV=1	3	6	6	6	4	5	5	5	4	4	4	4	5	4	4	4	5	4	5	5	4	5	5	5	5	5	5	5	4	5	4	5	4	4	5	4	5	4	5	5	4	5
E9PRG8	E9PRG8	1	1	1	Uncharacterized protein C11orf98	C11orf98	sp|E9PRG8|CK098_HUMAN Uncharacterized protein C11orf98 OS=Homo sapiens OX=9606 GN=C11orf98 PE=4 SV=2	1	1	1	1	0	0	0	0	0	0	0	0	0	0	0	0	0	0	0	0	1	0	0	0	0	1	1	0	0	0	1	0	0	1	0	0	0	1	1	0	0	0
O00116	O00116	3	3	3	Alkyldihydroxyacetonephosphate synthase, peroxisomal	AGPS	sp|O00116|ADAS_HUMAN Alkyldihydroxyacetonephosphate synthase, peroxisomal OS=Homo sapiens OX=9606 GN=AGPS PE=1 SV=1	1	3	3	3	3	2	2	2	0	3	0	1	2	1	1	1	1	2	1	1	0	2	1	1	1	1	0	0	1	1	1	1	2	1	2	1	0	1	2	1	1	2
O00148;Q13838	O00148;Q13838	8;8	8;8	8;8	ATP-dependent RNA helicase DDX39A;Spliceosome RNA helicase DDX39B	DDX39A;DDX39B	sp|O00148|DX39A_HUMAN ATP-dependent RNA helicase DDX39A OS=Homo sapiens OX=9606 GN=DDX39A PE=1 SV=2;sp|Q13838|DX39B_HUMAN Spliceosome RNA helicase DDX39B OS=Homo sapiens OX=9606 GN=DDX39B PE=1 SV=1	2	8	8	8	8	7	7	6	8	6	6	6	7	7	7	7	6	5	6	8	5	4	8	5	7	7	5	5	7	6	6	6	6	7	7	6	5	7	5	5	8	7
O00154	O00154	4	4	4	Cytosolic acyl coenzyme A thioester hydrolase	ACOT7	sp|O00154|BACH_HUMAN Cytosolic acyl coenzyme A thioester hydrolase OS=Homo sapiens OX=9606 GN=ACOT7 PE=1 SV=3	1	4	4	4	4	4	3	4	4	3	4	4	3	4	3	4	4	4	3	4	4	4	4	4	3	4	4	4	4	4	4	4	3	3	4	4	4	4	4	4	3	4
O00159	O00159	6	6	6	Unconventional myosin-Ic	MYO1C	sp|O00159|MYO1C_HUMAN Unconventional myosin-Ic OS=Homo sapiens OX=9606 GN=MYO1C PE=1 SV=4	1	6	6	6	5	5	2	5	4	2	3	3	4	3	5	3	3	4	2	2	4	2	4	3	5	2	4	3	2	3	2	4	3	2	3	5	4	3	3	4	3	2
O00161	O00161	2	2	2	Synaptosomal-associated protein 23	SNAP23	sp|O00161|SNP23_HUMAN Synaptosomal-associated protein 23 OS=Homo sapiens OX=9606 GN=SNAP23 PE=1 SV=1	1	2	2	2	2	2	2	2	2	2	2	2	2	1	2	2	2	2	2	2	1	1	2	2	2	1	2	1	2	1	1	1	1	1	1	1	1	1	2	1	1	2
O00170	O00170	3	3	3	AH receptor-interacting protein	AIP	sp|O00170|AIP_HUMAN AH receptor-interacting protein OS=Homo sapiens OX=9606 GN=AIP PE=1 SV=2	1	3	3	3	3	2	3	3	3	3	2	3	3	3	3	3	3	2	2	2	2	3	3	3	2	2	1	2	2	3	3	3	2	3	3	2	3	2	1	3	2	1
O00193	O00193	2	2	2	Small acidic protein	SMAP	sp|O00193|SMAP_HUMAN Small acidic protein OS=Homo sapiens OX=9606 GN=SMAP PE=1 SV=1	1	2	2	2	1	2	1	1	1	1	1	2	1	1	1	1	1	2	1	1	2	2	1	2	1	1	1	1	1	1	1	1	1	1	1	1	1	1	1	2	2	1
O00231	O00231	9	9	9	26S proteasome non-ATPase regulatory subunit 11	PSMD11	sp|O00231|PSD11_HUMAN 26S proteasome non-ATPase regulatory subunit 11 OS=Homo sapiens OX=9606 GN=PSMD11 PE=1 SV=3	1	9	9	9	7	7	6	8	8	7	5	8	8	7	9	7	8	8	9	9	7	9	8	7	9	7	9	7	7	6	7	7	5	7	8	6	6	6	7	7	7	6
O00232	O00232	2	2	2	26S proteasome non-ATPase regulatory subunit 12	PSMD12	sp|O00232|PSD12_HUMAN 26S proteasome non-ATPase regulatory subunit 12 OS=Homo sapiens OX=9606 GN=PSMD12 PE=1 SV=3	1	2	2	2	1	1	1	1	2	1	1	1	2	2	1	1	2	2	2	1	1	0	2	2	2	2	2	1	1	2	1	2	2	1	1	2	1	2	1	2	2	2
O00233	O00233	1	1	1	26S proteasome non-ATPase regulatory subunit 9	PSMD9	sp|O00233|PSMD9_HUMAN 26S proteasome non-ATPase regulatory subunit 9 OS=Homo sapiens OX=9606 GN=PSMD9 PE=1 SV=3	1	1	1	1	0	0	0	1	0	0	1	1	0	0	0	0	0	0	0	0	0	0	0	0	0	0	0	0	1	0	0	0	0	0	0	1	0	0	0	1	0	1
O00244	O00244	3	3	3	Copper transport protein ATOX1	ATOX1	sp|O00244|ATOX1_HUMAN Copper transport protein ATOX1 OS=Homo sapiens OX=9606 GN=ATOX1 PE=1 SV=1	1	3	3	3	2	3	3	3	3	3	3	3	3	3	3	3	3	3	3	3	3	3	3	3	3	3	3	3	3	3	3	3	3	3	3	3	3	3	3	3	3	3
O00264	O00264	2	2	2	Membrane-associated progesterone receptor component 1	PGRMC1	sp|O00264|PGRC1_HUMAN Membrane-associated progesterone receptor component 1 OS=Homo sapiens OX=9606 GN=PGRMC1 PE=1 SV=3	1	2	2	2	1	1	1	1	1	1	1	1	0	1	1	1	1	2	1	1	1	1	2	0	1	1	1	1	2	0	1	0	0	2	1	0	1	0	1	0	0	0
O00299	O00299	5	5	5	Chloride intracellular channel protein 1	CLIC1	sp|O00299|CLIC1_HUMAN Chloride intracellular channel protein 1 OS=Homo sapiens OX=9606 GN=CLIC1 PE=1 SV=4	1	5	5	5	5	5	5	5	5	5	5	5	5	5	5	5	5	5	5	5	5	5	5	5	5	5	5	5	5	5	5	5	5	5	5	5	5	5	5	5	5	5
O00303	O00303	6	6	6	Eukaryotic translation initiation factor 3 subunit F	EIF3F	sp|O00303|EIF3F_HUMAN Eukaryotic translation initiation factor 3 subunit F OS=Homo sapiens OX=9606 GN=EIF3F PE=1 SV=1	1	6	6	6	4	6	5	6	4	4	2	4	4	6	5	5	4	5	4	5	6	3	4	3	5	4	2	4	3	4	3	5	4	4	4	5	6	5	3	4	5	4
O00410;O60518	O00410	10;1	10;1	10;1	Importin-5	IPO5	sp|O00410|IPO5_HUMAN Importin-5 OS=Homo sapiens OX=9606 GN=IPO5 PE=1 SV=4	2	10	10	10	5	5	7	8	7	8	7	8	7	6	6	8	7	7	6	6	7	6	6	6	7	6	6	9	5	7	5	6	6	9	7	8	5	5	6	7	5	6
O00422	O00422	2	2	2	Histone deacetylase complex subunit SAP18	SAP18	sp|O00422|SAP18_HUMAN Histone deacetylase complex subunit SAP18 OS=Homo sapiens OX=9606 GN=SAP18 PE=1 SV=1	1	2	2	2	2	2	2	1	1	2	2	2	2	2	1	2	2	2	1	1	2	1	2	2	2	1	2	2	2	2	2	2	2	2	2	1	2	2	1	1	2	1
O00425	O00425	1	1	1	Insulin-like growth factor 2 mRNA-binding protein 3	IGF2BP3	sp|O00425|IF2B3_HUMAN Insulin-like growth factor 2 mRNA-binding protein 3 OS=Homo sapiens OX=9606 GN=IGF2BP3 PE=1 SV=2	1	1	1	1	0	1	0	1	0	0	0	0	0	0	0	1	0	1	0	0	0	0	0	0	0	0	0	0	0	0	0	0	0	0	0	0	0	0	0	0	0	0
O00429	O00429	8	8	8	Dynamin-1-like protein	DNM1L	sp|O00429|DNM1L_HUMAN Dynamin-1-like protein OS=Homo sapiens OX=9606 GN=DNM1L PE=1 SV=2	1	8	8	8	2	4	3	5	4	4	2	4	4	3	3	4	4	3	3	5	3	1	2	3	2	4	3	3	4	3	5	3	3	3	3	4	5	4	4	3	3	2
O00442	O00442	1	1	1	RNA 3-terminal phosphate cyclase	RTCA	sp|O00442|RTCA_HUMAN RNA 3-terminal phosphate cyclase OS=Homo sapiens OX=9606 GN=RTCA PE=1 SV=1	1	1	1	1	1	1	1	0	0	0	1	0	1	0	0	1	0	0	1	0	0	0	0	0	0	1	0	1	0	0	1	1	0	0	0	0	1	1	0	0	0	0
O00483	O00483	2	2	2	Cytochrome c oxidase subunit NDUFA4	NDUFA4	sp|O00483|NDUA4_HUMAN Cytochrome c oxidase subunit NDUFA4 OS=Homo sapiens OX=9606 GN=NDUFA4 PE=1 SV=1	1	2	2	2	2	2	1	2	2	2	2	1	1	2	2	2	2	2	2	1	1	2	2	2	1	2	1	2	2	1	2	2	1	2	2	2	2	1	1	2	2	2
O00487	O00487	1	1	1	26S proteasome non-ATPase regulatory subunit 14	PSMD14	sp|O00487|PSDE_HUMAN 26S proteasome non-ATPase regulatory subunit 14 OS=Homo sapiens OX=9606 GN=PSMD14 PE=1 SV=1	1	1	1	1	1	1	1	1	1	1	1	1	1	0	1	1	1	1	1	1	1	1	1	1	1	1	1	1	1	1	1	1	1	1	1	1	1	1	1	1	1	1
O00505	O00505	4	4	3	Importin subunit alpha-4	KPNA3	sp|O00505|IMA4_HUMAN Importin subunit alpha-4 OS=Homo sapiens OX=9606 GN=KPNA3 PE=1 SV=2	1	4	4	3	3	2	3	3	3	4	4	4	3	3	3	3	3	4	3	4	1	2	2	2	2	2	2	3	4	2	3	3	2	3	2	0	3	2	4	3	1	3
Q9P289;O00506;Q9Y6E0	Q9P289;O00506;Q9Y6E0	2;2;2	2;2;2	2;2;2	Serine/threonine-protein kinase 26;Serine/threonine-protein kinase 25;Serine/threonine-protein kinase 24;Serine/threonine-protein kinase 24 36 kDa subunit;Serine/threonine-protein kinase 24 12 kDa subunit	STK26;STK25;STK24	sp|Q9P289|STK26_HUMAN Serine/threonine-protein kinase 26 OS=Homo sapiens OX=9606 GN=STK26 PE=1 SV=2;sp|O00506|STK25_HUMAN Serine/threonine-protein kinase 25 OS=Homo sapiens OX=9606 GN=STK25 PE=1 SV=1;sp|Q9Y6E0|STK24_HUMAN Serine/threonine-protein kinase 24	3	2	2	2	0	0	1	0	1	1	0	0	0	0	1	0	0	0	1	1	0	1	1	0	1	0	1	2	0	0	1	1	0	1	0	0	1	0	1	1	0	0
O00541	O00541	2	2	2	Pescadillo homolog	PES1	sp|O00541|PESC_HUMAN Pescadillo homolog OS=Homo sapiens OX=9606 GN=PES1 PE=1 SV=1	1	2	2	2	2	1	2	2	1	2	2	2	2	2	2	1	1	2	2	2	2	1	2	1	1	2	2	1	1	1	2	1	0	2	2	1	2	2	2	2	2	1
O00560	O00560	2	2	2	Syntenin-1	SDCBP	sp|O00560|SDCB1_HUMAN Syntenin-1 OS=Homo sapiens OX=9606 GN=SDCBP PE=1 SV=1	1	2	2	2	0	1	1	2	0	0	0	1	0	1	1	1	1	2	1	2	1	0	1	1	1	1	0	0	0	0	0	0	1	0	0	0	1	0	0	0	0	0
O00566	O00566	1	1	1	U3 small nucleolar ribonucleoprotein protein MPP10	MPHOSPH10	sp|O00566|MPP10_HUMAN U3 small nucleolar ribonucleoprotein protein MPP10 OS=Homo sapiens OX=9606 GN=MPHOSPH10 PE=1 SV=2	1	1	1	1	0	1	0	0	0	1	1	1	1	0	1	0	0	0	0	0	0	0	0	0	1	0	1	0	0	0	0	0	0	0	0	1	0	0	1	0	1	0
O00567	O00567	10	10	10	Nucleolar protein 56	NOP56	sp|O00567|NOP56_HUMAN Nucleolar protein 56 OS=Homo sapiens OX=9606 GN=NOP56 PE=1 SV=4	1	10	10	10	3	5	9	4	5	7	6	3	5	4	6	7	5	8	5	5	8	5	6	8	6	8	7	6	6	5	7	7	5	4	5	6	6	6	6	7	5	7
O00571;O15523;Q9NQI0	O00571;O15523	11;6;1	11;6;1	11;6;1	ATP-dependent RNA helicase DDX3X;ATP-dependent RNA helicase DDX3Y	DDX3X;DDX3Y	sp|O00571|DDX3X_HUMAN ATP-dependent RNA helicase DDX3X OS=Homo sapiens OX=9606 GN=DDX3X PE=1 SV=3;sp|O15523|DDX3Y_HUMAN ATP-dependent RNA helicase DDX3Y OS=Homo sapiens OX=9606 GN=DDX3Y PE=1 SV=2	3	11	11	11	10	9	8	7	7	8	9	9	9	8	8	8	8	9	6	8	7	6	6	9	7	9	7	7	8	7	8	6	8	7	8	7	6	9	9	9	8	8
O00584	O00584	1	1	1	Ribonuclease T2	RNASET2	sp|O00584|RNT2_HUMAN Ribonuclease T2 OS=Homo sapiens OX=9606 GN=RNASET2 PE=1 SV=2	1	1	1	1	1	1	1	1	1	0	0	1	1	1	1	1	1	1	1	1	0	1	1	0	1	1	1	1	1	1	1	1	1	1	1	1	1	0	1	0	1	0
O00625	O00625	4	4	4	Pirin	PIR	sp|O00625|PIR_HUMAN Pirin OS=Homo sapiens OX=9606 GN=PIR PE=1 SV=1	1	4	4	4	3	3	4	4	3	3	4	3	3	4	3	3	3	4	2	4	3	4	3	3	4	3	3	4	3	3	3	3	3	3	3	3	4	3	3	4	3	3
O00629	O00629	2	1	1	Importin subunit alpha-3	KPNA4	sp|O00629|IMA3_HUMAN Importin subunit alpha-3 OS=Homo sapiens OX=9606 GN=KPNA4 PE=1 SV=1	1	2	1	1	1	2	1	2	1	2	2	2	2	0	0	2	0	2	0	1	1	0	0	0	1	1	1	1	1	1	1	0	0	1	0	1	1	1	1	2	0	1
O00743	O00743	2	2	2	Serine/threonine-protein phosphatase 6 catalytic subunit;Serine/threonine-protein phosphatase 6 catalytic subunit, N-terminally processed	PPP6C	sp|O00743|PPP6_HUMAN Serine/threonine-protein phosphatase 6 catalytic subunit OS=Homo sapiens OX=9606 GN=PPP6C PE=1 SV=1	1	2	2	2	2	1	2	2	2	1	1	1	1	2	1	1	2	1	2	2	2	2	2	2	2	2	2	1	1	2	2	1	2	2	2	0	2	2	2	2	2	1
O00754	O00754	3	3	3	Lysosomal alpha-mannosidase;Lysosomal alpha-mannosidase A peptide;Lysosomal alpha-mannosidase B peptide;Lysosomal alpha-mannosidase C peptide;Lysosomal alpha-mannosidase D peptide;Lysosomal alpha-mannosidase E peptide	MAN2B1	sp|O00754|MA2B1_HUMAN Lysosomal alpha-mannosidase OS=Homo sapiens OX=9606 GN=MAN2B1 PE=1 SV=3	1	3	3	3	1	2	3	1	2	3	1	3	2	2	2	3	2	2	3	2	1	1	1	0	1	1	3	3	2	2	1	2	1	2	2	0	3	2	1	1	1	3
O00767	O00767	2	2	2	Acyl-CoA desaturase	SCD	sp|O00767|ACOD_HUMAN Acyl-CoA desaturase OS=Homo sapiens OX=9606 GN=SCD PE=1 SV=2	1	2	2	2	2	2	2	2	2	2	2	2	2	2	2	2	2	2	1	2	1	1	2	2	1	1	2	2	1	1	1	2	1	1	1	2	1	1	1	1	2	1
O14556	O14556	3	2	2	Glyceraldehyde-3-phosphate dehydrogenase, testis-specific	GAPDHS	sp|O14556|G3PT_HUMAN Glyceraldehyde-3-phosphate dehydrogenase, testis-specific OS=Homo sapiens OX=9606 GN=GAPDHS PE=1 SV=2	1	3	2	2	3	3	3	3	3	2	3	2	3	2	3	3	3	3	3	2	2	2	2	3	2	2	3	2	3	3	3	2	2	2	2	3	2	3	3	2	2	2
O14579	O14579	2	2	2	Coatomer subunit epsilon	COPE	sp|O14579|COPE_HUMAN Coatomer subunit epsilon OS=Homo sapiens OX=9606 GN=COPE PE=1 SV=3	1	2	2	2	2	2	2	2	2	2	1	2	1	0	2	2	2	2	2	2	2	2	2	2	2	2	1	2	2	2	2	2	2	1	2	2	2	2	2	2	1	2
P47813;O14602	P47813;O14602	5;5	5;5	5;5	Eukaryotic translation initiation factor 1A, X-chromosomal;Eukaryotic translation initiation factor 1A, Y-chromosomal	EIF1AX;EIF1AY	sp|P47813|IF1AX_HUMAN Eukaryotic translation initiation factor 1A, X-chromosomal OS=Homo sapiens OX=9606 GN=EIF1AX PE=1 SV=2;sp|O14602|IF1AY_HUMAN Eukaryotic translation initiation factor 1A, Y-chromosomal OS=Homo sapiens OX=9606 GN=EIF1AY PE=1 SV=4	2	5	5	5	4	4	4	3	4	4	3	3	2	5	4	4	3	4	4	4	4	4	3	4	4	4	2	4	4	4	4	3	4	4	4	3	4	4	4	3	2	2
O14737	O14737	6	6	6	Programmed cell death protein 5	PDCD5	sp|O14737|PDCD5_HUMAN Programmed cell death protein 5 OS=Homo sapiens OX=9606 GN=PDCD5 PE=1 SV=3	1	6	6	6	6	6	5	6	5	6	6	5	5	6	5	6	6	6	6	6	6	4	6	5	6	5	5	5	6	6	6	6	6	6	5	5	5	5	5	6	6	5
O14744	O14744	3	3	3	Protein arginine N-methyltransferase 5;Protein arginine N-methyltransferase 5, N-terminally processed	PRMT5	sp|O14744|ANM5_HUMAN Protein arginine N-methyltransferase 5 OS=Homo sapiens OX=9606 GN=PRMT5 PE=1 SV=4	1	3	3	3	2	3	2	1	2	1	2	2	1	1	1	1	3	3	2	1	1	2	2	2	2	2	1	1	2	2	2	1	1	2	2	2	1	2	2	2	2	2
O14745	O14745	7	7	7	Na(+)/H(+) exchange regulatory cofactor NHE-RF1	SLC9A3R1	sp|O14745|NHRF1_HUMAN Na(+)/H(+) exchange regulatory cofactor NHE-RF1 OS=Homo sapiens OX=9606 GN=SLC9A3R1 PE=1 SV=4	1	7	7	7	4	6	5	6	6	5	6	6	5	5	5	6	4	4	5	6	5	6	4	5	5	5	5	6	5	6	4	6	4	6	5	7	5	6	3	5	6	5
O14773;Q5IS74	O14773;Q5IS74	3;2	3;2	3;2	Tripeptidyl-peptidase 1	TPP1	sp|O14773|TPP1_HUMAN Tripeptidyl-peptidase 1 OS=Homo sapiens OX=9606 GN=TPP1 PE=1 SV=2;sp|Q5IS74|TPP1_PANTR Tripeptidyl-peptidase 1 OS=Pan troglodytes OX=9598 GN=TPP1 PE=2 SV=1	2	3	3	3	2	1	2	2	1	2	1	2	2	2	1	2	2	2	2	2	2	1	2	1	2	1	1	2	2	1	1	1	2	1	0	2	1	0	2	2	1	2
O14818;Q8TAA3	O14818	7;3	7;3	7;3	Proteasome subunit alpha type-7	PSMA7	sp|O14818|PSA7_HUMAN Proteasome subunit alpha type-7 OS=Homo sapiens OX=9606 GN=PSMA7 PE=1 SV=1	2	7	7	7	6	6	7	6	7	7	5	6	5	5	5	5	5	5	6	6	6	6	5	5	6	5	5	6	6	7	6	5	5	7	6	5	7	6	6	7	5	6
O14828	O14828	3	3	3	Secretory carrier-associated membrane protein 3	SCAMP3	sp|O14828|SCAM3_HUMAN Secretory carrier-associated membrane protein 3 OS=Homo sapiens OX=9606 GN=SCAMP3 PE=1 SV=3	1	3	3	3	2	1	2	2	2	3	1	2	2	2	2	2	2	3	2	1	3	2	2	2	2	2	2	2	2	2	2	2	2	3	3	2	2	1	2	3	2	2
O14880	O14880	2	2	2	Microsomal glutathione S-transferase 3	MGST3	sp|O14880|MGST3_HUMAN Microsomal glutathione S-transferase 3 OS=Homo sapiens OX=9606 GN=MGST3 PE=1 SV=1	1	2	2	2	2	2	2	2	2	2	2	2	2	2	1	2	2	2	2	1	2	1	1	2	1	2	2	2	2	2	2	2	1	2	2	1	2	1	1	2	2	2
O14907	O14907	1	1	1	Tax1-binding protein 3	TAX1BP3	sp|O14907|TX1B3_HUMAN Tax1-binding protein 3 OS=Homo sapiens OX=9606 GN=TAX1BP3 PE=1 SV=2	1	1	1	1	0	1	1	0	1	1	1	0	0	1	1	0	1	1	1	1	0	0	1	0	1	1	0	0	0	0	0	0	0	0	0	1	0	1	0	1	0	0
O14908	O14908	1	1	1	PDZ domain-containing protein GIPC1	GIPC1	sp|O14908|GIPC1_HUMAN PDZ domain-containing protein GIPC1 OS=Homo sapiens OX=9606 GN=GIPC1 PE=1 SV=2	1	1	1	1	0	1	0	0	0	0	1	0	0	1	1	1	0	1	0	1	1	0	0	0	0	0	0	0	0	1	0	1	0	0	1	1	0	0	0	1	0	0
O14925;Q5SRD1	O14925;Q5SRD1	1;1	1;1	1;1	Mitochondrial import inner membrane translocase subunit Tim23;Putative mitochondrial import inner membrane translocase subunit Tim23B	TIMM23;TIMM23B	sp|O14925|TIM23_HUMAN Mitochondrial import inner membrane translocase subunit Tim23 OS=Homo sapiens OX=9606 GN=TIMM23 PE=1 SV=1;sp|Q5SRD1|TI23B_HUMAN Putative mitochondrial import inner membrane translocase subunit Tim23B OS=Homo sapiens OX=9606 GN=TIMM23B	2	1	1	1	1	1	1	1	1	1	1	1	1	1	1	1	1	1	1	1	1	1	1	1	1	1	1	1	1	1	1	0	1	1	1	1	1	1	1	1	1	1
O14949	O14949	1	1	1	Cytochrome b-c1 complex subunit 8	UQCRQ	sp|O14949|QCR8_HUMAN Cytochrome b-c1 complex subunit 8 OS=Homo sapiens OX=9606 GN=UQCRQ PE=1 SV=4	1	1	1	1	1	1	1	1	1	1	1	1	1	0	1	1	1	1	1	1	1	1	1	1	1	1	1	1	1	0	1	1	1	1	1	1	1	1	1	1	1	1
P19105;O14950;P24844	P19105;O14950;P24844	6;6;4	6;6;4	6;6;4	Myosin regulatory light chain 12A;Myosin regulatory light chain 12B;Myosin regulatory light polypeptide 9	MYL12A;MYL12B;MYL9	sp|P19105|ML12A_HUMAN Myosin regulatory light chain 12A OS=Homo sapiens OX=9606 GN=MYL12A PE=1 SV=2;sp|O14950|ML12B_HUMAN Myosin regulatory light chain 12B OS=Homo sapiens OX=9606 GN=MYL12B PE=1 SV=2;sp|P24844|MYL9_HUMAN Myosin regulatory light polypeptide	3	6	6	6	4	6	4	6	2	5	4	5	5	5	5	4	4	5	4	5	4	3	3	6	4	4	4	3	4	3	3	4	4	4	3	3	3	5	3	4	4	4
O14979;REV__Q8N0S2;REV__Q9ULL8;Q9ULL8	O14979	8;1;1;1	8;1;1;1	7;1;1;1	Heterogeneous nuclear ribonucleoprotein D-like	HNRNPDL	sp|O14979|HNRDL_HUMAN Heterogeneous nuclear ribonucleoprotein D-like OS=Homo sapiens OX=9606 GN=HNRNPDL PE=1 SV=3	4	8	8	7	7	6	8	7	7	7	8	7	5	8	8	8	7	7	6	5	7	7	6	7	8	8	7	6	7	7	5	6	6	7	5	6	5	5	7	5	5	6
O14980	O14980	10	10	10	Exportin-1	XPO1	sp|O14980|XPO1_HUMAN Exportin-1 OS=Homo sapiens OX=9606 GN=XPO1 PE=1 SV=1	1	10	10	10	5	10	8	9	9	7	8	5	9	8	9	9	8	8	6	7	8	7	10	7	8	8	7	6	6	8	9	7	6	6	8	4	7	4	6	5	7	9
O15042	O15042	1	1	1	U2 snRNP-associated SURP motif-containing protein	U2SURP	sp|O15042|SR140_HUMAN U2 snRNP-associated SURP motif-containing protein OS=Homo sapiens OX=9606 GN=U2SURP PE=1 SV=2	1	1	1	1	0	1	1	1	1	0	0	1	1	1	0	0	0	1	1	1	0	0	0	1	1	0	0	0	0	0	0	1	1	0	0	0	0	0	0	0	0	0
O15067	O15067	5	5	5	Phosphoribosylformylglycinamidine synthase	PFAS	sp|O15067|PUR4_HUMAN Phosphoribosylformylglycinamidine synthase OS=Homo sapiens OX=9606 GN=PFAS PE=1 SV=4	1	5	5	5	3	4	2	3	3	3	2	2	3	3	4	4	2	3	4	4	3	2	3	3	3	2	4	3	3	3	3	2	2	3	3	3	4	2	3	4	3	3
O15127	O15127	3	3	3	Secretory carrier-associated membrane protein 2	SCAMP2	sp|O15127|SCAM2_HUMAN Secretory carrier-associated membrane protein 2 OS=Homo sapiens OX=9606 GN=SCAMP2 PE=1 SV=2	1	3	3	3	3	2	2	3	1	2	2	1	1	3	1	2	1	2	2	2	1	1	1	2	1	1	1	1	1	1	1	2	2	1	1	2	2	1	1	2	2	3
O15143	O15143	5	5	5	Actin-related protein 2/3 complex subunit 1B	ARPC1B	sp|O15143|ARC1B_HUMAN Actin-related protein 2/3 complex subunit 1B OS=Homo sapiens OX=9606 GN=ARPC1B PE=1 SV=3	1	5	5	5	4	4	4	5	4	4	4	5	4	5	5	5	4	5	3	5	3	4	5	4	5	4	3	3	4	4	3	4	5	4	5	4	5	3	2	4	4	3
O15144	O15144	3	3	3	Actin-related protein 2/3 complex subunit 2	ARPC2	sp|O15144|ARPC2_HUMAN Actin-related protein 2/3 complex subunit 2 OS=Homo sapiens OX=9606 GN=ARPC2 PE=1 SV=1	1	3	3	3	3	3	3	3	3	2	3	3	3	3	3	2	3	3	3	3	3	3	3	3	3	3	3	3	3	3	3	3	3	3	3	3	3	3	3	3	3	3
O15145	O15145	3	3	3	Actin-related protein 2/3 complex subunit 3	ARPC3	sp|O15145|ARPC3_HUMAN Actin-related protein 2/3 complex subunit 3 OS=Homo sapiens OX=9606 GN=ARPC3 PE=1 SV=3	1	3	3	3	3	3	3	2	2	3	2	3	3	3	3	3	3	3	3	3	3	3	3	3	3	3	2	3	3	2	3	2	3	3	3	2	3	3	2	3	3	3
O15160	O15160	1	1	1	DNA-directed RNA polymerases I and III subunit RPAC1	POLR1C	sp|O15160|RPAC1_HUMAN DNA-directed RNA polymerases I and III subunit RPAC1 OS=Homo sapiens OX=9606 GN=POLR1C PE=1 SV=1	1	1	1	1	1	0	0	1	1	1	0	1	1	0	1	1	1	0	1	0	1	1	1	0	0	1	0	1	0	0	1	1	1	1	0	0	1	0	1	1	1	0
O15212	O15212	4	4	4	Prefoldin subunit 6	PFDN6	sp|O15212|PFD6_HUMAN Prefoldin subunit 6 OS=Homo sapiens OX=9606 GN=PFDN6 PE=1 SV=1	1	4	4	4	3	4	4	4	4	4	2	3	3	4	4	4	2	4	4	4	4	3	4	4	4	4	3	4	4	4	3	3	3	4	4	4	4	3	3	4	3	4
O15213	O15213	1	1	1	WD repeat-containing protein 46	WDR46	sp|O15213|WDR46_HUMAN WD repeat-containing protein 46 OS=Homo sapiens OX=9606 GN=WDR46 PE=1 SV=3	1	1	1	1	0	0	0	1	1	1	0	0	0	1	0	1	0	0	0	1	0	1	1	0	1	1	1	0	0	0	0	0	0	1	1	1	1	0	1	0	0	0
O15258	O15258	1	1	1	Protein RER1	RER1	sp|O15258|RER1_HUMAN Protein RER1 OS=Homo sapiens OX=9606 GN=RER1 PE=1 SV=1	1	1	1	1	1	1	1	1	1	1	1	1	1	1	1	1	1	1	1	1	1	1	0	1	1	1	1	1	0	0	0	1	1	0	0	1	1	1	1	1	0	0
O15260	O15260	1	1	1	Surfeit locus protein 4	SURF4	sp|O15260|SURF4_HUMAN Surfeit locus protein 4 OS=Homo sapiens OX=9606 GN=SURF4 PE=1 SV=3	1	1	1	1	0	0	0	0	0	0	0	1	1	0	1	0	0	1	0	1	0	0	1	0	1	0	0	0	1	0	0	0	0	0	1	1	0	0	0	1	0	0
O15347	O15347	3	3	3	High mobility group protein B3	HMGB3	sp|O15347|HMGB3_HUMAN High mobility group protein B3 OS=Homo sapiens OX=9606 GN=HMGB3 PE=1 SV=4	1	3	3	3	2	3	3	3	3	2	2	2	2	2	3	1	2	2	2	1	2	2	2	1	1	1	2	1	2	3	2	1	1	3	2	2	3	1	3	2	3	3
O15355	O15355	6	6	6	Protein phosphatase 1G	PPM1G	sp|O15355|PPM1G_HUMAN Protein phosphatase 1G OS=Homo sapiens OX=9606 GN=PPM1G PE=1 SV=1	1	6	6	6	5	4	4	5	4	5	4	4	5	4	5	4	4	4	3	4	3	4	5	4	4	4	4	4	5	4	4	4	5	5	4	5	4	5	5	4	5	5
O15357	O15357	1	1	1	Phosphatidylinositol 3,4,5-trisphosphate 5-phosphatase 2	INPPL1	sp|O15357|SHIP2_HUMAN Phosphatidylinositol 3,4,5-trisphosphate 5-phosphatase 2 OS=Homo sapiens OX=9606 GN=INPPL1 PE=1 SV=2	1	1	1	1	1	1	0	1	0	1	0	0	0	1	1	1	0	0	0	1	1	0	0	0	0	1	0	0	0	0	0	0	0	0	0	0	0	0	0	0	0	0
O15371	O15371	4	4	4	Eukaryotic translation initiation factor 3 subunit D	EIF3D	sp|O15371|EIF3D_HUMAN Eukaryotic translation initiation factor 3 subunit D OS=Homo sapiens OX=9606 GN=EIF3D PE=1 SV=1	1	4	4	4	2	2	2	2	2	2	2	2	2	2	3	2	2	3	2	2	3	2	2	2	2	2	3	2	3	3	3	3	2	1	2	4	4	2	2	1	3	2
O15372	O15372	2	2	2	Eukaryotic translation initiation factor 3 subunit H	EIF3H	sp|O15372|EIF3H_HUMAN Eukaryotic translation initiation factor 3 subunit H OS=Homo sapiens OX=9606 GN=EIF3H PE=1 SV=1	1	2	2	2	1	2	2	2	1	1	2	2	1	2	2	1	1	2	1	2	2	2	1	2	2	1	1	1	1	2	1	2	2	1	1	1	2	1	2	2	1	2
O15400	O15400	1	1	1	Syntaxin-7	STX7	sp|O15400|STX7_HUMAN Syntaxin-7 OS=Homo sapiens OX=9606 GN=STX7 PE=1 SV=4	1	1	1	1	0	1	0	0	1	0	0	0	1	1	1	1	1	1	1	1	1	1	1	1	1	1	1	1	1	0	1	1	1	1	1	1	1	1	1	1	1	1
O15498	O15498	3	3	3	Synaptobrevin homolog YKT6	YKT6	sp|O15498|YKT6_HUMAN Synaptobrevin homolog YKT6 OS=Homo sapiens OX=9606 GN=YKT6 PE=1 SV=1	1	3	3	3	0	1	1	0	2	1	2	2	1	2	1	2	0	0	1	1	0	0	1	0	0	0	0	0	1	0	0	1	1	0	0	0	1	0	0	0	0	1
O15511	O15511	4	4	4	Actin-related protein 2/3 complex subunit 5	ARPC5	sp|O15511|ARPC5_HUMAN Actin-related protein 2/3 complex subunit 5 OS=Homo sapiens OX=9606 GN=ARPC5 PE=1 SV=3	1	4	4	4	3	2	1	2	2	3	2	2	2	3	2	2	3	2	2	2	3	1	2	2	1	2	3	2	1	2	1	2	3	2	1	1	2	2	2	2	2	2
O43143	O43143	9	9	9	Pre-mRNA-splicing factor ATP-dependent RNA helicase DHX15	DHX15	sp|O43143|DHX15_HUMAN Pre-mRNA-splicing factor ATP-dependent RNA helicase DHX15 OS=Homo sapiens OX=9606 GN=DHX15 PE=1 SV=2	1	9	9	9	7	7	8	7	6	7	5	7	7	7	6	7	7	8	5	7	5	5	6	5	7	6	6	6	8	8	8	7	6	7	6	6	7	7	6	8	7	7
O43169	O43169	1	1	1	Cytochrome b5 type B	CYB5B	sp|O43169|CYB5B_HUMAN Cytochrome b5 type B OS=Homo sapiens OX=9606 GN=CYB5B PE=1 SV=3	1	1	1	1	1	1	1	1	1	1	1	1	0	0	0	0	1	1	0	0	1	1	1	1	1	0	0	0	0	0	0	1	1	0	0	1	0	0	0	0	0	0
O43172	O43172	1	1	1	U4/U6 small nuclear ribonucleoprotein Prp4	PRPF4	sp|O43172|PRP4_HUMAN U4/U6 small nuclear ribonucleoprotein Prp4 OS=Homo sapiens OX=9606 GN=PRPF4 PE=1 SV=2	1	1	1	1	1	1	1	0	0	0	0	0	0	0	0	0	1	1	1	1	0	0	0	1	1	0	0	0	0	0	0	0	1	0	0	0	1	0	0	0	0	0
O43175	O43175	9	9	9	D-3-phosphoglycerate dehydrogenase	PHGDH	sp|O43175|SERA_HUMAN D-3-phosphoglycerate dehydrogenase OS=Homo sapiens OX=9606 GN=PHGDH PE=1 SV=4	1	9	9	9	8	9	8	8	7	7	8	8	7	8	9	7	8	8	9	8	8	7	8	8	6	8	8	7	7	8	8	6	7	7	7	8	8	7	6	7	8	7
O43242	O43242	11	11	11	26S proteasome non-ATPase regulatory subunit 3	PSMD3	sp|O43242|PSMD3_HUMAN 26S proteasome non-ATPase regulatory subunit 3 OS=Homo sapiens OX=9606 GN=PSMD3 PE=1 SV=2	1	11	11	11	8	8	8	9	10	8	7	8	9	8	9	7	8	9	8	9	9	10	7	8	7	11	8	9	10	8	11	9	9	8	11	8	10	10	10	8	8	9
O43290	O43290	3	3	3	U4/U6.U5 tri-snRNP-associated protein 1	SART1	sp|O43290|SNUT1_HUMAN U4/U6.U5 tri-snRNP-associated protein 1 OS=Homo sapiens OX=9606 GN=SART1 PE=1 SV=1	1	3	3	3	0	1	0	1	1	0	0	1	0	1	2	1	1	0	2	1	1	1	1	0	2	0	1	1	1	0	0	0	0	0	1	0	0	1	0	0	0	0
O43390	O43390	12	8	8	Heterogeneous nuclear ribonucleoprotein R	HNRNPR	sp|O43390|HNRPR_HUMAN Heterogeneous nuclear ribonucleoprotein R OS=Homo sapiens OX=9606 GN=HNRNPR PE=1 SV=1	1	12	8	8	11	11	11	12	11	10	11	11	11	11	11	11	10	9	12	11	10	11	9	11	10	10	8	8	11	11	10	9	8	10	10	6	10	11	11	10	9	10
O43396	O43396	6	6	6	Thioredoxin-like protein 1	TXNL1	sp|O43396|TXNL1_HUMAN Thioredoxin-like protein 1 OS=Homo sapiens OX=9606 GN=TXNL1 PE=1 SV=3	1	6	6	6	4	4	3	4	4	4	4	4	5	4	3	3	3	4	2	3	4	2	2	4	4	3	4	5	2	5	5	5	4	4	3	3	4	3	4	3	5	3
O43399	O43399	5	5	5	Tumor protein D54	TPD52L2	sp|O43399|TPD54_HUMAN Tumor protein D54 OS=Homo sapiens OX=9606 GN=TPD52L2 PE=1 SV=2	1	5	5	5	4	5	4	5	5	4	4	5	5	4	4	3	4	4	5	5	5	5	5	5	4	5	4	4	5	5	5	4	5	5	4	4	4	5	4	5	4	4
O43447	O43447	3	3	3	Peptidyl-prolyl cis-trans isomerase H	PPIH	sp|O43447|PPIH_HUMAN Peptidyl-prolyl cis-trans isomerase H OS=Homo sapiens OX=9606 GN=PPIH PE=1 SV=1	1	3	3	3	2	2	1	2	2	2	3	2	3	2	1	2	1	2	2	2	3	2	2	3	1	1	2	3	3	1	3	2	2	2	2	2	1	1	2	3	2	1
O43488;Q8NHP1	O43488;Q8NHP1	2;1	2;1	2;1	Aflatoxin B1 aldehyde reductase member 2;Aflatoxin B1 aldehyde reductase member 4	AKR7A2;AKR7L	sp|O43488|ARK72_HUMAN Aflatoxin B1 aldehyde reductase member 2 OS=Homo sapiens OX=9606 GN=AKR7A2 PE=1 SV=3;sp|Q8NHP1|ARK74_HUMAN Aflatoxin B1 aldehyde reductase member 4 OS=Homo sapiens OX=9606 GN=AKR7L PE=2 SV=7	2	2	2	2	2	1	2	0	1	1	0	1	1	1	2	1	1	1	1	2	2	1	1	1	1	1	1	1	0	0	0	2	2	1	1	1	1	1	0	0	1	0
O43583	O43583	1	1	1	Density-regulated protein	DENR	sp|O43583|DENR_HUMAN Density-regulated protein OS=Homo sapiens OX=9606 GN=DENR PE=1 SV=2	1	1	1	1	1	1	0	0	1	1	1	1	1	1	0	1	1	1	0	1	1	1	1	1	1	1	0	1	1	1	1	1	1	1	0	0	1	0	1	1	1	1
O43592	O43592	2	2	2	Exportin-T	XPOT	sp|O43592|XPOT_HUMAN Exportin-T OS=Homo sapiens OX=9606 GN=XPOT PE=1 SV=2	1	2	2	2	1	1	1	2	1	1	1	1	1	2	1	2	1	2	0	2	1	1	2	1	2	1	0	1	2	2	2	2	2	2	2	2	1	1	1	2	1	1
O43598	O43598	1	1	1	2-deoxynucleoside 5-phosphate N-hydrolase 1	DNPH1	sp|O43598|DNPH1_HUMAN 2-deoxynucleoside 5-phosphate N-hydrolase 1 OS=Homo sapiens OX=9606 GN=DNPH1 PE=1 SV=1	1	1	1	1	1	1	1	1	1	1	1	1	1	1	1	1	0	1	1	1	1	1	1	1	0	1	1	1	1	1	1	0	1	1	0	1	0	0	1	1	1	1
O43615	O43615	3	3	3	Mitochondrial import inner membrane translocase subunit TIM44	TIMM44	sp|O43615|TIM44_HUMAN Mitochondrial import inner membrane translocase subunit TIM44 OS=Homo sapiens OX=9606 GN=TIMM44 PE=1 SV=2	1	3	3	3	2	3	2	2	3	2	3	1	3	2	2	3	2	2	2	2	3	3	2	2	2	2	2	3	3	2	3	2	2	2	2	2	2	2	2	2	2	2
O43665	O43665	4	4	4	Regulator of G-protein signaling 10	RGS10	sp|O43665|RGS10_HUMAN Regulator of G-protein signaling 10 OS=Homo sapiens OX=9606 GN=RGS10 PE=1 SV=3	1	4	4	4	4	3	4	3	2	3	3	3	3	4	3	4	3	2	3	4	2	3	4	2	3	2	3	2	2	4	2	2	3	2	3	2	2	2	3	2	4	2
O43670	O43670	2	2	2	BUB3-interacting and GLEBS motif-containing protein ZNF207	ZNF207	sp|O43670|ZN207_HUMAN BUB3-interacting and GLEBS motif-containing protein ZNF207 OS=Homo sapiens OX=9606 GN=ZNF207 PE=1 SV=1	1	2	2	2	1	1	1	1	1	1	2	1	1	1	1	1	1	1	2	1	1	1	1	1	1	1	1	2	1	1	1	1	1	1	1	1	1	1	1	1	1	1
O43681	O43681	3	3	3	ATPase ASNA1	ASNA1	sp|O43681|GET3_HUMAN ATPase GET3 OS=Homo sapiens OX=9606 GN=GET3 PE=1 SV=2	1	3	3	3	2	2	2	3	3	2	1	2	2	2	2	2	3	3	3	3	3	2	3	2	2	2	2	2	2	2	2	2	2	2	2	3	2	2	3	2	2	2
O43684	O43684	2	2	2	Mitotic checkpoint protein BUB3	BUB3	sp|O43684|BUB3_HUMAN Mitotic checkpoint protein BUB3 OS=Homo sapiens OX=9606 GN=BUB3 PE=1 SV=1	1	2	2	2	1	1	1	1	1	1	1	2	1	1	2	2	2	2	2	2	1	1	1	1	1	2	1	1	1	2	1	1	1	1	1	1	2	1	1	2	0	1
O43707;Q08043;Q9H254	O43707	25;2;1	25;2;1	20;0;1	Alpha-actinin-4	ACTN4	sp|O43707|ACTN4_HUMAN Alpha-actinin-4 OS=Homo sapiens OX=9606 GN=ACTN4 PE=1 SV=2	3	25	25	20	21	21	22	22	20	18	18	18	21	20	20	21	20	21	18	21	15	20	18	18	19	20	19	16	19	19	19	19	17	20	22	21	20	19	18	20	20	20
O43719	O43719	3	3	3	HIV Tat-specific factor 1	HTATSF1	sp|O43719|HTSF1_HUMAN HIV Tat-specific factor 1 OS=Homo sapiens OX=9606 GN=HTATSF1 PE=1 SV=1	1	3	3	3	1	1	1	1	0	1	1	0	0	1	0	1	0	1	1	2	1	0	1	1	1	2	0	1	0	1	0	0	0	1	0	1	2	0	1	1	0	0
O43765	O43765	2	2	2	Small glutamine-rich tetratricopeptide repeat-containing protein alpha	SGTA	sp|O43765|SGTA_HUMAN Small glutamine-rich tetratricopeptide repeat-containing protein alpha OS=Homo sapiens OX=9606 GN=SGTA PE=1 SV=1	1	2	2	2	1	1	2	1	1	1	1	1	1	2	2	2	2	1	1	1	0	1	1	2	1	2	1	1	2	2	1	2	1	1	0	1	0	2	2	1	1	2
O43768	O43768	5	5	5	Alpha-endosulfine	ENSA	sp|O43768|ENSA_HUMAN Alpha-endosulfine OS=Homo sapiens OX=9606 GN=ENSA PE=1 SV=1	1	5	5	5	4	2	3	3	4	3	3	4	4	3	4	3	2	3	4	4	4	3	4	4	3	4	3	4	3	4	4	4	3	3	3	5	4	2	5	4	3	3
O43776	O43776	10	10	9	Asparagine--tRNA ligase, cytoplasmic	NARS	sp|O43776|SYNC_HUMAN Asparagine--tRNA ligase, cytoplasmic OS=Homo sapiens OX=9606 GN=NARS1 PE=1 SV=1	1	10	10	9	7	8	8	8	9	8	8	8	7	8	5	6	5	6	7	7	8	5	7	7	8	9	6	7	8	7	7	5	7	6	6	7	6	6	7	8	7	7
O43809	O43809	3	3	3	Cleavage and polyadenylation specificity factor subunit 5	NUDT21	sp|O43809|CPSF5_HUMAN Cleavage and polyadenylation specificity factor subunit 5 OS=Homo sapiens OX=9606 GN=NUDT21 PE=1 SV=1	1	3	3	3	3	2	3	2	3	3	2	1	2	3	3	3	2	3	3	3	3	3	3	3	3	3	3	3	3	3	3	3	3	3	3	3	3	2	3	3	3	3
O43837	O43837	4	4	4	Isocitrate dehydrogenase [NAD] subunit beta, mitochondrial	IDH3B	sp|O43837|IDH3B_HUMAN Isocitrate dehydrogenase [NAD] subunit beta, mitochondrial OS=Homo sapiens OX=9606 GN=IDH3B PE=1 SV=2	1	4	4	4	2	2	2	4	3	1	3	2	3	3	3	2	3	2	2	2	1	2	3	2	1	2	0	1	1	1	1	1	1	1	1	2	1	1	1	1	0	1
O43852	O43852	5	5	5	Calumenin	CALU	sp|O43852|CALU_HUMAN Calumenin OS=Homo sapiens OX=9606 GN=CALU PE=1 SV=2	1	5	5	5	4	4	4	4	5	5	5	4	5	4	5	5	5	5	5	5	5	4	4	3	4	5	3	4	4	3	4	5	3	4	4	4	4	3	5	5	4	4
O60216	O60216	1	1	1	Double-strand-break repair protein rad21 homolog	RAD21	sp|O60216|RAD21_HUMAN Double-strand-break repair protein rad21 homolog OS=Homo sapiens OX=9606 GN=RAD21 PE=1 SV=2	1	1	1	1	0	1	0	0	1	1	0	0	0	0	0	0	1	0	0	0	0	0	0	0	0	0	0	0	0	0	0	0	0	0	0	0	0	0	0	0	0	0
O60220	O60220	1	1	1	Mitochondrial import inner membrane translocase subunit Tim8 A	TIMM8A	sp|O60220|TIM8A_HUMAN Mitochondrial import inner membrane translocase subunit Tim8 A OS=Homo sapiens OX=9606 GN=TIMM8A PE=1 SV=1	1	1	1	1	0	0	0	1	0	0	0	0	0	1	1	1	0	1	0	1	1	1	0	1	1	1	0	1	1	1	1	1	1	1	1	0	0	1	1	1	0	1
O60234;P60983	O60234	3;1	3;1	3;1	Glia maturation factor gamma	GMFG	sp|O60234|GMFG_HUMAN Glia maturation factor gamma OS=Homo sapiens OX=9606 GN=GMFG PE=1 SV=1	2	3	3	3	2	3	2	3	3	2	2	1	3	3	3	3	1	3	3	3	3	3	3	3	2	3	3	3	3	3	3	3	3	3	3	3	3	3	3	3	3	3
O60256;Q14558	O60256;Q14558	2;1	2;1	2;1	Phosphoribosyl pyrophosphate synthase-associated protein 2;Phosphoribosyl pyrophosphate synthase-associated protein 1	PRPSAP2;PRPSAP1	sp|O60256|KPRB_HUMAN Phosphoribosyl pyrophosphate synthase-associated protein 2 OS=Homo sapiens OX=9606 GN=PRPSAP2 PE=1 SV=1;sp|Q14558|KPRA_HUMAN Phosphoribosyl pyrophosphate synthase-associated protein 1 OS=Homo sapiens OX=9606 GN=PRPSAP1 PE=1 SV=2	2	2	2	2	0	0	0	1	0	0	1	0	0	2	0	0	0	1	0	1	0	1	1	1	1	1	1	0	1	0	0	1	0	1	0	1	1	0	1	1	0	0
O60264;P28370	O60264	4;1	4;1	4;1	SWI/SNF-related matrix-associated actin-dependent regulator of chromatin subfamily A member 5	SMARCA5	sp|O60264|SMCA5_HUMAN SWI/SNF-related matrix-associated actin-dependent regulator of chromatin subfamily A member 5 OS=Homo sapiens OX=9606 GN=SMARCA5 PE=1 SV=1	2	4	4	4	3	3	4	2	4	3	3	4	3	4	4	4	4	4	4	4	4	3	3	4	3	3	3	4	3	1	2	3	3	3	2	4	3	4	2	4	3	3
O60313	O60313	3	3	3	Dynamin-like 120 kDa protein, mitochondrial;Dynamin-like 120 kDa protein, form S1	OPA1	sp|O60313|OPA1_HUMAN Dynamin-like 120 kDa protein, mitochondrial OS=Homo sapiens OX=9606 GN=OPA1 PE=1 SV=3	1	3	3	3	3	2	2	2	2	2	1	2	2	2	2	3	2	1	3	2	2	2	3	3	2	1	1	2	2	1	3	2	2	2	1	2	3	1	1	3	2	2
O60330;Q9Y5G1	O60330;Q9Y5G1	3;2	3;2	2;1	Protocadherin gamma-A12;Protocadherin gamma-B3	PCDHGA12;PCDHGB3	sp|O60330|PCDGC_HUMAN Protocadherin gamma-A12 OS=Homo sapiens OX=9606 GN=PCDHGA12 PE=2 SV=1;sp|Q9Y5G1|PCDGF_HUMAN Protocadherin gamma-B3 OS=Homo sapiens OX=9606 GN=PCDHGB3 PE=1 SV=4	2	3	3	2	0	0	0	0	1	1	1	1	1	1	0	0	1	1	1	1	0	0	1	1	0	1	1	0	2	0	1	0	0	1	1	1	1	0	0	0	0	0
O60493	O60493	3	3	2	Sorting nexin-3	SNX3	sp|O60493|SNX3_HUMAN Sorting nexin-3 OS=Homo sapiens OX=9606 GN=SNX3 PE=1 SV=3	1	3	3	2	3	2	2	3	2	1	2	2	2	2	2	2	1	2	3	2	2	1	1	1	2	2	3	2	2	2	1	2	2	1	2	2	2	1	2	1	2	1
O60506	O60506	16	16	12	Heterogeneous nuclear ribonucleoprotein Q	SYNCRIP	sp|O60506|HNRPQ_HUMAN Heterogeneous nuclear ribonucleoprotein Q OS=Homo sapiens OX=9606 GN=SYNCRIP PE=1 SV=2	1	16	16	12	14	13	14	14	13	13	13	12	12	12	13	14	13	12	12	12	12	14	12	12	13	14	11	10	13	10	11	11	11	11	11	10	12	12	13	12	11	11
O60568	O60568	2	2	2	Procollagen-lysine,2-oxoglutarate 5-dioxygenase 3	PLOD3	sp|O60568|PLOD3_HUMAN Multifunctional procollagen lysine hydroxylase and glycosyltransferase LH3 OS=Homo sapiens OX=9606 GN=PLOD3 PE=1 SV=1	1	2	2	2	0	0	0	0	0	0	0	0	0	0	0	0	0	0	0	0	1	0	0	1	0	0	0	0	0	0	0	0	0	0	0	1	1	0	0	0	0	0
O60610	O60610	3	3	3	Protein diaphanous homolog 1	DIAPH1	sp|O60610|DIAP1_HUMAN Protein diaphanous homolog 1 OS=Homo sapiens OX=9606 GN=DIAPH1 PE=1 SV=2	1	3	3	3	0	1	1	2	1	1	1	1	2	1	1	1	1	2	0	1	0	1	1	0	1	1	1	0	2	1	1	1	2	1	1	2	0	1	0	0	1	1
O60664	O60664	7	7	7	Perilipin-3	PLIN3	sp|O60664|PLIN3_HUMAN Perilipin-3 OS=Homo sapiens OX=9606 GN=PLIN3 PE=1 SV=3	1	7	7	7	6	5	4	5	6	7	4	6	5	5	5	5	5	5	5	5	6	5	4	4	4	5	4	3	5	5	5	3	3	5	4	5	5	5	6	6	5	5
O60701	O60701	6	6	6	UDP-glucose 6-dehydrogenase	UGDH	sp|O60701|UGDH_HUMAN UDP-glucose 6-dehydrogenase OS=Homo sapiens OX=9606 GN=UGDH PE=1 SV=1	1	6	6	6	3	2	2	2	3	2	1	3	1	4	3	4	3	2	3	2	2	2	3	2	2	2	3	3	2	4	2	2	3	2	3	2	1	3	3	2	2	3
O60711	O60711	2	2	2	Leupaxin	LPXN	sp|O60711|LPXN_HUMAN Leupaxin OS=Homo sapiens OX=9606 GN=LPXN PE=1 SV=1	1	2	2	2	2	1	2	1	2	2	2	2	1	2	2	2	2	2	1	1	2	2	2	1	1	2	1	1	1	2	1	2	0	1	1	2	2	1	2	1	2	2
P41567;O60739	P41567;O60739	2;2	2;2	2;2	Eukaryotic translation initiation factor 1;Eukaryotic translation initiation factor 1b	EIF1;EIF1B	sp|P41567|EIF1_HUMAN Eukaryotic translation initiation factor 1 OS=Homo sapiens OX=9606 GN=EIF1 PE=1 SV=1;sp|O60739|EIF1B_HUMAN Eukaryotic translation initiation factor 1b OS=Homo sapiens OX=9606 GN=EIF1B PE=1 SV=2	2	2	2	2	2	2	2	1	2	2	2	2	2	2	2	2	2	2	2	2	2	2	2	2	2	1	2	2	2	2	2	2	2	2	1	1	2	1	2	2	2	2
O60749	O60749	5	5	3	Sorting nexin-2	SNX2	sp|O60749|SNX2_HUMAN Sorting nexin-2 OS=Homo sapiens OX=9606 GN=SNX2 PE=1 SV=2	1	5	5	3	4	3	5	4	3	2	3	3	4	4	4	4	4	2	4	4	3	1	4	3	1	4	3	4	4	3	3	2	4	2	3	3	4	2	2	4	4	2
O60762	O60762	3	3	3	Dolichol-phosphate mannosyltransferase subunit 1	DPM1	sp|O60762|DPM1_HUMAN Dolichol-phosphate mannosyltransferase subunit 1 OS=Homo sapiens OX=9606 GN=DPM1 PE=1 SV=1	1	3	3	3	2	2	2	2	2	2	1	1	2	2	2	1	2	2	2	1	2	2	2	2	2	1	1	1	2	3	2	2	1	3	2	2	2	2	3	2	0	2
O60763	O60763	4	4	4	General vesicular transport factor p115	USO1	sp|O60763|USO1_HUMAN General vesicular transport factor p115 OS=Homo sapiens OX=9606 GN=USO1 PE=1 SV=2	1	4	4	4	2	1	1	1	1	2	0	3	2	0	2	3	2	3	1	1	3	1	2	2	1	2	0	1	0	2	0	3	2	2	1	1	1	0	1	2	2	0
Q99879;Q99877;Q93079;Q5QNW6;P62807;P58876;P57053;O60814	Q99879;Q99877;Q93079;Q5QNW6;P62807;P58876;P57053;O60814	8;8;8;8;8;8;8;8	8;8;8;8;8;8;8;8	0;0;0;0;0;0;0;0	Histone H2B type 1-M;Histone H2B type 1-N;Histone H2B type 1-H;Histone H2B type 2-F;Histone H2B type 1-C/E/F/G/I;Histone H2B type 1-D;Histone H2B type F-S;Histone H2B type 1-K	HIST1H2BM;HIST1H2BN;HIST1H2BH;HIST2H2BF;HIST1H2BC;HIST1H2BD;H2BFS;HIST1H2BK	sp|Q99879|H2B1M_HUMAN Histone H2B type 1-M OS=Homo sapiens OX=9606 GN=H2BC14 PE=1 SV=3;sp|Q99877|H2B1N_HUMAN Histone H2B type 1-N OS=Homo sapiens OX=9606 GN=H2BC15 PE=1 SV=3;sp|Q93079|H2B1H_HUMAN Histone H2B type 1-H OS=Homo sapiens OX=9606 GN=H2BC9 PE=1 S	8	8	8	0	7	7	7	7	7	7	7	7	7	7	8	7	8	7	7	7	7	8	7	7	7	7	8	7	7	7	7	7	7	8	7	7	7	7	7	7	7	7
O60832	O60832	4	4	4	H/ACA ribonucleoprotein complex subunit 4	DKC1	sp|O60832|DKC1_HUMAN H/ACA ribonucleoprotein complex subunit DKC1 OS=Homo sapiens OX=9606 GN=DKC1 PE=1 SV=3	1	4	4	4	3	3	3	4	3	4	3	3	4	3	3	3	3	2	2	2	4	3	3	2	2	4	3	1	2	3	0	2	2	1	3	3	2	4	3	3	2	2
O60841	O60841	8	8	8	Eukaryotic translation initiation factor 5B	EIF5B	sp|O60841|IF2P_HUMAN Eukaryotic translation initiation factor 5B OS=Homo sapiens OX=9606 GN=EIF5B PE=1 SV=4	1	8	8	8	6	4	5	5	5	7	5	7	7	6	5	4	5	6	6	6	4	5	5	5	4	2	4	4	4	7	7	4	5	5	5	6	6	4	3	4	3	6
O60869	O60869	3	3	3	Endothelial differentiation-related factor 1	EDF1	sp|O60869|EDF1_HUMAN Endothelial differentiation-related factor 1 OS=Homo sapiens OX=9606 GN=EDF1 PE=1 SV=1	1	3	3	3	1	3	1	1	1	3	3	2	2	2	0	1	2	2	2	1	1	1	2	1	1	2	2	1	1	1	1	1	0	1	1	0	1	2	1	1	0	2
O60884	O60884	2	2	2	DnaJ homolog subfamily A member 2	DNAJA2	sp|O60884|DNJA2_HUMAN DnaJ homolog subfamily A member 2 OS=Homo sapiens OX=9606 GN=DNAJA2 PE=1 SV=1	1	2	2	2	2	2	2	1	1	2	2	1	1	2	1	2	1	2	2	2	1	1	2	2	1	1	1	1	1	1	1	1	1	2	2	1	1	1	1	1	0	1
O60888	O60888	1	1	1	Protein CutA	CUTA	sp|O60888|CUTA_HUMAN Protein CutA OS=Homo sapiens OX=9606 GN=CUTA PE=1 SV=2	1	1	1	1	1	1	1	1	1	1	1	1	1	1	1	1	1	1	1	1	1	1	1	1	1	1	1	1	1	1	1	1	1	1	1	1	1	1	1	1	1	1
O60925	O60925	3	3	3	Prefoldin subunit 1	PFDN1	sp|O60925|PFD1_HUMAN Prefoldin subunit 1 OS=Homo sapiens OX=9606 GN=PFDN1 PE=1 SV=2	1	3	3	3	2	2	1	2	3	2	2	2	2	2	2	1	3	3	3	2	2	2	2	3	3	1	3	3	3	2	2	3	2	3	2	2	2	3	2	2	2	2
O75027	O75027	1	1	1	ATP-binding cassette sub-family B member 7, mitochondrial	ABCB7	sp|O75027|ABCB7_HUMAN ATP-binding cassette sub-family B member 7, mitochondrial OS=Homo sapiens OX=9606 GN=ABCB7 PE=1 SV=2	1	1	1	1	1	1	1	0	0	0	1	0	1	1	1	0	1	0	1	0	0	0	0	0	0	0	0	0	0	0	0	0	0	0	1	0	0	0	0	0	0	0
O75083	O75083	10	10	10	WD repeat-containing protein 1	WDR1	sp|O75083|WDR1_HUMAN WD repeat-containing protein 1 OS=Homo sapiens OX=9606 GN=WDR1 PE=1 SV=4	1	10	10	10	5	8	8	6	7	8	6	8	7	9	8	9	9	10	9	6	9	8	7	6	9	10	7	7	7	9	6	8	7	7	6	8	8	7	6	8	7	5
O75131;Q96FN4;Q8IYJ1;Q96A23;O95741;Q9HCH3;Q9UBL6	O75131	4;1;1;1;1;1;1	4;1;1;1;1;1;1	3;0;0;0;0;0;0	Copine-3	CPNE3	sp|O75131|CPNE3_HUMAN Copine-3 OS=Homo sapiens OX=9606 GN=CPNE3 PE=1 SV=1	7	4	4	3	2	2	3	2	3	3	3	3	2	2	2	4	2	2	2	3	3	3	3	3	3	4	4	3	3	2	3	2	3	2	2	2	2	2	2	2	2	2
Q5VTR2;O75150	Q5VTR2;O75150	1;1	1;1	1;1	E3 ubiquitin-protein ligase BRE1A;E3 ubiquitin-protein ligase BRE1B	RNF20;RNF40	sp|Q5VTR2|BRE1A_HUMAN E3 ubiquitin-protein ligase BRE1A OS=Homo sapiens OX=9606 GN=RNF20 PE=1 SV=2;sp|O75150|BRE1B_HUMAN E3 ubiquitin-protein ligase BRE1B OS=Homo sapiens OX=9606 GN=RNF40 PE=1 SV=5	2	1	1	1	0	0	1	1	0	0	0	0	0	0	0	0	1	0	0	0	1	0	0	0	0	0	0	0	1	0	0	1	0	1	1	0	1	0	0	0	0	1
O75152	O75152	1	1	1	Zinc finger CCCH domain-containing protein 11A	ZC3H11A	sp|O75152|ZC11A_HUMAN Zinc finger CCCH domain-containing protein 11A OS=Homo sapiens OX=9606 GN=ZC3H11A PE=1 SV=3	1	1	1	1	0	0	0	0	0	0	0	0	0	0	0	0	1	0	0	0	1	1	0	1	1	1	1	1	0	0	0	1	1	0	0	0	0	0	0	0	0	1
O75153	O75153	4	4	4	Clustered mitochondria protein homolog	CLUH	sp|O75153|CLU_HUMAN Clustered mitochondria protein homolog OS=Homo sapiens OX=9606 GN=CLUH PE=1 SV=2	1	4	4	4	3	2	0	4	3	4	3	2	3	2	2	2	2	1	3	2	0	2	0	3	0	1	1	1	1	1	1	2	1	2	1	2	1	1	2	1	0	1
O75223	O75223	2	2	2	Gamma-glutamylcyclotransferase	GGCT	sp|O75223|GGCT_HUMAN Gamma-glutamylcyclotransferase OS=Homo sapiens OX=9606 GN=GGCT PE=1 SV=1	1	2	2	2	2	2	2	2	2	1	1	2	1	2	1	1	2	2	2	2	1	0	0	1	0	0	1	0	1	1	2	1	0	1	2	0	2	2	2	1	2	0
O75347	O75347	7	7	7	Tubulin-specific chaperone A	TBCA	sp|O75347|TBCA_HUMAN Tubulin-specific chaperone A OS=Homo sapiens OX=9606 GN=TBCA PE=1 SV=3	1	7	7	7	6	7	7	7	7	7	6	7	7	6	7	7	7	6	5	7	6	6	7	7	5	6	7	6	7	5	7	6	7	7	6	6	5	5	6	6	7	7
O75348	O75348	1	1	1	V-type proton ATPase subunit G 1	ATP6V1G1	sp|O75348|VATG1_HUMAN V-type proton ATPase subunit G 1 OS=Homo sapiens OX=9606 GN=ATP6V1G1 PE=1 SV=3	1	1	1	1	1	1	1	1	1	1	1	1	1	1	1	1	1	1	1	1	1	1	1	1	1	1	1	1	1	1	1	1	1	1	1	1	1	1	1	1	1	1
O75351;Q9UN37;Q6PIW4	O75351;Q9UN37	3;2;1	3;2;1	3;2;1	Vacuolar protein sorting-associated protein 4B;Vacuolar protein sorting-associated protein 4A	VPS4B;VPS4A	sp|O75351|VPS4B_HUMAN Vacuolar protein sorting-associated protein 4B OS=Homo sapiens OX=9606 GN=VPS4B PE=1 SV=2;sp|Q9UN37|VPS4A_HUMAN Vacuolar protein sorting-associated protein 4A OS=Homo sapiens OX=9606 GN=VPS4A PE=1 SV=1	3	3	3	3	2	2	2	2	3	2	3	3	3	3	3	2	2	2	2	2	2	2	1	1	2	2	2	2	2	1	1	1	1	2	2	1	1	2	2	2	2	2
O75367;Q9P0M6	O75367	10;2	10;2	10;2	Core histone macro-H2A.1	H2AFY	sp|O75367|H2AY_HUMAN Core histone macro-H2A.1 OS=Homo sapiens OX=9606 GN=MACROH2A1 PE=1 SV=4	2	10	10	10	9	8	8	8	10	9	6	8	7	8	8	8	8	9	8	7	6	6	9	6	7	5	6	6	6	7	6	6	6	6	5	6	7	6	7	6	7	7
O75368	O75368	6	6	6	SH3 domain-binding glutamic acid-rich-like protein	SH3BGRL	sp|O75368|SH3L1_HUMAN SH3 domain-binding glutamic acid-rich-like protein OS=Homo sapiens OX=9606 GN=SH3BGRL PE=1 SV=1	1	6	6	6	5	5	4	4	5	6	6	6	5	5	5	5	5	5	4	5	4	5	6	6	5	5	4	4	4	4	4	5	5	5	4	5	5	4	4	5	5	6
O75369	O75369	9	3	3	Filamin-B	FLNB	sp|O75369|FLNB_HUMAN Filamin-B OS=Homo sapiens OX=9606 GN=FLNB PE=1 SV=2	1	9	3	3	4	7	6	7	6	6	6	7	5	6	7	6	6	6	5	7	5	6	6	7	6	6	5	5	5	5	3	6	7	5	6	7	6	4	4	5	5	6
O75381	O75381	2	2	2	Peroxisomal membrane protein PEX14	PEX14	sp|O75381|PEX14_HUMAN Peroxisomal membrane protein PEX14 OS=Homo sapiens OX=9606 GN=PEX14 PE=1 SV=1	1	2	2	2	0	0	0	1	0	1	0	1	0	1	0	0	0	0	0	1	0	0	0	1	0	0	0	0	0	1	0	0	0	0	1	1	0	0	0	0	1	1
O75390	O75390	6	6	6	Citrate synthase, mitochondrial	CS	sp|O75390|CISY_HUMAN Citrate synthase, mitochondrial OS=Homo sapiens OX=9606 GN=CS PE=1 SV=2	1	6	6	6	6	5	5	6	5	6	5	5	6	6	6	5	5	4	6	5	5	6	6	6	5	5	5	4	6	4	6	5	6	6	5	6	5	6	6	4	6	5
O75396	O75396	6	6	6	Vesicle-trafficking protein SEC22b	SEC22B	sp|O75396|SC22B_HUMAN Vesicle-trafficking protein SEC22b OS=Homo sapiens OX=9606 GN=SEC22B PE=1 SV=4	1	6	6	6	3	5	5	5	5	3	4	4	3	5	5	5	4	5	4	5	4	3	4	5	5	5	5	5	4	4	4	3	3	2	4	5	4	2	4	4	5	4
O75400	O75400	1	1	1	Pre-mRNA-processing factor 40 homolog A	PRPF40A	sp|O75400|PR40A_HUMAN Pre-mRNA-processing factor 40 homolog A OS=Homo sapiens OX=9606 GN=PRPF40A PE=1 SV=2	1	1	1	1	0	0	1	0	0	0	1	1	1	1	1	0	1	1	0	1	1	0	0	1	1	0	0	1	1	1	0	1	1	0	0	0	0	0	0	1	0	0
O75436	O75436	2	2	2	Vacuolar protein sorting-associated protein 26A	VPS26A	sp|O75436|VP26A_HUMAN Vacuolar protein sorting-associated protein 26A OS=Homo sapiens OX=9606 GN=VPS26A PE=1 SV=2	1	2	2	2	1	1	1	1	1	1	1	0	1	2	1	2	0	1	1	2	0	1	1	0	2	2	0	2	0	1	1	0	1	0	0	1	1	1	0	1	2	1
O75439	O75439	2	2	2	Mitochondrial-processing peptidase subunit beta	PMPCB	sp|O75439|MPPB_HUMAN Mitochondrial-processing peptidase subunit beta OS=Homo sapiens OX=9606 GN=PMPCB PE=1 SV=2	1	2	2	2	2	1	2	1	2	1	0	2	2	1	2	0	2	1	2	2	2	2	1	1	1	2	1	2	1	2	1	2	2	1	2	2	0	2	2	2	2	2
O75475	O75475	5	5	5	PC4 and SFRS1-interacting protein	PSIP1	sp|O75475|PSIP1_HUMAN PC4 and SFRS1-interacting protein OS=Homo sapiens OX=9606 GN=PSIP1 PE=1 SV=1	1	5	5	5	3	5	5	5	3	5	5	4	4	3	3	3	1	2	2	4	3	3	3	3	2	3	2	4	4	3	2	3	3	3	3	3	4	3	3	3	3	3
O75477	O75477	4	4	3	Erlin-1	ERLIN1	sp|O75477|ERLN1_HUMAN Erlin-1 OS=Homo sapiens OX=9606 GN=ERLIN1 PE=1 SV=2	1	4	4	3	3	3	3	3	3	4	3	3	3	4	3	4	4	3	4	4	3	2	2	2	2	3	2	2	2	3	4	2	3	3	3	3	3	3	3	3	4	2
O75489	O75489	3	3	3	NADH dehydrogenase [ubiquinone] iron-sulfur protein 3, mitochondrial	NDUFS3	sp|O75489|NDUS3_HUMAN NADH dehydrogenase [ubiquinone] iron-sulfur protein 3, mitochondrial OS=Homo sapiens OX=9606 GN=NDUFS3 PE=1 SV=1	1	3	3	3	3	2	2	3	2	2	2	2	1	3	2	3	3	3	2	2	1	3	1	2	3	3	1	3	1	1	0	1	1	0	1	2	0	2	2	0	1	2
O75531	O75531	1	1	1	Barrier-to-autointegration factor;Barrier-to-autointegration factor, N-terminally processed	BANF1	sp|O75531|BAF_HUMAN Barrier-to-autointegration factor OS=Homo sapiens OX=9606 GN=BANF1 PE=1 SV=1	1	1	1	1	1	1	1	1	1	0	1	0	1	1	0	0	0	1	0	1	1	0	0	1	0	1	1	1	1	1	0	0	1	0	1	1	0	0	1	1	0	1
O75533	O75533	10	10	10	Splicing factor 3B subunit 1	SF3B1	sp|O75533|SF3B1_HUMAN Splicing factor 3B subunit 1 OS=Homo sapiens OX=9606 GN=SF3B1 PE=1 SV=3	1	10	10	10	6	6	7	9	7	6	7	8	8	7	6	6	5	8	6	8	5	4	4	7	5	5	6	7	6	6	7	6	6	7	7	7	7	9	7	9	9	8
O75534	O75534	8	8	8	Cold shock domain-containing protein E1	CSDE1	sp|O75534|CSDE1_HUMAN Cold shock domain-containing protein E1 OS=Homo sapiens OX=9606 GN=CSDE1 PE=1 SV=2	1	8	8	8	7	5	4	4	5	6	5	5	4	6	6	4	6	6	4	6	5	7	6	5	5	5	5	5	4	6	5	6	6	5	7	5	6	4	4	4	4	7
O75607	O75607	2	2	2	Nucleoplasmin-3	NPM3	sp|O75607|NPM3_HUMAN Nucleoplasmin-3 OS=Homo sapiens OX=9606 GN=NPM3 PE=1 SV=3	1	2	2	2	1	2	2	2	2	1	2	1	2	2	2	2	1	1	1	2	2	2	1	1	2	2	2	1	2	2	2	2	2	1	1	0	2	2	2	1	2	1
O75608	O75608	4	4	4	Acyl-protein thioesterase 1	LYPLA1	sp|O75608|LYPA1_HUMAN Acyl-protein thioesterase 1 OS=Homo sapiens OX=9606 GN=LYPLA1 PE=1 SV=1	1	4	4	4	3	2	4	2	3	2	4	3	3	3	2	4	3	4	4	4	4	4	4	4	4	4	4	3	3	3	4	4	4	4	3	3	3	4	3	3	3	4
O75643	O75643	16	16	16	U5 small nuclear ribonucleoprotein 200 kDa helicase	SNRNP200	sp|O75643|U520_HUMAN U5 small nuclear ribonucleoprotein 200 kDa helicase OS=Homo sapiens OX=9606 GN=SNRNP200 PE=1 SV=2	1	16	16	16	9	13	12	13	9	11	12	10	10	9	11	10	10	13	10	12	9	7	10	9	10	10	6	9	6	12	10	10	10	8	11	9	9	7	11	11	10	7
O75746	O75746	2	2	2	Calcium-binding mitochondrial carrier protein Aralar1	SLC25A12	sp|O75746|CMC1_HUMAN Calcium-binding mitochondrial carrier protein Aralar1 OS=Homo sapiens OX=9606 GN=SLC25A12 PE=1 SV=2	1	2	2	2	1	1	1	2	1	1	1	1	0	1	1	2	0	2	1	1	1	1	1	0	1	1	0	1	1	1	0	1	1	1	1	1	1	2	1	2	1	1
O75821	O75821	5	5	5	Eukaryotic translation initiation factor 3 subunit G	EIF3G	sp|O75821|EIF3G_HUMAN Eukaryotic translation initiation factor 3 subunit G OS=Homo sapiens OX=9606 GN=EIF3G PE=1 SV=2	1	5	5	5	3	4	3	3	3	3	3	4	2	3	3	4	3	2	2	3	2	3	3	3	3	1	2	4	3	3	4	3	3	3	3	2	4	2	2	4	3	3
O75822	O75822	4	4	4	Eukaryotic translation initiation factor 3 subunit J	EIF3J	sp|O75822|EIF3J_HUMAN Eukaryotic translation initiation factor 3 subunit J OS=Homo sapiens OX=9606 GN=EIF3J PE=1 SV=2	1	4	4	4	3	4	3	2	2	2	3	2	2	2	3	3	3	3	2	3	2	2	3	2	3	3	2	3	2	2	3	2	3	3	2	3	2	3	3	4	2	2
O75844	O75844	3	3	3	CAAX prenyl protease 1 homolog	ZMPSTE24	sp|O75844|FACE1_HUMAN CAAX prenyl protease 1 homolog OS=Homo sapiens OX=9606 GN=ZMPSTE24 PE=1 SV=2	1	3	3	3	1	1	1	0	1	0	0	0	0	1	1	1	1	1	2	3	2	0	0	1	0	1	2	1	1	1	1	1	1	1	1	1	3	1	0	1	1	0
O75874	O75874	11	11	10	Isocitrate dehydrogenase [NADP] cytoplasmic	IDH1	sp|O75874|IDHC_HUMAN Isocitrate dehydrogenase [NADP] cytoplasmic OS=Homo sapiens OX=9606 GN=IDH1 PE=1 SV=2	1	11	11	10	11	9	9	11	9	10	10	9	9	8	10	11	10	10	11	10	10	9	10	9	10	8	7	9	11	9	8	9	10	10	9	11	10	10	9	8	7	10
O75937	O75937	7	7	7	DnaJ homolog subfamily C member 8	DNAJC8	sp|O75937|DNJC8_HUMAN DnaJ homolog subfamily C member 8 OS=Homo sapiens OX=9606 GN=DNAJC8 PE=1 SV=2	1	7	7	7	6	5	6	7	6	6	5	7	7	6	7	6	6	7	5	7	6	4	4	5	6	7	6	5	5	5	6	6	5	6	6	7	5	5	6	5	5	5
O75940	O75940	2	2	2	Survival of motor neuron-related-splicing factor 30	SMNDC1	sp|O75940|SPF30_HUMAN Survival of motor neuron-related-splicing factor 30 OS=Homo sapiens OX=9606 GN=SMNDC1 PE=1 SV=1	1	2	2	2	0	2	1	1	2	2	1	2	1	1	1	2	2	2	2	1	2	1	2	1	2	1	2	2	2	2	2	2	1	1	2	2	2	1	1	0	1	0
O75947	O75947	4	4	4	ATP synthase subunit d, mitochondrial	ATP5H	sp|O75947|ATP5H_HUMAN ATP synthase subunit d, mitochondrial OS=Homo sapiens OX=9606 GN=ATP5PD PE=1 SV=3	1	4	4	4	3	4	3	2	3	3	3	3	4	4	4	4	2	4	4	3	4	2	3	2	4	3	4	3	3	3	3	2	1	3	3	3	2	3	3	3	3	3
O75964	O75964	4	4	4	ATP synthase subunit g, mitochondrial	ATP5L	sp|O75964|ATP5L_HUMAN ATP synthase subunit g, mitochondrial OS=Homo sapiens OX=9606 GN=ATP5MG PE=1 SV=3	1	4	4	4	2	2	2	3	2	3	2	3	2	2	2	2	3	2	3	3	2	1	3	2	2	3	2	2	1	2	2	2	2	1	2	3	2	2	2	3	1	2
O76003	O76003	4	4	4	Glutaredoxin-3	GLRX3	sp|O76003|GLRX3_HUMAN Glutaredoxin-3 OS=Homo sapiens OX=9606 GN=GLRX3 PE=1 SV=2	1	4	4	4	2	3	2	3	2	2	2	3	3	2	3	2	3	3	2	2	3	3	3	1	3	3	2	2	3	2	3	2	2	2	1	2	2	2	2	2	2	3
O76021	O76021	9	9	9	Ribosomal L1 domain-containing protein 1	RSL1D1	sp|O76021|RL1D1_HUMAN Ribosomal L1 domain-containing protein 1 OS=Homo sapiens OX=9606 GN=RSL1D1 PE=1 SV=3	1	9	9	9	5	6	5	6	7	6	7	6	6	6	6	7	4	5	6	7	5	8	7	7	7	7	7	7	6	6	5	6	6	6	6	5	6	5	5	4	4	6
O76031	O76031	2	2	2	ATP-dependent Clp protease ATP-binding subunit clpX-like, mitochondrial	CLPX	sp|O76031|CLPX_HUMAN ATP-dependent Clp protease ATP-binding subunit clpX-like, mitochondrial OS=Homo sapiens OX=9606 GN=CLPX PE=1 SV=2	1	2	2	2	1	2	0	0	0	1	0	0	2	1	1	1	2	1	1	1	1	0	2	1	1	0	1	1	2	0	0	0	1	1	0	1	0	0	1	0	1	0
O76094	O76094	3	3	3	Signal recognition particle subunit SRP72	SRP72	sp|O76094|SRP72_HUMAN Signal recognition particle subunit SRP72 OS=Homo sapiens OX=9606 GN=SRP72 PE=1 SV=3	1	3	3	3	2	1	2	2	3	1	3	2	2	1	1	2	0	2	3	2	1	2	3	3	3	1	1	1	1	2	0	2	3	2	2	1	1	0	1	2	2	0
O76096	O76096	2	2	2	Cystatin-F	CST7	sp|O76096|CYTF_HUMAN Cystatin-F OS=Homo sapiens OX=9606 GN=CST7 PE=1 SV=1	1	2	2	2	1	2	2	1	2	2	1	2	1	1	2	2	2	2	2	1	2	2	2	2	2	2	2	2	2	2	1	2	1	1	2	1	2	1	2	2	2	2
O94776	O94776	13	13	11	Metastasis-associated protein MTA2	MTA2	sp|O94776|MTA2_HUMAN Metastasis-associated protein MTA2 OS=Homo sapiens OX=9606 GN=MTA2 PE=1 SV=1	1	13	13	11	6	6	9	9	9	9	6	9	8	9	10	8	11	8	10	11	8	6	8	9	8	9	9	8	9	8	4	7	7	8	9	9	8	8	9	11	7	8
O94826	O94826	2	2	2	Mitochondrial import receptor subunit TOM70	TOMM70A	sp|O94826|TOM70_HUMAN Mitochondrial import receptor subunit TOM70 OS=Homo sapiens OX=9606 GN=TOMM70 PE=1 SV=1	1	2	2	2	1	1	1	0	2	1	1	1	1	2	2	2	2	2	2	2	2	2	2	2	2	2	2	2	2	2	1	2	2	2	2	1	2	1	2	0	2	1
O94905	O94905	3	2	2	Erlin-2	ERLIN2	sp|O94905|ERLN2_HUMAN Erlin-2 OS=Homo sapiens OX=9606 GN=ERLIN2 PE=1 SV=1	1	3	2	2	2	2	1	2	2	1	2	2	1	2	1	1	1	1	1	1	2	0	1	0	2	1	0	0	2	2	1	1	2	1	1	1	1	1	2	1	2	0
O94925	O94925	6	6	6	Glutaminase kidney isoform, mitochondrial	GLS	sp|O94925|GLSK_HUMAN Glutaminase kidney isoform, mitochondrial OS=Homo sapiens OX=9606 GN=GLS PE=1 SV=1	1	6	6	6	4	5	4	6	6	3	5	5	5	5	5	3	5	4	5	6	5	5	5	4	4	5	5	4	4	5	6	4	5	4	3	4	5	4	5	4	5	5
O94979	O94979	1	1	1	Protein transport protein Sec31A	SEC31A	sp|O94979|SC31A_HUMAN Protein transport protein Sec31A OS=Homo sapiens OX=9606 GN=SEC31A PE=1 SV=3	1	1	1	1	0	0	0	0	1	0	1	0	0	1	1	0	0	0	0	1	0	0	0	0	0	1	0	1	0	0	0	0	0	0	1	1	0	1	0	0	1	0
O95168	O95168	1	1	1	NADH dehydrogenase [ubiquinone] 1 beta subcomplex subunit 4	NDUFB4	sp|O95168|NDUB4_HUMAN NADH dehydrogenase [ubiquinone] 1 beta subcomplex subunit 4 OS=Homo sapiens OX=9606 GN=NDUFB4 PE=1 SV=3	1	1	1	1	0	0	0	1	0	0	0	0	0	0	0	1	0	0	0	0	0	0	0	0	0	0	1	0	0	0	0	0	0	0	0	0	0	0	0	0	0	0
O95197	O95197	1	1	1	Reticulon-3	RTN3	sp|O95197|RTN3_HUMAN Reticulon-3 OS=Homo sapiens OX=9606 GN=RTN3 PE=1 SV=2	1	1	1	1	1	1	1	1	1	1	1	1	1	1	1	1	1	1	1	1	1	1	0	1	1	1	1	1	1	1	1	1	1	1	1	1	0	1	1	1	1	1
O95202	O95202	3	3	3	LETM1 and EF-hand domain-containing protein 1, mitochondrial	LETM1	sp|O95202|LETM1_HUMAN Mitochondrial proton/calcium exchanger protein OS=Homo sapiens OX=9606 GN=LETM1 PE=1 SV=1	1	3	3	3	1	1	1	2	2	2	2	2	0	2	1	1	2	1	2	2	1	1	1	1	0	1	1	1	1	1	1	0	0	2	1	1	1	1	0	1	0	1
O95218	O95218	2	2	2	Zinc finger Ran-binding domain-containing protein 2	ZRANB2	sp|O95218|ZRAB2_HUMAN Zinc finger Ran-binding domain-containing protein 2 OS=Homo sapiens OX=9606 GN=ZRANB2 PE=1 SV=2	1	2	2	2	2	1	1	1	1	1	2	1	1	1	1	1	1	1	1	1	1	1	2	2	1	2	1	1	1	1	0	1	2	2	2	1	1	1	1	1	1	1
O95232	O95232	4	4	4	Luc7-like protein 3	LUC7L3	sp|O95232|LC7L3_HUMAN Luc7-like protein 3 OS=Homo sapiens OX=9606 GN=LUC7L3 PE=1 SV=2	1	4	4	4	2	3	1	3	2	3	2	3	2	3	3	3	3	3	4	3	3	4	3	3	3	3	3	4	2	3	2	3	2	3	3	4	2	4	3	3	3	2
O95292	O95292	5	5	4	Vesicle-associated membrane protein-associated protein B/C	VAPB	sp|O95292|VAPB_HUMAN Vesicle-associated membrane protein-associated protein B/C OS=Homo sapiens OX=9606 GN=VAPB PE=1 SV=3	1	5	5	4	4	5	5	4	4	4	5	5	4	5	4	4	4	3	4	4	4	5	5	3	5	4	4	4	4	5	4	4	4	3	4	5	4	4	5	4	4	5
O95336	O95336	4	4	4	6-phosphogluconolactonase	PGLS	sp|O95336|6PGL_HUMAN 6-phosphogluconolactonase OS=Homo sapiens OX=9606 GN=PGLS PE=1 SV=2	1	4	4	4	3	2	2	3	2	3	3	3	3	3	3	3	3	4	4	3	3	2	3	3	3	3	3	3	3	3	3	2	3	3	3	3	3	2	3	3	3	3
O95347	O95347	6	6	6	Structural maintenance of chromosomes protein 2	SMC2	sp|O95347|SMC2_HUMAN Structural maintenance of chromosomes protein 2 OS=Homo sapiens OX=9606 GN=SMC2 PE=1 SV=2	1	6	6	6	5	3	4	0	3	2	2	4	2	3	4	1	3	3	4	3	3	2	4	1	3	3	3	3	3	2	1	4	1	2	3	2	1	3	4	2	2	3
O95373	O95373	8	8	8	Importin-7	IPO7	sp|O95373|IPO7_HUMAN Importin-7 OS=Homo sapiens OX=9606 GN=IPO7 PE=1 SV=1	1	8	8	8	4	4	4	7	3	5	5	2	6	4	5	3	6	6	8	5	3	4	4	5	5	4	3	4	5	4	5	4	3	3	4	2	4	5	1	4	4	3
O95433	O95433	5	5	5	Activator of 90 kDa heat shock protein ATPase homolog 1	AHSA1	sp|O95433|AHSA1_HUMAN Activator of 90 kDa heat shock protein ATPase homolog 1 OS=Homo sapiens OX=9606 GN=AHSA1 PE=1 SV=1	1	5	5	5	4	4	4	4	4	4	4	4	2	4	4	4	4	4	4	4	4	4	4	4	4	3	4	4	2	3	3	4	4	4	4	3	2	3	3	4	3	4
O95571	O95571	1	1	1	Persulfide dioxygenase ETHE1, mitochondrial	ETHE1	sp|O95571|ETHE1_HUMAN Persulfide dioxygenase ETHE1, mitochondrial OS=Homo sapiens OX=9606 GN=ETHE1 PE=1 SV=2	1	1	1	1	0	0	0	0	0	0	0	1	1	0	0	0	0	1	0	0	0	0	0	0	0	1	0	0	0	0	0	0	0	0	0	0	0	0	0	0	0	0
O95573;O60488	O95573	4;1	4;1	4;1	Long-chain-fatty-acid--CoA ligase 3	ACSL3	sp|O95573|ACSL3_HUMAN Long-chain-fatty-acid--CoA ligase 3 OS=Homo sapiens OX=9606 GN=ACSL3 PE=1 SV=3	2	4	4	4	3	4	3	3	4	3	4	4	3	4	4	3	4	4	4	4	4	2	4	4	3	3	3	3	4	4	4	3	3	3	4	2	4	4	4	4	2	2
O95747	O95747	3	3	3	Serine/threonine-protein kinase OSR1	OXSR1	sp|O95747|OXSR1_HUMAN Serine/threonine-protein kinase OSR1 OS=Homo sapiens OX=9606 GN=OXSR1 PE=1 SV=1	1	3	3	3	0	1	2	1	2	1	1	1	1	3	1	3	0	2	2	3	1	2	3	3	1	1	2	2	3	3	1	1	3	3	2	0	3	2	3	2	1	2
O95777	O95777	2	2	2	U6 snRNA-associated Sm-like protein LSm8	LSM8	sp|O95777|LSM8_HUMAN U6 snRNA-associated Sm-like protein LSm8 OS=Homo sapiens OX=9606 GN=LSM8 PE=1 SV=3	1	2	2	2	2	2	2	1	2	2	2	2	1	2	2	1	1	1	1	2	1	1	2	2	1	2	1	1	1	2	2	2	1	2	1	1	1	2	1	1	1	1
O95831	O95831	8	8	8	Apoptosis-inducing factor 1, mitochondrial	AIFM1	sp|O95831|AIFM1_HUMAN Apoptosis-inducing factor 1, mitochondrial OS=Homo sapiens OX=9606 GN=AIFM1 PE=1 SV=1	1	8	8	8	8	7	8	8	8	8	7	7	5	7	7	8	8	8	8	8	7	7	7	8	7	6	7	8	7	7	7	6	7	8	8	7	7	7	8	7	8	8
O95861	O95861	3	3	3	3(2),5-bisphosphate nucleotidase 1	BPNT1	sp|O95861|BPNT1_HUMAN 3(2),5-bisphosphate nucleotidase 1 OS=Homo sapiens OX=9606 GN=BPNT1 PE=1 SV=1	1	3	3	3	1	1	2	1	1	2	1	1	2	1	1	3	1	1	2	0	1	1	1	1	1	1	2	2	1	1	1	2	1	2	1	2	1	1	1	1	1	2
O95881	O95881	4	4	4	Thioredoxin domain-containing protein 12	TXNDC12	sp|O95881|TXD12_HUMAN Thioredoxin domain-containing protein 12 OS=Homo sapiens OX=9606 GN=TXNDC12 PE=1 SV=1	1	4	4	4	2	2	2	3	2	3	3	3	1	2	3	2	1	2	3	2	1	1	1	2	3	2	2	2	3	1	1	1	1	1	2	2	3	2	0	2	2	1
O96000	O96000	3	3	3	NADH dehydrogenase [ubiquinone] 1 beta subcomplex subunit 10	NDUFB10	sp|O96000|NDUBA_HUMAN NADH dehydrogenase [ubiquinone] 1 beta subcomplex subunit 10 OS=Homo sapiens OX=9606 GN=NDUFB10 PE=1 SV=3	1	3	3	3	3	3	2	3	3	2	2	3	3	2	3	2	1	2	3	2	2	2	3	1	3	2	3	2	2	0	2	1	2	2	2	2	2	3	2	3	3	3
O96008	O96008	1	1	1	Mitochondrial import receptor subunit TOM40 homolog	TOMM40	sp|O96008|TOM40_HUMAN Mitochondrial import receptor subunit TOM40 homolog OS=Homo sapiens OX=9606 GN=TOMM40 PE=1 SV=1	1	1	1	1	1	1	1	1	1	1	1	1	0	1	1	1	1	1	1	1	1	1	1	1	1	1	1	1	1	1	0	1	1	1	1	1	1	1	1	1	1	1
O96019	O96019	1	1	1	Actin-like protein 6A	ACTL6A	sp|O96019|ACL6A_HUMAN Actin-like protein 6A OS=Homo sapiens OX=9606 GN=ACTL6A PE=1 SV=1	1	1	1	1	1	1	1	1	1	0	1	0	1	1	1	1	1	1	1	1	1	1	1	1	1	1	1	1	1	1	0	1	0	1	1	1	1	1	1	1	1	1
P00338	P00338	9	9	9	L-lactate dehydrogenase A chain	LDHA	sp|P00338|LDHA_HUMAN L-lactate dehydrogenase A chain OS=Homo sapiens OX=9606 GN=LDHA PE=1 SV=2	1	9	9	9	9	9	9	9	9	9	9	9	9	9	9	9	9	9	9	9	9	9	9	9	9	9	9	9	9	9	9	8	9	9	9	9	9	9	9	9	9	9
P00367;P49448	P00367;P49448	7;4	7;4	7;4	Glutamate dehydrogenase 1, mitochondrial;Glutamate dehydrogenase 2, mitochondrial	GLUD1;GLUD2	sp|P00367|DHE3_HUMAN Glutamate dehydrogenase 1, mitochondrial OS=Homo sapiens OX=9606 GN=GLUD1 PE=1 SV=2;sp|P49448|DHE4_HUMAN Glutamate dehydrogenase 2, mitochondrial OS=Homo sapiens OX=9606 GN=GLUD2 PE=1 SV=2	2	7	7	7	5	5	4	6	4	3	3	5	6	5	4	6	4	4	4	4	4	4	4	5	4	5	5	3	6	5	5	4	5	5	5	5	4	5	5	4	5	5
P00374	P00374	1	1	1	Dihydrofolate reductase	DHFR	sp|P00374|DYR_HUMAN Dihydrofolate reductase OS=Homo sapiens OX=9606 GN=DHFR PE=1 SV=2	1	1	1	1	1	1	1	1	1	1	0	1	0	0	1	1	1	1	1	1	0	1	1	1	0	1	1	0	1	1	1	1	1	1	1	1	1	1	1	1	1	1
P00387	P00387	3	3	3	NADH-cytochrome b5 reductase 3;NADH-cytochrome b5 reductase 3 membrane-bound form;NADH-cytochrome b5 reductase 3 soluble form	CYB5R3	sp|P00387|NB5R3_HUMAN NADH-cytochrome b5 reductase 3 OS=Homo sapiens OX=9606 GN=CYB5R3 PE=1 SV=3	1	3	3	3	3	3	3	3	3	3	3	2	3	3	3	3	3	3	3	3	3	3	3	2	3	3	3	3	3	3	2	3	3	3	3	3	3	3	3	3	3	3
P00390	P00390	2	2	2	Glutathione reductase, mitochondrial	GSR	sp|P00390|GSHR_HUMAN Glutathione reductase, mitochondrial OS=Homo sapiens OX=9606 GN=GSR PE=1 SV=2	1	2	2	2	2	2	2	2	2	2	2	2	2	1	2	2	1	2	2	2	2	2	2	2	2	2	1	1	1	1	1	2	2	1	1	2	2	2	2	2	2	2
P00403	P00403	2	2	2	Cytochrome c oxidase subunit 2	MT-CO2	sp|P00403|COX2_HUMAN Cytochrome c oxidase subunit 2 OS=Homo sapiens OX=9606 GN=MT-CO2 PE=1 SV=1	1	2	2	2	2	2	2	2	2	2	2	2	2	2	2	2	2	2	2	2	2	2	2	2	2	2	2	2	2	2	2	2	2	2	2	2	2	2	2	2	2	2
P00441	P00441	6	6	6	Superoxide dismutase [Cu-Zn]	SOD1	sp|P00441|SODC_HUMAN Superoxide dismutase [Cu-Zn] OS=Homo sapiens OX=9606 GN=SOD1 PE=1 SV=2	1	6	6	6	5	5	5	5	5	5	5	5	5	6	5	5	5	5	4	5	5	4	5	5	5	5	5	5	5	5	5	5	5	5	5	5	5	5	5	5	5	5
P00491	P00491	5	5	5	Purine nucleoside phosphorylase	PNP	sp|P00491|PNPH_HUMAN Purine nucleoside phosphorylase OS=Homo sapiens OX=9606 GN=PNP PE=1 SV=2	1	5	5	5	5	5	5	4	3	4	4	4	2	4	4	4	4	4	4	4	4	5	4	4	4	4	3	3	4	4	4	5	4	4	4	4	4	5	5	4	5	4
P00492	P00492	2	2	2	Hypoxanthine-guanine phosphoribosyltransferase	HPRT1	sp|P00492|HPRT_HUMAN Hypoxanthine-guanine phosphoribosyltransferase OS=Homo sapiens OX=9606 GN=HPRT1 PE=1 SV=2	1	2	2	2	2	2	2	2	2	2	2	2	2	2	2	2	2	2	2	2	1	2	2	2	2	2	2	2	2	2	2	2	2	2	2	2	2	2	2	2	2	2
P00505	P00505	11	11	11	Aspartate aminotransferase, mitochondrial	GOT2	sp|P00505|AATM_HUMAN Aspartate aminotransferase, mitochondrial OS=Homo sapiens OX=9606 GN=GOT2 PE=1 SV=3	1	11	11	11	11	10	11	11	11	11	10	10	10	10	9	10	11	9	10	11	11	10	11	9	11	10	11	7	8	10	9	8	9	9	11	9	9	10	11	8	10	11
P00558;P07205	P00558	21;4	21;4	21;4	Phosphoglycerate kinase 1	PGK1	sp|P00558|PGK1_HUMAN Phosphoglycerate kinase 1 OS=Homo sapiens OX=9606 GN=PGK1 PE=1 SV=3	2	21	21	21	17	16	18	19	19	17	19	20	19	18	18	21	18	19	17	18	18	19	19	19	18	19	19	16	20	20	18	18	18	18	18	17	18	18	17	16	18	19
P01111;P01116;P01112	P01111;P01116;P01112	2;2;1	2;2;1	2;2;1	GTPase NRas;GTPase KRas;GTPase KRas, N-terminally processed;GTPase HRas;GTPase HRas, N-terminally processed	NRAS;KRAS;HRAS	sp|P01111|RASN_HUMAN GTPase NRas OS=Homo sapiens OX=9606 GN=NRAS PE=1 SV=1;sp|P01116|RASK_HUMAN GTPase KRas OS=Homo sapiens OX=9606 GN=KRAS PE=1 SV=1;sp|P01112|RASH_HUMAN GTPase HRas OS=Homo sapiens OX=9606 GN=HRAS PE=1 SV=1	3	2	2	2	1	0	1	1	1	0	1	0	0	1	1	0	1	1	1	1	1	0	0	1	0	0	1	1	2	1	1	0	1	0	1	1	1	1	1	0	1	2
P01889;P17693;P13747	P01889	4;1;1	3;0;0	1;0;0	HLA class I histocompatibility antigen, B-7 alpha chain	HLA-B	sp|P01889|HLAB_HUMAN HLA class I histocompatibility antigen, B alpha chain OS=Homo sapiens OX=9606 GN=HLA-B PE=1 SV=3	3	4	3	1	2	2	3	2	2	2	2	2	2	3	2	3	2	3	2	3	2	2	2	3	3	3	2	1	1	2	3	2	3	3	3	2	3	2	3	3	1	2
P02545;REV__Q5VX52	P02545	38;1	38;1	36;1	Prelamin-A/C;Lamin-A/C	LMNA	sp|P02545|LMNA_HUMAN Prelamin-A/C OS=Homo sapiens OX=9606 GN=LMNA PE=1 SV=1	2	38	38	36	34	36	37	38	33	37	36	37	35	36	34	38	34	37	36	37	37	37	35	35	36	37	37	37	33	35	36	36	35	36	35	35	33	35	31	36	35	34
P02786	P02786	14	14	14	Transferrin receptor protein 1;Transferrin receptor protein 1, serum form	TFRC	sp|P02786|TFR1_HUMAN Transferrin receptor protein 1 OS=Homo sapiens OX=9606 GN=TFRC PE=1 SV=2	1	14	14	14	10	8	8	12	5	9	7	10	6	9	8	9	10	10	7	11	6	8	7	9	6	8	3	6	9	7	11	7	9	5	7	10	7	8	9	9	10	7
P02792	P02792	3	3	3	Ferritin light chain	FTL	sp|P02792|FRIL_HUMAN Ferritin light chain OS=Homo sapiens OX=9606 GN=FTL PE=1 SV=2	1	3	3	3	2	2	2	2	2	2	2	2	2	2	2	3	2	2	2	2	2	2	2	2	2	2	2	2	2	2	2	2	2	2	2	2	2	2	2	2	2	2
P02794	P02794	2	2	2	Ferritin heavy chain;Ferritin heavy chain, N-terminally processed	FTH1	sp|P02794|FRIH_HUMAN Ferritin heavy chain OS=Homo sapiens OX=9606 GN=FTH1 PE=1 SV=2	1	2	2	2	2	2	1	2	2	2	2	2	2	2	2	2	2	2	2	2	2	2	2	2	2	2	2	1	2	1	2	2	2	2	2	2	1	2	2	2	2	2
P04040	P04040	13	13	13	Catalase	CAT	sp|P04040|CATA_HUMAN Catalase OS=Homo sapiens OX=9606 GN=CAT PE=1 SV=3	1	13	13	13	11	9	10	9	8	11	8	8	9	10	9	10	10	10	11	10	11	11	8	9	10	9	8	9	9	10	10	9	8	11	11	9	10	9	11	9	10	11
P04062	P04062	3	3	3	Glucosylceramidase	GBA	sp|P04062|GLCM_HUMAN Lysosomal acid glucosylceramidase OS=Homo sapiens OX=9606 GN=GBA PE=1 SV=3	1	3	3	3	0	1	0	0	1	1	2	0	1	2	1	1	0	1	0	1	0	0	1	1	0	0	0	0	1	1	0	1	0	0	0	1	1	1	0	1	1	1
P04075	P04075	17	17	15	Fructose-bisphosphate aldolase A	ALDOA	sp|P04075|ALDOA_HUMAN Fructose-bisphosphate aldolase A OS=Homo sapiens OX=9606 GN=ALDOA PE=1 SV=2	1	17	17	15	17	17	17	16	16	15	15	16	15	16	15	17	17	15	15	17	16	14	17	15	16	16	15	15	16	17	16	16	15	15	16	14	16	14	16	15	15	16
P04080	P04080	5	5	5	Cystatin-B	CSTB	sp|P04080|CYTB_HUMAN Cystatin-B OS=Homo sapiens OX=9606 GN=CSTB PE=1 SV=2	1	5	5	5	5	5	5	5	4	5	5	4	5	5	5	5	4	5	5	5	5	5	5	4	5	4	4	5	3	5	4	3	5	4	5	5	5	4	4	4	5	4
P04083	P04083	3	3	3	Annexin A1	ANXA1	sp|P04083|ANXA1_HUMAN Annexin A1 OS=Homo sapiens OX=9606 GN=ANXA1 PE=1 SV=2	1	3	3	3	0	2	1	2	1	2	2	2	1	1	1	2	1	3	3	2	2	2	3	1	2	2	2	2	2	2	2	0	1	2	2	2	2	1	2	1	2	1
P04179	P04179	3	3	3	Superoxide dismutase [Mn], mitochondrial	SOD2	sp|P04179|SODM_HUMAN Superoxide dismutase [Mn], mitochondrial OS=Homo sapiens OX=9606 GN=SOD2 PE=1 SV=3	1	3	3	3	2	3	2	3	1	2	2	3	1	2	2	1	1	2	2	2	0	1	1	2	2	1	1	1	1	0	2	1	1	1	2	2	0	1	1	2	2	1
P04181	P04181	7	7	7	Ornithine aminotransferase, mitochondrial;Ornithine aminotransferase, hepatic form;Ornithine aminotransferase, renal form	OAT	sp|P04181|OAT_HUMAN Ornithine aminotransferase, mitochondrial OS=Homo sapiens OX=9606 GN=OAT PE=1 SV=1	1	7	7	7	5	5	7	5	6	5	5	6	6	6	5	5	7	4	5	6	5	5	6	5	4	6	5	6	4	3	4	4	3	3	5	4	4	4	4	3	3	6
P04271	P04271	1	1	1	Protein S100-B	S100B	sp|P04271|S100B_HUMAN Protein S100-B OS=Homo sapiens OX=9606 GN=S100B PE=1 SV=2	1	1	1	1	1	0	1	1	0	1	1	1	1	1	1	0	0	1	0	1	1	0	1	0	0	0	1	1	1	1	0	0	0	1	0	1	0	0	0	0	0	1
P04350	P04350	13	1	1	Tubulin beta-4A chain	TUBB4A	sp|P04350|TBB4A_HUMAN Tubulin beta-4A chain OS=Homo sapiens OX=9606 GN=TUBB4A PE=1 SV=2	1	13	1	1	11	10	11	10	10	10	11	9	11	11	11	10	9	10	10	11	11	9	11	12	12	12	11	10	12	10	11	12	12	11	11	10	9	11	11	10	9	10
P04406	P04406	16	16	15	Glyceraldehyde-3-phosphate dehydrogenase	GAPDH	sp|P04406|G3P_HUMAN Glyceraldehyde-3-phosphate dehydrogenase OS=Homo sapiens OX=9606 GN=GAPDH PE=1 SV=3	1	16	16	15	16	15	16	16	16	15	16	15	15	16	13	15	15	14	13	14	14	14	15	14	15	14	15	14	16	16	15	15	14	16	16	14	14	15	15	15	14	14
P04439;P01893	P04439;P01893	4;2	4;2	2;0	HLA class I histocompatibility antigen, A-3 alpha chain;Putative HLA class I histocompatibility antigen, alpha chain H	HLA-A;HLA-H	sp|P04439|HLAA_HUMAN HLA class I histocompatibility antigen, A alpha chain OS=Homo sapiens OX=9606 GN=HLA-A PE=1 SV=2;sp|P01893|HLAH_HUMAN Putative HLA class I histocompatibility antigen, alpha chain H OS=Homo sapiens OX=9606 GN=HLA-H PE=5 SV=3	2	4	4	2	1	2	3	2	1	2	1	2	0	3	3	2	2	4	3	3	1	1	2	3	4	3	2	0	1	2	2	2	2	2	3	0	2	1	3	3	1	2
P04792	P04792	10	10	10	Heat shock protein beta-1	HSPB1	sp|P04792|HSPB1_HUMAN Heat shock protein beta-1 OS=Homo sapiens OX=9606 GN=HSPB1 PE=1 SV=2	1	10	10	10	8	9	9	8	9	9	10	10	9	10	10	10	10	10	9	9	9	9	10	10	10	10	10	10	9	10	10	10	9	8	10	10	10	10	10	10	10	9
P04843	P04843	15	15	15	Dolichyl-diphosphooligosaccharide--protein glycosyltransferase subunit 1	RPN1	sp|P04843|RPN1_HUMAN Dolichyl-diphosphooligosaccharide--protein glycosyltransferase subunit 1 OS=Homo sapiens OX=9606 GN=RPN1 PE=1 SV=1	1	15	15	15	14	13	15	15	14	14	15	14	14	14	14	14	13	14	14	13	14	14	14	13	13	15	13	13	14	13	12	14	12	11	12	13	12	11	12	13	12	11
P04844	P04844	4	4	4	Dolichyl-diphosphooligosaccharide--protein glycosyltransferase subunit 2	RPN2	sp|P04844|RPN2_HUMAN Dolichyl-diphosphooligosaccharide--protein glycosyltransferase subunit 2 OS=Homo sapiens OX=9606 GN=RPN2 PE=1 SV=3	1	4	4	4	3	3	3	2	3	2	2	2	3	4	2	4	3	4	3	4	2	2	4	3	3	4	4	2	2	2	3	2	3	4	3	3	3	2	2	2	2	3
P04899	P04899	3	3	3	Guanine nucleotide-binding protein G(i) subunit alpha-2	GNAI2	sp|P04899|GNAI2_HUMAN Guanine nucleotide-binding protein G(i) subunit alpha-2 OS=Homo sapiens OX=9606 GN=GNAI2 PE=1 SV=3	1	3	3	3	3	2	3	2	2	2	2	3	3	1	3	2	2	1	0	3	2	2	2	3	1	1	2	2	2	2	2	2	1	2	2	1	2	2	1	2	1	3
P04921	P04921	1	1	1	Glycophorin-C	GYPC	sp|P04921|GLPC_HUMAN Glycophorin-C OS=Homo sapiens OX=9606 GN=GYPC PE=1 SV=1	1	1	1	1	0	1	0	0	0	0	1	0	0	1	0	1	1	0	1	0	0	0	0	0	1	1	1	0	1	1	0	0	0	1	0	1	0	0	0	0	1	1
P05023;P13637;P50993;P20648;Q13733;P54707	P05023	13;6;5;2;1;1	13;6;5;2;1;1	13;6;5;2;1;1	Sodium/potassium-transporting ATPase subunit alpha-1	ATP1A1	sp|P05023|AT1A1_HUMAN Sodium/potassium-transporting ATPase subunit alpha-1 OS=Homo sapiens OX=9606 GN=ATP1A1 PE=1 SV=1	6	13	13	13	10	11	10	10	10	8	12	9	8	9	8	7	10	9	9	9	9	7	9	9	8	10	9	9	10	8	9	8	6	9	9	9	8	10	7	9	9	6
P05107	P05107	3	3	3	Integrin beta-2	ITGB2	sp|P05107|ITB2_HUMAN Integrin beta-2 OS=Homo sapiens OX=9606 GN=ITGB2 PE=1 SV=2	1	3	3	3	2	2	2	2	0	2	3	2	3	1	2	2	3	3	1	2	1	1	1	1	0	1	0	2	0	1	1	1	1	1	1	1	1	1	1	1	1	1
P05114	P05114	4	4	4	Non-histone chromosomal protein HMG-14	HMGN1	sp|P05114|HMGN1_HUMAN Non-histone chromosomal protein HMG-14 OS=Homo sapiens OX=9606 GN=HMGN1 PE=1 SV=3	1	4	4	4	3	3	3	3	3	3	3	3	3	3	3	3	3	3	3	3	3	3	3	3	3	3	2	4	3	3	3	2	3	3	3	3	3	3	3	3	3	3
P05120	P05120	4	4	4	Plasminogen activator inhibitor 2	SERPINB2	sp|P05120|PAI2_HUMAN Plasminogen activator inhibitor 2 OS=Homo sapiens OX=9606 GN=SERPINB2 PE=1 SV=2	1	4	4	4	3	4	3	4	4	3	2	3	3	4	3	3	3	4	3	3	4	4	3	3	3	3	3	2	4	3	3	4	3	3	4	3	3	4	3	3	3	3
P05141;Q9H0C2	P05141	10;2	10;2	3;0	ADP/ATP translocase 2;ADP/ATP translocase 2, N-terminally processed	SLC25A5	sp|P05141|ADT2_HUMAN ADP/ATP translocase 2 OS=Homo sapiens OX=9606 GN=SLC25A5 PE=1 SV=7	2	10	10	3	10	10	10	10	10	10	10	10	10	10	10	10	10	10	10	10	10	9	10	10	10	9	10	10	10	9	10	10	10	10	10	10	10	10	9	10	10	10
P05198	P05198	8	8	8	Eukaryotic translation initiation factor 2 subunit 1	EIF2S1	sp|P05198|IF2A_HUMAN Eukaryotic translation initiation factor 2 subunit 1 OS=Homo sapiens OX=9606 GN=EIF2S1 PE=1 SV=3	1	8	8	8	8	7	5	6	6	6	6	4	5	5	8	6	7	6	8	6	5	6	5	6	5	7	7	5	7	8	6	6	7	7	7	6	7	7	6	6	6	6
P05204;O00479	P05204	3;1	3;1	3;1	Non-histone chromosomal protein HMG-17	HMGN2	sp|P05204|HMGN2_HUMAN Non-histone chromosomal protein HMG-17 OS=Homo sapiens OX=9606 GN=HMGN2 PE=1 SV=3	2	3	3	3	3	3	2	2	2	2	2	2	2	2	2	2	2	2	3	2	2	2	2	2	2	2	2	2	2	3	2	2	2	3	2	2	3	3	3	3	3	3
P05387	P05387	3	3	3	60S acidic ribosomal protein P2	RPLP2	sp|P05387|RLA2_HUMAN 60S acidic ribosomal protein P2 OS=Homo sapiens OX=9606 GN=RPLP2 PE=1 SV=1	1	3	3	3	2	2	2	2	2	3	2	2	2	2	3	2	2	2	2	3	3	2	2	2	3	3	2	2	2	3	2	2	2	2	3	2	2	3	2	3	2	2
P05388;Q8NHW5	P05388;Q8NHW5	7;5	7;5	7;5	60S acidic ribosomal protein P0;60S acidic ribosomal protein P0-like	RPLP0;RPLP0P6	sp|P05388|RLA0_HUMAN 60S acidic ribosomal protein P0 OS=Homo sapiens OX=9606 GN=RPLP0 PE=1 SV=1;sp|Q8NHW5|RLA0L_HUMAN 60S acidic ribosomal protein P0-like OS=Homo sapiens OX=9606 GN=RPLP0P6 PE=5 SV=1	2	7	7	7	7	6	7	5	6	6	7	7	6	6	7	6	6	5	5	5	5	5	5	4	4	6	7	5	5	7	6	5	5	6	5	4	5	5	6	5	5	5
P05455	P05455	9	9	9	Lupus La protein	SSB	sp|P05455|LA_HUMAN Lupus La protein OS=Homo sapiens OX=9606 GN=SSB PE=1 SV=2	1	9	9	9	6	7	9	9	8	8	7	7	7	8	7	7	8	8	7	8	9	8	8	9	7	8	7	8	7	8	6	8	7	6	9	8	7	7	8	9	7	7
P06454	P06454	4	4	4	Prothymosin alpha;Prothymosin alpha, N-terminally processed;Thymosin alpha-1	PTMA	sp|P06454|PTMA_HUMAN Prothymosin alpha OS=Homo sapiens OX=9606 GN=PTMA PE=1 SV=2	1	4	4	4	4	4	4	4	4	4	4	4	4	4	4	4	4	4	4	4	4	4	4	4	4	4	4	4	4	4	4	4	4	4	4	4	4	4	4	4	4	4
P06493	P06493	4	3	3	Cyclin-dependent kinase 1	CDK1	sp|P06493|CDK1_HUMAN Cyclin-dependent kinase 1 OS=Homo sapiens OX=9606 GN=CDK1 PE=1 SV=3	1	4	3	3	4	4	3	4	3	4	4	4	4	4	3	4	2	3	2	4	3	3	3	2	3	2	3	2	2	3	3	2	2	3	3	3	2	4	3	3	3	3
P06576	P06576	19	19	19	ATP synthase subunit beta, mitochondrial	ATP5B	sp|P06576|ATPB_HUMAN ATP synthase subunit beta, mitochondrial OS=Homo sapiens OX=9606 GN=ATP5F1B PE=1 SV=3	1	19	19	19	17	17	16	18	16	17	15	15	13	17	16	15	13	16	15	16	16	17	16	16	16	14	14	14	15	16	16	14	13	16	14	14	17	14	14	14	16	16
P06703	P06703	4	4	4	Protein S100-A6	S100A6	sp|P06703|S10A6_HUMAN Protein S100-A6 OS=Homo sapiens OX=9606 GN=S100A6 PE=1 SV=1	1	4	4	4	4	4	4	4	4	4	4	4	4	4	4	4	4	4	4	4	4	4	4	4	4	4	4	4	4	4	4	4	4	4	4	4	4	4	4	4	4	4
P06730	P06730	1	1	1	Eukaryotic translation initiation factor 4E	EIF4E	sp|P06730|IF4E_HUMAN Eukaryotic translation initiation factor 4E OS=Homo sapiens OX=9606 GN=EIF4E PE=1 SV=2	1	1	1	1	1	1	1	1	1	0	1	1	1	1	1	1	1	1	1	1	1	1	1	1	1	1	1	1	0	1	1	1	1	1	1	1	1	1	1	1	1	1
P06733;P13929	P06733	24;1	24;1	23;0	Alpha-enolase	ENO1	sp|P06733|ENOA_HUMAN Alpha-enolase OS=Homo sapiens OX=9606 GN=ENO1 PE=1 SV=2	2	24	24	23	23	24	22	24	24	24	23	24	23	24	23	23	21	23	22	22	22	22	22	23	22	22	22	24	23	23	23	22	22	22	22	22	22	22	22	22	22	22
P06737;P11217	P06737	12;4	12;4	9;1	Glycogen phosphorylase, liver form	PYGL	sp|P06737|PYGL_HUMAN Glycogen phosphorylase, liver form OS=Homo sapiens OX=9606 GN=PYGL PE=1 SV=4	2	12	12	9	9	8	7	7	8	6	7	6	7	7	8	7	8	5	8	10	7	6	8	6	10	5	8	6	7	8	10	6	8	6	8	7	5	7	6	9	6	6
P06744;CON__Q3ZBD7;Q8N196	P06744	15;4;1	15;4;1	15;4;1	Glucose-6-phosphate isomerase	GPI	sp|P06744|G6PI_HUMAN Glucose-6-phosphate isomerase OS=Homo sapiens OX=9606 GN=GPI PE=1 SV=4	3	15	15	15	14	14	14	14	14	14	14	14	14	14	13	13	14	13	14	14	14	13	13	14	14	14	14	13	15	14	14	13	13	13	14	14	13	14	13	14	12	12
P06748	P06748	14	14	14	Nucleophosmin	NPM1	sp|P06748|NPM_HUMAN Nucleophosmin OS=Homo sapiens OX=9606 GN=NPM1 PE=1 SV=2	1	14	14	14	14	13	13	13	13	13	12	14	12	13	12	12	13	13	11	12	13	11	12	11	13	13	11	13	12	13	12	10	12	12	10	11	11	14	10	12	9	11
P06753;P09493	P06753	10;4	4;0	4;0	Tropomyosin alpha-3 chain	TPM3	sp|P06753|TPM3_HUMAN Tropomyosin alpha-3 chain OS=Homo sapiens OX=9606 GN=TPM3 PE=1 SV=2	2	10	4	4	8	9	9	7	9	9	10	10	10	9	10	9	9	9	9	9	9	9	9	7	8	10	9	9	10	8	9	9	9	8	8	8	10	7	7	7	9	8
P06865	P06865	3	3	3	Beta-hexosaminidase subunit alpha	HEXA	sp|P06865|HEXA_HUMAN Beta-hexosaminidase subunit alpha OS=Homo sapiens OX=9606 GN=HEXA PE=1 SV=2	1	3	3	3	3	2	1	2	2	0	1	2	2	2	3	2	1	3	2	1	2	1	3	1	1	2	1	1	1	2	0	1	1	0	0	1	1	1	0	1	1	1
Q16778;P33778;P23527;P06899;Q6DRA6;Q6DN03	Q16778;P33778;P23527;P06899	8;8;8;8;3;3	2;2;2;2;2;2	0;0;0;0;0;0	Histone H2B type 2-E;Histone H2B type 1-B;Histone H2B type 1-O;Histone H2B type 1-J	HIST2H2BE;HIST1H2BB;HIST1H2BO;HIST1H2BJ	sp|Q16778|H2B2E_HUMAN Histone H2B type 2-E OS=Homo sapiens OX=9606 GN=H2BC21 PE=1 SV=3;sp|P33778|H2B1B_HUMAN Histone H2B type 1-B OS=Homo sapiens OX=9606 GN=H2BC3 PE=1 SV=2;sp|P23527|H2B1O_HUMAN Histone H2B type 1-O OS=Homo sapiens OX=9606 GN=H2BC17 PE=1 S	6	8	2	0	7	7	7	7	7	7	7	7	7	7	8	7	8	7	7	7	7	8	7	7	7	7	8	7	7	7	7	7	7	8	7	7	7	7	7	7	7	7
P07108	P07108	3	3	3	Acyl-CoA-binding protein	DBI	sp|P07108|ACBP_HUMAN Acyl-CoA-binding protein OS=Homo sapiens OX=9606 GN=DBI PE=1 SV=2	1	3	3	3	3	3	3	3	3	2	2	3	2	3	2	2	2	2	3	3	3	3	3	3	3	2	3	2	3	3	3	2	3	3	3	3	3	2	3	3	2	3
P07195	P07195	9	9	9	L-lactate dehydrogenase B chain	LDHB	sp|P07195|LDHB_HUMAN L-lactate dehydrogenase B chain OS=Homo sapiens OX=9606 GN=LDHB PE=1 SV=2	1	9	9	9	9	8	9	8	9	9	9	9	9	9	9	8	8	7	8	8	9	8	9	8	8	9	9	9	9	9	9	8	9	8	8	9	9	9	8	9	9	9
P07237	P07237	27	27	27	Protein disulfide-isomerase	P4HB	sp|P07237|PDIA1_HUMAN Protein disulfide-isomerase OS=Homo sapiens OX=9606 GN=P4HB PE=1 SV=3	1	27	27	27	26	25	26	24	25	25	25	25	24	25	23	25	26	26	25	25	25	26	25	25	26	25	25	25	25	25	25	25	24	25	23	22	24	23	25	23	25	22
P07305	P07305	4	4	4	Histone H1.0;Histone H1.0, N-terminally processed	H1F0	sp|P07305|H10_HUMAN Histone H1.0 OS=Homo sapiens OX=9606 GN=H1-0 PE=1 SV=3	1	4	4	4	4	4	4	3	3	3	4	3	3	3	3	3	3	3	3	3	3	3	3	4	3	3	3	3	3	2	3	3	2	3	3	4	3	4	3	3	3	3
P07339	P07339	11	11	11	Cathepsin D;Cathepsin D light chain;Cathepsin D heavy chain	CTSD	sp|P07339|CATD_HUMAN Cathepsin D OS=Homo sapiens OX=9606 GN=CTSD PE=1 SV=1	1	11	11	11	9	10	9	10	9	11	10	10	10	11	9	10	9	10	10	9	10	9	10	10	10	10	8	10	10	10	10	10	9	10	8	9	10	10	9	10	10	9
P07355;A6NMY6	P07355;A6NMY6	17;12	17;12	17;12	Annexin A2;Putative annexin A2-like protein	ANXA2;ANXA2P2	sp|P07355|ANXA2_HUMAN Annexin A2 OS=Homo sapiens OX=9606 GN=ANXA2 PE=1 SV=2;sp|A6NMY6|AXA2L_HUMAN Putative annexin A2-like protein OS=Homo sapiens OX=9606 GN=ANXA2P2 PE=5 SV=2	2	17	17	17	14	16	14	15	15	15	14	16	14	15	16	15	16	16	16	14	14	15	15	15	16	16	14	16	13	16	15	15	13	15	14	15	15	15	16	16	14	15
P07384	P07384	3	3	3	Calpain-1 catalytic subunit	CAPN1	sp|P07384|CAN1_HUMAN Calpain-1 catalytic subunit OS=Homo sapiens OX=9606 GN=CAPN1 PE=1 SV=1	1	3	3	3	1	2	1	2	2	1	1	1	1	2	1	1	2	2	1	2	1	2	2	1	1	0	0	1	1	1	1	2	1	1	0	2	1	1	0	2	2	2
P07437;A6NNZ2;CON__ENSEMBL:ENSBTAP00000025008;Q9H4B7	P07437	16;6;5;5	3;0;0;0	2;0;0;0	Tubulin beta chain	TUBB	sp|P07437|TBB5_HUMAN Tubulin beta chain OS=Homo sapiens OX=9606 GN=TUBB PE=1 SV=2	4	16	3	2	15	14	13	14	14	14	15	13	15	15	15	14	13	14	14	14	14	13	14	15	15	15	15	14	14	13	14	14	14	13	14	13	12	13	13	13	11	12
P07602	P07602	2	2	2	Prosaposin;Saposin-A;Saposin-B-Val;Saposin-B;Saposin-C;Saposin-D	PSAP	sp|P07602|SAP_HUMAN Prosaposin OS=Homo sapiens OX=9606 GN=PSAP PE=1 SV=2	1	2	2	2	2	2	2	2	2	1	2	2	2	2	2	2	2	2	2	2	2	2	2	2	1	2	2	2	2	2	2	1	2	2	2	2	2	2	1	2	2	2
P07686	P07686	3	3	3	Beta-hexosaminidase subunit beta;Beta-hexosaminidase subunit beta chain B;Beta-hexosaminidase subunit beta chain A	HEXB	sp|P07686|HEXB_HUMAN Beta-hexosaminidase subunit beta OS=Homo sapiens OX=9606 GN=HEXB PE=1 SV=3	1	3	3	3	2	3	2	3	2	2	2	2	2	1	3	1	2	2	3	3	2	1	2	2	3	2	2	2	3	3	2	1	2	3	2	2	2	2	3	2	2	2
P07737;CON__P02584	P07737	8;2	8;2	8;2	Profilin-1	PFN1	sp|P07737|PROF1_HUMAN Profilin-1 OS=Homo sapiens OX=9606 GN=PFN1 PE=1 SV=2	2	8	8	8	8	8	7	8	8	8	8	8	8	8	8	8	8	8	8	8	8	8	8	8	8	8	8	8	8	7	7	8	8	7	8	8	8	8	8	8	8	8
P07741	P07741	5	5	5	Adenine phosphoribosyltransferase	APRT	sp|P07741|APT_HUMAN Adenine phosphoribosyltransferase OS=Homo sapiens OX=9606 GN=APRT PE=1 SV=2	1	5	5	5	5	4	5	5	5	4	5	5	5	5	5	5	5	5	5	5	4	5	5	4	4	5	4	4	4	4	4	5	5	5	4	5	5	5	5	5	5	5
P07814	P07814	14	14	14	Bifunctional glutamate/proline--tRNA ligase;Glutamate--tRNA ligase;Proline--tRNA ligase	EPRS	sp|P07814|SYEP_HUMAN Bifunctional glutamate/proline--tRNA ligase OS=Homo sapiens OX=9606 GN=EPRS1 PE=1 SV=5	1	14	14	14	13	12	14	12	12	12	12	13	11	14	13	13	13	13	13	13	13	11	12	14	12	12	13	10	12	13	11	11	11	10	9	12	13	10	12	13	11	11
P07900;Q58FG0;Q14568;Q58FG1	P07900	34;7;6;1	34;7;6;1	20;3;2;1	Heat shock protein HSP 90-alpha	HSP90AA1	sp|P07900|HS90A_HUMAN Heat shock protein HSP 90-alpha OS=Homo sapiens OX=9606 GN=HSP90AA1 PE=1 SV=5	4	34	34	20	33	34	33	33	33	34	33	32	32	31	32	30	31	33	30	31	32	33	31	33	31	32	32	32	31	31	31	31	30	31	32	31	32	29	30	31	30	28
P07910;P0DMR1;O60812;B7ZW38;B2RXH8	P07910	15;7;7;7;7	15;7;7;7;7	15;7;7;7;7	Heterogeneous nuclear ribonucleoproteins C1/C2	HNRNPC	sp|P07910|HNRPC_HUMAN Heterogeneous nuclear ribonucleoproteins C1/C2 OS=Homo sapiens OX=9606 GN=HNRNPC PE=1 SV=4	5	15	15	15	14	15	15	14	14	14	14	14	15	15	15	15	14	14	14	15	14	14	14	14	15	14	13	14	15	14	13	13	13	14	13	12	13	13	13	13	13	13
P07954	P07954	12	12	12	Fumarate hydratase, mitochondrial	FH	sp|P07954|FUMH_HUMAN Fumarate hydratase, mitochondrial OS=Homo sapiens OX=9606 GN=FH PE=1 SV=3	1	12	12	12	9	10	10	10	10	12	10	11	10	11	11	11	11	10	9	9	8	10	10	11	9	11	10	8	10	10	10	11	10	10	10	9	10	10	10	10	9	10
P07988	P07988	1	1	1	Pulmonary surfactant-associated protein B	SFTPB	sp|P07988|PSPB_HUMAN Pulmonary surfactant-associated protein B OS=Homo sapiens OX=9606 GN=SFTPB PE=1 SV=3	1	1	1	1	0	0	0	0	0	0	0	0	0	0	0	0	0	0	0	0	1	0	0	0	0	0	0	0	0	0	0	0	0	0	0	0	0	0	0	0	0	0
P08133	P08133	21	21	21	Annexin A6	ANXA6	sp|P08133|ANXA6_HUMAN Annexin A6 OS=Homo sapiens OX=9606 GN=ANXA6 PE=1 SV=3	1	21	21	21	17	17	17	19	18	19	19	19	21	19	19	17	16	19	20	16	17	17	16	17	18	19	17	17	18	17	18	19	15	17	18	15	18	18	18	18	17	17
P08195	P08195	7	7	7	4F2 cell-surface antigen heavy chain	SLC3A2	sp|P08195|4F2_HUMAN 4F2 cell-surface antigen heavy chain OS=Homo sapiens OX=9606 GN=SLC3A2 PE=1 SV=3	1	7	7	7	5	3	2	4	5	5	5	6	4	6	6	5	5	5	5	6	6	4	6	6	6	5	5	5	4	6	3	5	6	5	3	5	3	5	3	4	4	4
P08237	P08237	2	1	1	ATP-dependent 6-phosphofructokinase, muscle type	PFKM	sp|P08237|PFKAM_HUMAN ATP-dependent 6-phosphofructokinase, muscle type OS=Homo sapiens OX=9606 GN=PFKM PE=1 SV=2	1	2	1	1	2	2	2	2	2	2	1	2	2	2	2	2	2	2	2	2	2	2	2	1	2	1	2	2	1	2	2	2	2	2	2	2	2	2	1	2	2	2
P08238;Q58FF7	P08238	33;16	19;7	15;6	Heat shock protein HSP 90-beta	HSP90AB1	sp|P08238|HS90B_HUMAN Heat shock protein HSP 90-beta OS=Homo sapiens OX=9606 GN=HSP90AB1 PE=1 SV=4	2	33	19	15	32	33	33	33	32	33	33	33	33	32	32	32	32	32	30	32	32	32	31	32	32	31	31	32	31	30	30	31	29	31	31	30	32	30	30	28	28	28
P08246	P08246	2	2	2	Neutrophil elastase	ELANE	sp|P08246|ELNE_HUMAN Neutrophil elastase OS=Homo sapiens OX=9606 GN=ELANE PE=1 SV=1	1	2	2	2	1	2	2	2	2	1	2	2	2	2	2	2	2	2	2	2	2	1	2	1	1	2	2	1	2	2	2	2	1	2	2	2	2	0	2	2	2	2
P08311	P08311	3	3	3	Cathepsin G	CTSG	sp|P08311|CATG_HUMAN Cathepsin G OS=Homo sapiens OX=9606 GN=CTSG PE=1 SV=2	1	3	3	3	3	3	3	3	2	3	3	3	3	3	3	3	3	3	3	3	3	3	3	2	2	3	2	3	1	2	3	2	3	2	3	1	1	3	1	2	3	3
P08559	P08559	1	1	1	Pyruvate dehydrogenase E1 component subunit alpha, somatic form, mitochondrial	PDHA1	sp|P08559|ODPA_HUMAN Pyruvate dehydrogenase E1 component subunit alpha, somatic form, mitochondrial OS=Homo sapiens OX=9606 GN=PDHA1 PE=1 SV=3	1	1	1	1	1	1	1	1	1	1	1	1	1	1	0	1	1	1	1	0	1	1	1	1	1	1	0	1	1	1	0	0	0	1	1	0	1	1	1	1	0	1
P08567	P08567	2	2	2	Pleckstrin	PLEK	sp|P08567|PLEK_HUMAN Pleckstrin OS=Homo sapiens OX=9606 GN=PLEK PE=1 SV=3	1	2	2	2	2	2	2	2	2	2	2	2	2	1	2	2	2	2	2	2	1	2	2	2	2	2	2	2	2	2	2	2	2	2	2	2	2	1	2	2	2	2
P08574	P08574	1	1	1	Cytochrome c1, heme protein, mitochondrial	CYC1	sp|P08574|CY1_HUMAN Cytochrome c1, heme protein, mitochondrial OS=Homo sapiens OX=9606 GN=CYC1 PE=1 SV=3	1	1	1	1	0	1	1	1	1	1	1	1	1	1	0	1	1	1	1	1	0	1	1	1	1	1	1	1	1	1	1	1	1	1	1	1	1	1	1	1	1	1
P08579	P08579	4	2	2	U2 small nuclear ribonucleoprotein B	SNRPB2	sp|P08579|RU2B_HUMAN U2 small nuclear ribonucleoprotein B OS=Homo sapiens OX=9606 GN=SNRPB2 PE=1 SV=1	1	4	2	2	4	4	3	3	4	4	4	4	4	3	4	3	4	4	4	4	4	4	4	4	4	3	4	4	3	4	3	3	4	4	4	3	3	4	4	4	4	4
P08621	P08621	7	7	7	U1 small nuclear ribonucleoprotein 70 kDa	SNRNP70	sp|P08621|RU17_HUMAN U1 small nuclear ribonucleoprotein 70 kDa OS=Homo sapiens OX=9606 GN=SNRNP70 PE=1 SV=2	1	7	7	7	5	5	5	4	4	4	4	4	4	5	3	4	5	5	6	5	5	3	5	4	6	5	5	6	5	4	5	5	5	6	6	4	4	4	5	6	5	7
P08670	P08670	4	4	3	Vimentin	VIM	sp|P08670|VIME_HUMAN Vimentin OS=Homo sapiens OX=9606 GN=VIM PE=1 SV=4	1	4	4	3	4	4	4	4	3	3	4	4	3	4	3	3	3	3	4	3	4	3	4	4	4	3	4	3	3	3	4	3	3	3	3	3	3	3	3	3	3	3
P08708	P08708	3	3	3	40S ribosomal protein S17	RPS17	sp|P08708|RS17_HUMAN 40S ribosomal protein S17 OS=Homo sapiens OX=9606 GN=RPS17 PE=1 SV=2	1	3	3	3	3	3	2	3	2	2	2	2	2	3	3	2	2	3	3	3	3	3	3	2	3	3	3	3	3	3	3	3	3	3	3	3	3	3	3	3	3	3
P08754	P08754	1	1	1	Guanine nucleotide-binding protein G(k) subunit alpha	GNAI3	sp|P08754|GNAI3_HUMAN Guanine nucleotide-binding protein G(i) subunit alpha OS=Homo sapiens OX=9606 GN=GNAI3 PE=1 SV=3	1	1	1	1	1	1	0	1	1	1	1	1	0	1	0	0	0	0	0	0	0	1	0	0	1	0	0	0	0	0	0	1	0	0	0	1	0	0	0	1	0	0
P08758	P08758	16	16	16	Annexin A5	ANXA5	sp|P08758|ANXA5_HUMAN Annexin A5 OS=Homo sapiens OX=9606 GN=ANXA5 PE=1 SV=2	1	16	16	16	14	14	15	14	14	13	15	15	14	14	13	15	13	14	15	14	14	14	14	12	14	12	13	13	13	14	13	13	13	13	13	14	14	13	14	14	11	12
P08865	P08865	6	6	5	40S ribosomal protein SA	RPSA	sp|P08865|RSSA_HUMAN 40S ribosomal protein SA OS=Homo sapiens OX=9606 GN=RPSA PE=1 SV=4	1	6	6	5	6	6	6	5	6	6	6	6	6	5	6	5	6	5	6	6	5	6	6	6	6	6	5	6	6	6	6	5	5	5	6	5	6	5	5	6	6	6
P08962	P08962	1	1	1	CD63 antigen	CD63	sp|P08962|CD63_HUMAN CD63 antigen OS=Homo sapiens OX=9606 GN=CD63 PE=1 SV=2	1	1	1	1	0	0	0	1	1	1	0	1	1	1	1	1	1	0	1	0	0	0	0	0	0	0	1	0	1	0	1	1	0	0	1	1	0	0	0	0	1	1
P09012	P09012	5	5	3	U1 small nuclear ribonucleoprotein A	SNRPA	sp|P09012|SNRPA_HUMAN U1 small nuclear ribonucleoprotein A OS=Homo sapiens OX=9606 GN=SNRPA PE=1 SV=3	1	5	5	3	5	4	5	5	4	5	5	4	5	5	5	5	5	5	5	5	5	3	4	4	5	5	5	5	5	5	4	5	5	5	5	5	4	5	4	5	4	4
P09104	P09104	6	5	5	Gamma-enolase	ENO2	sp|P09104|ENOG_HUMAN Gamma-enolase OS=Homo sapiens OX=9606 GN=ENO2 PE=1 SV=3	1	6	5	5	4	5	4	5	3	6	3	4	4	4	4	4	5	6	3	4	2	4	3	3	3	3	3	5	3	2	2	4	3	5	5	3	4	3	4	4	2	2
P09132	P09132	2	2	2	Signal recognition particle 19 kDa protein	SRP19	sp|P09132|SRP19_HUMAN Signal recognition particle 19 kDa protein OS=Homo sapiens OX=9606 GN=SRP19 PE=1 SV=3	1	2	2	2	1	2	2	1	2	1	2	1	2	2	2	1	1	2	0	2	2	1	2	2	0	2	2	1	2	2	2	2	2	1	2	1	1	2	2	1	2	1
P09211	P09211	8	8	8	Glutathione S-transferase P	GSTP1	sp|P09211|GSTP1_HUMAN Glutathione S-transferase P OS=Homo sapiens OX=9606 GN=GSTP1 PE=1 SV=2	1	8	8	8	5	6	5	6	6	5	4	6	6	6	6	7	6	5	6	7	6	6	6	6	6	6	6	6	7	6	5	5	6	5	5	6	5	5	5	5	6	6
P09234	P09234	1	1	1	U1 small nuclear ribonucleoprotein C	SNRPC	sp|P09234|RU1C_HUMAN U1 small nuclear ribonucleoprotein C OS=Homo sapiens OX=9606 GN=SNRPC PE=1 SV=1	1	1	1	1	1	0	1	1	1	1	1	1	0	1	0	1	1	1	0	1	1	1	1	1	1	1	0	1	1	1	1	1	1	1	0	1	1	1	1	1	1	1
P09382	P09382	5	5	5	Galectin-1	LGALS1	sp|P09382|LEG1_HUMAN Galectin-1 OS=Homo sapiens OX=9606 GN=LGALS1 PE=1 SV=2	1	5	5	5	5	5	5	5	5	5	5	5	5	5	5	5	5	5	5	5	4	5	5	5	5	4	4	5	5	5	5	4	4	5	5	4	5	5	5	5	5	5
P09417	P09417	3	3	3	Dihydropteridine reductase	QDPR	sp|P09417|DHPR_HUMAN Dihydropteridine reductase OS=Homo sapiens OX=9606 GN=QDPR PE=1 SV=2	1	3	3	3	3	2	2	3	3	3	3	3	3	3	3	3	3	2	3	2	3	3	3	3	3	3	3	3	3	3	3	3	3	3	2	3	3	2	3	3	3	3
P09429;B2RPK0;P23497	P09429;B2RPK0	8;5;2	8;5;2	8;5;2	High mobility group protein B1;Putative high mobility group protein B1-like 1	HMGB1;HMGB1P1	sp|P09429|HMGB1_HUMAN High mobility group protein B1 OS=Homo sapiens OX=9606 GN=HMGB1 PE=1 SV=3;sp|B2RPK0|HGB1A_HUMAN Putative high mobility group protein B1-like 1 OS=Homo sapiens OX=9606 GN=HMGB1P1 PE=5 SV=1	3	8	8	8	8	8	8	7	7	8	8	8	8	8	7	6	7	6	6	6	5	7	5	6	7	6	6	5	7	6	7	4	5	6	5	5	6	5	6	5	6	4
P09496	P09496	4	4	4	Clathrin light chain A	CLTA	sp|P09496|CLCA_HUMAN Clathrin light chain A OS=Homo sapiens OX=9606 GN=CLTA PE=1 SV=1	1	4	4	4	4	4	4	3	4	3	4	4	4	4	4	4	4	4	4	4	4	4	4	4	4	4	4	4	4	4	4	3	4	4	3	4	4	4	4	4	4	4
P09543	P09543	5	5	5	2,3-cyclic-nucleotide 3-phosphodiesterase	CNP	sp|P09543|CN37_HUMAN 2,3-cyclic-nucleotide 3-phosphodiesterase OS=Homo sapiens OX=9606 GN=CNP PE=1 SV=2	1	5	5	5	2	3	3	3	2	3	2	2	2	2	3	2	2	4	3	3	3	3	2	2	4	3	1	2	3	4	3	3	3	2	2	2	2	2	1	3	2	2
P09622	P09622	5	5	5	Dihydrolipoyl dehydrogenase, mitochondrial	DLD	sp|P09622|DLDH_HUMAN Dihydrolipoyl dehydrogenase, mitochondrial OS=Homo sapiens OX=9606 GN=DLD PE=1 SV=2	1	5	5	5	5	5	4	5	5	5	5	5	5	5	5	4	5	5	4	5	5	5	5	5	4	5	5	5	4	4	5	5	5	4	5	4	4	5	5	5	5	5
P09651;Q32P51	P09651;Q32P51	8;5	6;3	6;3	Heterogeneous nuclear ribonucleoprotein A1;Heterogeneous nuclear ribonucleoprotein A1, N-terminally processed;Heterogeneous nuclear ribonucleoprotein A1-like 2	HNRNPA1;HNRNPA1L2	sp|P09651|ROA1_HUMAN Heterogeneous nuclear ribonucleoprotein A1 OS=Homo sapiens OX=9606 GN=HNRNPA1 PE=1 SV=5;sp|Q32P51|RA1L2_HUMAN Heterogeneous nuclear ribonucleoprotein A1-like 2 OS=Homo sapiens OX=9606 GN=HNRNPA1L2 PE=2 SV=2	2	8	6	6	8	8	8	8	8	8	8	8	8	8	8	8	7	8	8	8	8	8	8	7	8	7	8	7	8	8	8	8	8	8	7	8	7	8	8	8	7	8
P09661	P09661	3	3	3	U2 small nuclear ribonucleoprotein A	SNRPA1	sp|P09661|RU2A_HUMAN U2 small nuclear ribonucleoprotein A OS=Homo sapiens OX=9606 GN=SNRPA1 PE=1 SV=2	1	3	3	3	3	3	1	3	3	3	2	3	3	3	2	2	2	2	2	3	1	3	3	3	2	2	2	2	3	3	2	3	3	3	2	3	3	2	3	2	3	3
P09668	P09668	2	2	2	Pro-cathepsin H;Cathepsin H mini chain;Cathepsin H;Cathepsin H heavy chain;Cathepsin H light chain	CTSH	sp|P09668|CATH_HUMAN Pro-cathepsin H OS=Homo sapiens OX=9606 GN=CTSH PE=1 SV=4	1	2	2	2	1	1	1	1	0	0	0	1	1	2	0	2	1	1	2	2	1	2	0	1	2	1	2	1	2	2	2	1	2	1	0	1	1	1	2	2	2	2
P09669	P09669	2	2	2	Cytochrome c oxidase subunit 6C	COX6C	sp|P09669|COX6C_HUMAN Cytochrome c oxidase subunit 6C OS=Homo sapiens OX=9606 GN=COX6C PE=1 SV=2	1	2	2	2	2	2	2	2	2	2	2	2	2	2	2	2	2	2	2	2	2	2	2	2	2	2	2	2	2	2	2	2	2	2	2	2	2	2	2	2	2	2
P09874	P09874	21	21	21	Poly [ADP-ribose] polymerase 1	PARP1	sp|P09874|PARP1_HUMAN Poly [ADP-ribose] polymerase 1 OS=Homo sapiens OX=9606 GN=PARP1 PE=1 SV=4	1	21	21	21	18	17	17	17	18	17	17	17	17	18	18	16	19	16	19	15	17	14	16	16	15	16	16	16	16	17	17	19	17	16	14	16	16	16	18	16	16	16
P09960	P09960	7	7	7	Leukotriene A-4 hydrolase	LTA4H	sp|P09960|LKHA4_HUMAN Leukotriene A-4 hydrolase OS=Homo sapiens OX=9606 GN=LTA4H PE=1 SV=2	1	7	7	7	2	1	4	2	3	3	1	2	1	1	2	3	2	0	2	2	2	2	1	2	1	0	2	3	1	4	2	1	3	2	2	4	2	3	3	3	2	2
P09972;P05062	P09972	6;2	4;1	4;1	Fructose-bisphosphate aldolase C	ALDOC	sp|P09972|ALDOC_HUMAN Fructose-bisphosphate aldolase C OS=Homo sapiens OX=9606 GN=ALDOC PE=1 SV=2	2	6	4	4	5	5	5	4	5	4	4	4	4	4	5	5	5	5	4	5	5	4	5	5	4	4	4	5	5	4	4	5	5	5	4	5	5	5	5	5	3	5
Q71UI9;P0C0S5	Q71UI9;P0C0S5	4;4	2;2	2;2	Histone H2A.V;Histone H2A.Z	H2AFV;H2AFZ	sp|Q71UI9|H2AV_HUMAN Histone H2A.V OS=Homo sapiens OX=9606 GN=H2AZ2 PE=1 SV=3;sp|P0C0S5|H2AZ_HUMAN Histone H2A.Z OS=Homo sapiens OX=9606 GN=H2AZ1 PE=1 SV=2	2	4	2	2	4	4	4	4	4	4	4	4	4	4	4	4	4	4	4	4	4	4	4	4	4	4	4	4	4	4	4	4	4	4	4	4	4	4	4	4	4	4
Q99878;Q96KK5;Q6FI13;P0C0S8;Q9BTM1;Q16777;Q93077;Q96QV6;Q8IUE6	Q99878;Q96KK5;Q6FI13;P0C0S8;Q9BTM1;Q16777;Q93077;Q96QV6;Q8IUE6	6;6;6;6;5;5;5;4;3	3;3;3;3;2;2;2;1;1	1;1;1;1;1;1;1;1;1	Histone H2A type 1-J;Histone H2A type 1-H;Histone H2A type 2-A;Histone H2A type 1;Histone H2A.J;Histone H2A type 2-C;Histone H2A type 1-C;Histone H2A type 1-A;Histone H2A type 2-B	HIST1H2AJ;HIST1H2AH;HIST2H2AA3;HIST1H2AG;H2AFJ;HIST2H2AC;HIST1H2AC;HIST1H2AA;HIST2H2AB	sp|Q99878|H2A1J_HUMAN Histone H2A type 1-J OS=Homo sapiens OX=9606 GN=H2AC14 PE=1 SV=3;sp|Q96KK5|H2A1H_HUMAN Histone H2A type 1-H OS=Homo sapiens OX=9606 GN=H2AC12 PE=1 SV=3;sp|Q6FI13|H2A2A_HUMAN Histone H2A type 2-A OS=Homo sapiens OX=9606 GN=H2AC18 PE=1	9	6	3	1	6	6	6	6	6	6	5	6	5	5	5	5	5	5	5	5	6	6	5	5	6	6	5	5	6	6	6	5	5	6	6	6	6	6	6	6	6	6
P0C6X3;P0C6X4;P0C6X2	P0C6X3;P0C6X4;P0C6X2	2;1;1	2;1;1	2;1;1			sp|P0C6X3|R1AB_CVHN2 Replicase polyprotein 1ab OS=Human coronavirus HKU1 (isolate N2) OX=443240 GN=rep PE=3 SV=1;sp|P0C6X4|R1AB_CVHN5 Replicase polyprotein 1ab OS=Human coronavirus HKU1 (isolate N5) OX=443241 GN=rep PE=3 SV=1;sp|P0C6X2|R1AB_CVHN1 Replicase	3	2	2	2	0	1	1	1	1	1	1	1	1	1	0	2	0	1	1	1	1	1	1	1	0	1	1	0	0	1	0	1	1	0	1	1	0	1	0	0	1	0
P62987;P62979;P0CG47;P0CG48	P62987;P62979;P0CG47;P0CG48	8;8;8;8	8;8;8;8	8;8;8;8	Ubiquitin-60S ribosomal protein L40;Ubiquitin;60S ribosomal protein L40;Ubiquitin-40S ribosomal protein S27a;Ubiquitin;40S ribosomal protein S27a;Polyubiquitin-B;Ubiquitin;Polyubiquitin-C;Ubiquitin	UBA52;RPS27A;UBB;UBC	sp|P62987|RL40_HUMAN Ubiquitin-60S ribosomal protein L40 OS=Homo sapiens OX=9606 GN=UBA52 PE=1 SV=2;sp|P62979|RS27A_HUMAN Ubiquitin-40S ribosomal protein S27a OS=Homo sapiens OX=9606 GN=RPS27A PE=1 SV=2;sp|P0CG47|UBB_HUMAN Polyubiquitin-B OS=Homo sapiens O	4	8	8	8	6	7	7	6	8	7	7	7	6	7	7	8	6	8	6	7	5	6	7	6	6	6	7	5	5	7	7	7	6	8	6	6	5	6	6	7	7	6
P0DMV8;P0DMV9;P48741	P0DMV8;P0DMV9	20;20;3	16;16;2	5;5;0	Heat shock 70 kDa protein 1A;Heat shock 70 kDa protein 1B	HSPA1A;HSPA1B	sp|P0DMV8|HS71A_HUMAN Heat shock 70 kDa protein 1A OS=Homo sapiens OX=9606 GN=HSPA1A PE=1 SV=1;sp|P0DMV9|HS71B_HUMAN Heat shock 70 kDa protein 1B OS=Homo sapiens OX=9606 GN=HSPA1B PE=1 SV=1	3	20	16	5	18	18	17	17	18	16	16	18	19	18	18	18	17	19	17	17	14	15	16	13	15	14	13	14	16	17	14	14	14	14	16	13	16	16	12	17	14	16
P0DN76;Q01081	P0DN76;Q01081	2;2	2;2	2;2	Splicing factor U2AF 35 kDa subunit	U2AF1	sp|P0DN76|U2AF5_HUMAN Splicing factor U2AF 35 kDa subunit-like protein OS=Homo sapiens OX=9606 GN=U2AF1L5 PE=1 SV=1;sp|Q01081|U2AF1_HUMAN Splicing factor U2AF 35 kDa subunit OS=Homo sapiens OX=9606 GN=U2AF1 PE=1 SV=3	2	2	2	2	2	2	2	2	1	1	1	2	2	1	1	1	2	2	2	2	2	2	2	2	2	2	2	2	2	2	1	2	2	2	1	2	1	2	2	2	1	2
P0DP25;P0DP24;P0DP23;P27482;P02585	P0DP25;P0DP24;P0DP23	6;6;6;2;1	6;6;6;2;1	6;6;6;2;1			sp|P0DP25|CALM3_HUMAN Calmodulin-3 OS=Homo sapiens OX=9606 GN=CALM3 PE=1 SV=1;sp|P0DP24|CALM2_HUMAN Calmodulin-2 OS=Homo sapiens OX=9606 GN=CALM2 PE=1 SV=1;sp|P0DP23|CALM1_HUMAN Calmodulin-1 OS=Homo sapiens OX=9606 GN=CALM1 PE=1 SV=1	5	6	6	6	2	3	5	5	5	4	5	5	4	5	5	4	5	4	5	6	5	4	6	5	4	3	4	4	4	4	4	5	5	4	5	5	3	4	3	4	4	4
P10155	P10155	3	3	3	60 kDa SS-A/Ro ribonucleoprotein	TROVE2	sp|P10155|RO60_HUMAN 60 kDa SS-A/Ro ribonucleoprotein OS=Homo sapiens OX=9606 GN=RO60 PE=1 SV=2	1	3	3	3	1	1	1	1	1	1	1	3	2	1	0	1	0	0	0	0	0	0	0	0	0	0	1	1	1	0	0	0	0	0	0	0	1	1	0	0	0	0
P10412	P10412	16	16	5	Histone H1.4	HIST1H1E	sp|P10412|H14_HUMAN Histone H1.4 OS=Homo sapiens OX=9606 GN=H1-4 PE=1 SV=2	1	16	16	5	13	13	14	13	12	14	14	13	13	14	14	13	14	14	14	15	13	13	11	13	12	14	13	12	13	14	13	13	13	12	14	13	13	14	13	12	12	13
P10515	P10515	3	3	3	Dihydrolipoyllysine-residue acetyltransferase component of pyruvate dehydrogenase complex, mitochondrial	DLAT	sp|P10515|ODP2_HUMAN Dihydrolipoyllysine-residue acetyltransferase component of pyruvate dehydrogenase complex, mitochondrial OS=Homo sapiens OX=9606 GN=DLAT PE=1 SV=3	1	3	3	3	2	2	2	3	3	2	2	2	2	2	2	2	3	2	3	2	3	2	3	2	3	2	3	2	2	2	1	3	3	2	0	3	3	3	1	3	2	2
P10599	P10599	4	4	4	Thioredoxin	TXN	sp|P10599|THIO_HUMAN Thioredoxin OS=Homo sapiens OX=9606 GN=TXN PE=1 SV=3	1	4	4	4	4	4	4	4	3	3	4	4	4	4	4	4	4	4	4	4	4	3	3	4	3	4	3	4	4	3	3	3	3	4	4	4	3	3	3	4	4	3
P10606	P10606	5	5	5	Cytochrome c oxidase subunit 5B, mitochondrial	COX5B	sp|P10606|COX5B_HUMAN Cytochrome c oxidase subunit 5B, mitochondrial OS=Homo sapiens OX=9606 GN=COX5B PE=1 SV=2	1	5	5	5	5	5	5	5	5	5	3	5	5	5	5	5	5	5	5	5	5	5	5	5	5	5	5	5	5	5	5	5	5	5	5	5	5	4	5	4	4	5
P10619	P10619	2	2	2	Lysosomal protective protein;Lysosomal protective protein 32 kDa chain;Lysosomal protective protein 20 kDa chain	CTSA	sp|P10619|PPGB_HUMAN Lysosomal protective protein OS=Homo sapiens OX=9606 GN=CTSA PE=1 SV=2	1	2	2	2	2	2	2	2	2	2	2	2	1	2	2	1	2	2	2	1	2	1	2	2	2	2	1	2	1	1	2	1	1	2	1	2	2	2	1	2	2	2
P10644	P10644	4	4	4	cAMP-dependent protein kinase type I-alpha regulatory subunit;cAMP-dependent protein kinase type I-alpha regulatory subunit, N-terminally processed	PRKAR1A	sp|P10644|KAP0_HUMAN cAMP-dependent protein kinase type I-alpha regulatory subunit OS=Homo sapiens OX=9606 GN=PRKAR1A PE=1 SV=1	1	4	4	4	3	4	2	4	3	4	4	3	3	3	4	4	4	4	3	4	4	4	3	3	3	4	4	3	4	3	3	3	3	3	3	4	4	2	3	4	3	4
P10768	P10768	3	3	3	S-formylglutathione hydrolase	ESD	sp|P10768|ESTD_HUMAN S-formylglutathione hydrolase OS=Homo sapiens OX=9606 GN=ESD PE=1 SV=2	1	3	3	3	3	2	3	3	2	3	3	3	3	2	3	3	2	1	2	2	2	0	3	2	2	2	3	2	2	1	0	2	2	2	2	2	1	2	3	3	2	2
P10809	P10809	25	25	25	60 kDa heat shock protein, mitochondrial	HSPD1	sp|P10809|CH60_HUMAN 60 kDa heat shock protein, mitochondrial OS=Homo sapiens OX=9606 GN=HSPD1 PE=1 SV=2	1	25	25	25	20	23	22	23	22	23	22	23	24	23	23	22	23	25	23	23	22	21	24	23	22	22	19	22	23	24	23	22	21	22	23	22	22	21	22	23	24	22
P11021	P11021	28	26	26	78 kDa glucose-regulated protein	HSPA5	sp|P11021|BIP_HUMAN Endoplasmic reticulum chaperone BiP OS=Homo sapiens OX=9606 GN=HSPA5 PE=1 SV=2	1	28	26	26	24	26	25	26	27	25	25	26	26	24	24	25	26	24	24	26	25	25	24	26	23	24	27	23	25	26	26	25	26	25	24	22	24	24	25	20	24	24
P11142;P54652	P11142	32;11	32;11	25;5	Heat shock cognate 71 kDa protein	HSPA8	sp|P11142|HSP7C_HUMAN Heat shock cognate 71 kDa protein OS=Homo sapiens OX=9606 GN=HSPA8 PE=1 SV=1	2	32	32	25	27	32	32	28	28	29	31	30	30	28	28	31	30	29	28	28	29	25	29	31	26	27	27	31	29	29	30	28	27	30	27	27	27	28	29	27	29	28
P11172	P11172	2	2	2	Uridine 5-monophosphate synthase;Orotate phosphoribosyltransferase;Orotidine 5-phosphate decarboxylase	UMPS	sp|P11172|UMPS_HUMAN Uridine 5-monophosphate synthase OS=Homo sapiens OX=9606 GN=UMPS PE=1 SV=1	1	2	2	2	1	1	1	2	1	1	1	1	0	1	1	0	1	1	1	1	1	0	0	0	0	1	0	0	0	1	0	0	0	0	0	1	0	1	0	0	1	1
P11177	P11177	3	3	3	Pyruvate dehydrogenase E1 component subunit beta, mitochondrial	PDHB	sp|P11177|ODPB_HUMAN Pyruvate dehydrogenase E1 component subunit beta, mitochondrial OS=Homo sapiens OX=9606 GN=PDHB PE=1 SV=3	1	3	3	3	1	3	3	3	3	3	2	3	2	3	3	3	3	3	3	3	3	2	3	3	3	3	3	3	2	3	3	3	3	3	3	3	2	3	3	2	3	3
P11216	P11216	9	6	6	Glycogen phosphorylase, brain form	PYGB	sp|P11216|PYGB_HUMAN Glycogen phosphorylase, brain form OS=Homo sapiens OX=9606 GN=PYGB PE=1 SV=5	1	9	6	6	7	7	7	5	8	6	6	6	7	7	5	8	7	8	5	6	6	7	6	7	7	7	6	6	5	5	7	7	7	5	5	5	6	7	4	6	5	5
P11234;P11233	P11234;P11233	1;1	1;1	1;1	Ras-related protein Ral-B;Ras-related protein Ral-A	RALB;RALA	sp|P11234|RALB_HUMAN Ras-related protein Ral-B OS=Homo sapiens OX=9606 GN=RALB PE=1 SV=1;sp|P11233|RALA_HUMAN Ras-related protein Ral-A OS=Homo sapiens OX=9606 GN=RALA PE=1 SV=1	2	1	1	1	0	1	0	1	1	0	1	0	0	0	0	0	1	1	1	1	0	1	0	1	1	1	1	1	1	1	1	1	1	1	1	1	0	1	1	1	0	1
P11279	P11279	1	1	1	Lysosome-associated membrane glycoprotein 1	LAMP1	sp|P11279|LAMP1_HUMAN Lysosome-associated membrane glycoprotein 1 OS=Homo sapiens OX=9606 GN=LAMP1 PE=1 SV=3	1	1	1	1	1	1	1	1	1	1	1	1	1	1	1	1	1	1	1	1	1	1	1	1	1	1	1	1	1	1	1	1	1	1	1	1	1	1	1	1	1	1
P11309	P11309	1	1	1	Serine/threonine-protein kinase pim-1	PIM1	sp|P11309|PIM1_HUMAN Serine/threonine-protein kinase pim-1 OS=Homo sapiens OX=9606 GN=PIM1 PE=1 SV=4	1	1	1	1	0	0	0	0	0	1	0	0	1	1	1	0	0	0	0	0	0	0	1	1	0	1	0	1	1	1	0	0	0	1	0	0	0	1	1	1	0	1
P11310	P11310	5	5	5	Medium-chain specific acyl-CoA dehydrogenase, mitochondrial	ACADM	sp|P11310|ACADM_HUMAN Medium-chain specific acyl-CoA dehydrogenase, mitochondrial OS=Homo sapiens OX=9606 GN=ACADM PE=1 SV=1	1	5	5	5	4	3	4	4	4	3	4	2	4	2	4	4	5	4	5	2	4	4	3	4	5	2	4	3	3	2	2	3	2	2	2	3	3	1	3	2	3	2
P11387;Q969P6	P11387	11;2	11;2	11;2	DNA topoisomerase 1	TOP1	sp|P11387|TOP1_HUMAN DNA topoisomerase 1 OS=Homo sapiens OX=9606 GN=TOP1 PE=1 SV=2	2	11	11	11	9	9	10	8	10	9	9	10	8	9	8	9	9	10	9	7	8	9	8	8	8	9	8	9	11	9	9	8	8	7	7	8	9	8	8	10	10	8
P11388	P11388	6	3	3	DNA topoisomerase 2-alpha	TOP2A	sp|P11388|TOP2A_HUMAN DNA topoisomerase 2-alpha OS=Homo sapiens OX=9606 GN=TOP2A PE=1 SV=3	1	6	3	3	4	5	4	5	4	5	5	6	3	5	5	4	5	5	4	5	3	4	4	5	4	5	4	3	5	4	3	5	4	5	5	5	4	4	5	5	5	4
P11413	P11413	10	10	10	Glucose-6-phosphate 1-dehydrogenase	G6PD	sp|P11413|G6PD_HUMAN Glucose-6-phosphate 1-dehydrogenase OS=Homo sapiens OX=9606 GN=G6PD PE=1 SV=4	1	10	10	10	9	10	10	10	8	8	9	8	7	9	8	9	9	8	7	8	9	7	9	7	8	9	7	8	9	8	9	8	8	9	8	8	8	8	9	9	8	8
P11586	P11586	18	18	17	C-1-tetrahydrofolate synthase, cytoplasmic;Methylenetetrahydrofolate dehydrogenase;Methenyltetrahydrofolate cyclohydrolase;Formyltetrahydrofolate synthetase;C-1-tetrahydrofolate synthase, cytoplasmic, N-terminally processed	MTHFD1	sp|P11586|C1TC_HUMAN C-1-tetrahydrofolate synthase, cytoplasmic OS=Homo sapiens OX=9606 GN=MTHFD1 PE=1 SV=3	1	18	18	17	12	16	14	14	16	16	16	17	17	14	15	15	15	14	15	16	15	17	16	16	13	15	16	15	15	16	15	16	16	15	17	17	13	17	14	17	15	16
P11717	P11717	1	1	1	Cation-independent mannose-6-phosphate receptor	IGF2R	sp|P11717|MPRI_HUMAN Cation-independent mannose-6-phosphate receptor OS=Homo sapiens OX=9606 GN=IGF2R PE=1 SV=3	1	1	1	1	1	1	1	1	1	1	1	0	1	1	1	1	1	1	1	1	1	1	1	1	1	1	1	1	1	1	1	1	0	1	1	1	1	1	1	1	1	1
P11766	P11766	4	4	4	Alcohol dehydrogenase class-3	ADH5	sp|P11766|ADHX_HUMAN Alcohol dehydrogenase class-3 OS=Homo sapiens OX=9606 GN=ADH5 PE=1 SV=4	1	4	4	4	3	3	3	3	3	3	2	3	4	2	2	2	2	2	2	2	2	2	2	2	2	2	2	2	3	3	1	2	2	3	2	1	2	3	2	3	2	1
P11940;Q9H361;Q4VXU2;Q96DU9	P11940;Q9H361	18;10;4;1	18;10;4;1	14;9;3;1	Polyadenylate-binding protein 1;Polyadenylate-binding protein 3	PABPC1;PABPC3	sp|P11940|PABP1_HUMAN Polyadenylate-binding protein 1 OS=Homo sapiens OX=9606 GN=PABPC1 PE=1 SV=2;sp|Q9H361|PABP3_HUMAN Polyadenylate-binding protein 3 OS=Homo sapiens OX=9606 GN=PABPC3 PE=1 SV=2	4	18	18	14	14	17	16	17	17	16	17	15	17	18	18	18	16	16	17	18	16	17	17	16	16	17	17	16	15	15	16	18	16	16	17	15	17	16	16	17	17	14
P12004	P12004	11	11	11	Proliferating cell nuclear antigen	PCNA	sp|P12004|PCNA_HUMAN Proliferating cell nuclear antigen OS=Homo sapiens OX=9606 GN=PCNA PE=1 SV=1	1	11	11	11	11	10	10	10	10	10	10	11	10	10	10	10	10	11	11	11	10	8	10	10	11	9	9	9	9	9	10	11	8	9	9	11	9	10	10	10	9	10
P12081;P49590	P12081	6;1	6;1	6;1	Histidine--tRNA ligase, cytoplasmic	HARS	sp|P12081|HARS1_HUMAN Histidine--tRNA ligase, cytoplasmic OS=Homo sapiens OX=9606 GN=HARS1 PE=1 SV=2	2	6	6	6	3	5	4	4	5	5	4	6	4	5	4	3	4	4	4	3	3	2	4	4	4	4	4	3	3	4	2	4	2	3	4	2	4	4	5	5	4	4
P12236	P12236	9	2	1	ADP/ATP translocase 3;ADP/ATP translocase 3, N-terminally processed	SLC25A6	sp|P12236|ADT3_HUMAN ADP/ATP translocase 3 OS=Homo sapiens OX=9606 GN=SLC25A6 PE=1 SV=4	1	9	2	1	8	8	8	9	9	8	8	9	8	9	9	8	8	9	8	8	8	7	9	8	8	8	8	8	8	8	9	8	8	8	8	9	8	9	8	8	9	8
P12268	P12268	11	11	9	Inosine-5-monophosphate dehydrogenase 2	IMPDH2	sp|P12268|IMDH2_HUMAN Inosine-5-monophosphate dehydrogenase 2 OS=Homo sapiens OX=9606 GN=IMPDH2 PE=1 SV=2	1	11	11	9	10	11	10	10	11	11	10	11	10	11	11	11	9	10	10	9	9	10	7	8	9	10	7	9	9	11	11	9	8	10	11	9	9	8	10	9	9	9
P12270	P12270	7	7	7	Nucleoprotein TPR	TPR	sp|P12270|TPR_HUMAN Nucleoprotein TPR OS=Homo sapiens OX=9606 GN=TPR PE=1 SV=3	1	7	7	7	3	1	2	3	2	1	2	2	1	4	1	5	2	3	1	4	1	2	2	3	4	2	3	4	5	2	2	3	4	1	2	2	3	4	2	2	1	3
P12271	P12271	2	2	2	Retinaldehyde-binding protein 1	RLBP1	sp|P12271|RLBP1_HUMAN Retinaldehyde-binding protein 1 OS=Homo sapiens OX=9606 GN=RLBP1 PE=1 SV=2	1	2	2	2	1	2	1	1	1	1	0	1	1	1	1	1	1	1	1	1	1	1	1	1	1	1	1	1	1	1	1	1	1	1	1	1	1	1	1	1	1	1
P12814;P35609	P12814	17;3	12;1	12;1	Alpha-actinin-1	ACTN1	sp|P12814|ACTN1_HUMAN Alpha-actinin-1 OS=Homo sapiens OX=9606 GN=ACTN1 PE=1 SV=2	2	17	12	12	11	15	15	16	13	14	14	12	13	15	14	12	15	16	14	14	12	13	13	13	14	13	12	11	14	14	13	14	12	11	14	14	12	10	12	12	11	12
P12955	P12955	4	4	4	Xaa-Pro dipeptidase	PEPD	sp|P12955|PEPD_HUMAN Xaa-Pro dipeptidase OS=Homo sapiens OX=9606 GN=PEPD PE=1 SV=3	1	4	4	4	4	3	4	3	3	4	3	4	4	4	4	4	4	3	2	4	4	4	4	2	4	3	4	3	4	3	3	4	4	2	3	3	3	3	3	3	2	3
P12956	P12956	21	21	20	X-ray repair cross-complementing protein 6	XRCC6	sp|P12956|XRCC6_HUMAN X-ray repair cross-complementing protein 6 OS=Homo sapiens OX=9606 GN=XRCC6 PE=1 SV=2	1	21	21	20	19	17	17	18	17	20	18	18	17	19	20	17	16	19	16	19	17	18	19	19	19	17	16	18	16	18	15	18	18	16	18	17	16	15	16	15	14	17
P13010	P13010	15	15	15	X-ray repair cross-complementing protein 5	XRCC5	sp|P13010|XRCC5_HUMAN X-ray repair cross-complementing protein 5 OS=Homo sapiens OX=9606 GN=XRCC5 PE=1 SV=3	1	15	15	15	13	13	12	12	12	13	11	13	12	12	12	13	12	13	12	13	12	13	12	13	14	13	12	10	12	11	13	14	12	11	11	12	12	12	11	12	12	11
P13073	P13073	4	4	4	Cytochrome c oxidase subunit 4 isoform 1, mitochondrial	COX4I1	sp|P13073|COX41_HUMAN Cytochrome c oxidase subunit 4 isoform 1, mitochondrial OS=Homo sapiens OX=9606 GN=COX4I1 PE=1 SV=1	1	4	4	4	3	3	3	2	3	2	2	3	3	3	3	4	3	4	3	4	3	4	4	3	3	4	3	3	3	4	4	3	4	3	2	3	3	4	3	3	3	4
P13473	P13473	1	1	1	Lysosome-associated membrane glycoprotein 2	LAMP2	sp|P13473|LAMP2_HUMAN Lysosome-associated membrane glycoprotein 2 OS=Homo sapiens OX=9606 GN=LAMP2 PE=1 SV=2	1	1	1	1	1	1	1	1	1	1	1	1	1	1	1	1	1	1	1	1	1	1	1	1	1	1	1	1	1	1	1	1	1	1	1	1	1	1	1	1	1	1
P13489	P13489	5	5	5	Ribonuclease inhibitor	RNH1	sp|P13489|RINI_HUMAN Ribonuclease inhibitor OS=Homo sapiens OX=9606 GN=RNH1 PE=1 SV=2	1	5	5	5	5	5	4	5	5	5	5	5	5	5	5	5	5	5	5	5	5	5	5	5	5	5	5	5	5	5	5	5	5	5	5	5	5	5	5	5	5	5
P13639	P13639	24	24	23	Elongation factor 2	EEF2	sp|P13639|EF2_HUMAN Elongation factor 2 OS=Homo sapiens OX=9606 GN=EEF2 PE=1 SV=4	1	24	24	23	23	23	23	22	22	23	22	22	22	23	21	24	21	21	22	23	21	20	20	22	21	22	21	20	22	21	23	20	22	22	23	21	23	22	21	21	21	23
P13667	P13667	24	24	24	Protein disulfide-isomerase A4	PDIA4	sp|P13667|PDIA4_HUMAN Protein disulfide-isomerase A4 OS=Homo sapiens OX=9606 GN=PDIA4 PE=1 SV=2	1	24	24	24	18	20	16	18	20	18	17	17	18	18	19	18	20	20	17	16	19	20	18	18	20	20	18	16	15	14	19	15	19	19	17	19	15	20	22	18	20	20
P13674	P13674	1	1	1	Prolyl 4-hydroxylase subunit alpha-1	P4HA1	sp|P13674|P4HA1_HUMAN Prolyl 4-hydroxylase subunit alpha-1 OS=Homo sapiens OX=9606 GN=P4HA1 PE=1 SV=2	1	1	1	1	1	1	1	0	0	0	0	0	0	1	1	1	1	1	1	1	0	0	1	1	0	0	0	0	0	0	0	0	0	0	1	0	1	0	0	0	0	1
P13693;Q9HAU6	P13693	4;1	4;1	4;1	Translationally-controlled tumor protein	TPT1	sp|P13693|TCTP_HUMAN Translationally-controlled tumor protein OS=Homo sapiens OX=9606 GN=TPT1 PE=1 SV=1	2	4	4	4	3	4	3	3	4	3	3	3	2	3	4	3	4	4	3	2	0	2	3	2	2	2	3	3	3	1	3	3	3	2	3	3	2	4	3	3	4	4
P13796;Q14651	P13796	19;1	19;1	16;0	Plastin-2	LCP1	sp|P13796|PLSL_HUMAN Plastin-2 OS=Homo sapiens OX=9606 GN=LCP1 PE=1 SV=6	2	19	19	16	17	16	17	16	17	17	18	13	17	17	15	15	15	16	16	15	16	13	14	16	12	14	15	11	16	14	17	16	13	15	15	13	15	14	15	17	15	15
P13798	P13798	9	9	9	Acylamino-acid-releasing enzyme	APEH	sp|P13798|ACPH_HUMAN Acylamino-acid-releasing enzyme OS=Homo sapiens OX=9606 GN=APEH PE=1 SV=4	1	9	9	9	5	6	5	7	7	5	7	6	8	4	6	7	6	7	5	5	5	3	4	4	4	6	2	4	4	6	4	4	4	5	4	6	6	5	6	4	5	4
P13804	P13804	5	5	5	Electron transfer flavoprotein subunit alpha, mitochondrial	ETFA	sp|P13804|ETFA_HUMAN Electron transfer flavoprotein subunit alpha, mitochondrial OS=Homo sapiens OX=9606 GN=ETFA PE=1 SV=1	1	5	5	5	4	3	2	3	5	4	2	3	3	5	5	3	4	2	4	2	2	1	3	2	2	2	3	3	4	3	2	4	3	4	3	3	2	3	3	3	3	3
P13987	P13987	1	1	1	CD59 glycoprotein	CD59	sp|P13987|CD59_HUMAN CD59 glycoprotein OS=Homo sapiens OX=9606 GN=CD59 PE=1 SV=1	1	1	1	1	1	0	1	1	1	1	1	1	1	1	1	1	1	1	1	1	1	1	1	1	1	1	1	1	1	1	1	1	1	1	1	1	1	1	1	1	1	1
P14174	P14174	1	1	1	Macrophage migration inhibitory factor	MIF	sp|P14174|MIF_HUMAN Macrophage migration inhibitory factor OS=Homo sapiens OX=9606 GN=MIF PE=1 SV=4	1	1	1	1	1	1	1	1	1	1	1	1	1	1	1	1	1	1	1	1	1	1	1	1	1	1	1	1	1	1	1	1	1	1	1	1	1	1	1	1	1	1
P14209	P14209	1	1	1	CD99 antigen	CD99	sp|P14209|CD99_HUMAN CD99 antigen OS=Homo sapiens OX=9606 GN=CD99 PE=1 SV=1	1	1	1	1	1	1	1	1	1	1	1	1	1	1	1	1	1	1	1	1	1	1	1	1	1	1	1	1	1	1	1	1	1	1	1	1	1	1	1	1	1	1
P14314	P14314	7	7	7	Glucosidase 2 subunit beta	PRKCSH	sp|P14314|GLU2B_HUMAN Glucosidase 2 subunit beta OS=Homo sapiens OX=9606 GN=PRKCSH PE=1 SV=2	1	7	7	7	6	4	6	6	5	6	5	6	6	5	6	5	4	5	5	6	4	3	5	4	5	4	3	5	6	6	6	5	5	6	5	5	6	5	5	5	4	5
P14317	P14317	2	2	2	Hematopoietic lineage cell-specific protein	HCLS1	sp|P14317|HCLS1_HUMAN Hematopoietic lineage cell-specific protein OS=Homo sapiens OX=9606 GN=HCLS1 PE=1 SV=3	1	2	2	2	1	2	1	2	1	2	1	2	2	2	2	1	2	2	1	1	1	2	2	2	1	2	1	1	1	1	1	1	1	1	1	1	1	2	1	1	2	2
P14324	P14324	5	5	5	Farnesyl pyrophosphate synthase	FDPS	sp|P14324|FPPS_HUMAN Farnesyl pyrophosphate synthase OS=Homo sapiens OX=9606 GN=FDPS PE=1 SV=4	1	5	5	5	4	5	5	4	4	5	5	5	3	4	3	5	5	5	4	3	4	4	5	5	5	4	3	4	4	5	4	4	3	4	3	5	4	5	3	3	4	4
P14550	P14550	9	9	9	Alcohol dehydrogenase [NADP(+)]	AKR1A1	sp|P14550|AK1A1_HUMAN Aldo-keto reductase family 1 member A1 OS=Homo sapiens OX=9606 GN=AKR1A1 PE=1 SV=3	1	9	9	9	8	8	9	7	7	8	7	8	7	7	9	9	8	9	9	9	8	7	9	6	9	9	6	8	7	8	9	7	8	8	9	6	6	8	6	6	8	8
P14618;P30613	P14618	25;1	25;1	25;1	Pyruvate kinase PKM	PKM	sp|P14618|KPYM_HUMAN Pyruvate kinase PKM OS=Homo sapiens OX=9606 GN=PKM PE=1 SV=4	2	25	25	25	21	24	25	23	24	23	23	22	24	25	24	24	25	25	21	22	24	25	23	24	23	24	22	23	22	24	24	24	22	22	22	23	22	22	22	23	22	24
P14625;Q58FF3	P14625	30;6	28;6	28;6	Endoplasmin	HSP90B1	sp|P14625|ENPL_HUMAN Endoplasmin OS=Homo sapiens OX=9606 GN=HSP90B1 PE=1 SV=1	2	30	28	28	27	26	25	24	29	24	26	25	26	27	27	26	27	27	28	24	26	26	24	28	27	26	27	26	27	25	27	27	26	27	25	26	25	27	26	28	23	25
P63162;P14678	P63162;P14678	4;4	4;4	4;4	Small nuclear ribonucleoprotein-associated protein N;Small nuclear ribonucleoprotein-associated proteins B and B	SNRPN;SNRPB	sp|P63162|RSMN_HUMAN Small nuclear ribonucleoprotein-associated protein N OS=Homo sapiens OX=9606 GN=SNRPN PE=1 SV=1;sp|P14678|RSMB_HUMAN Small nuclear ribonucleoprotein-associated proteins B and B OS=Homo sapiens OX=9606 GN=SNRPB PE=1 SV=2	2	4	4	4	4	4	4	3	4	4	4	4	4	4	3	4	4	4	3	4	4	4	4	4	3	4	3	4	4	4	2	3	4	4	4	4	3	4	4	4	4	4
P14735	P14735	1	1	1	Insulin-degrading enzyme	IDE	sp|P14735|IDE_HUMAN Insulin-degrading enzyme OS=Homo sapiens OX=9606 GN=IDE PE=1 SV=4	1	1	1	1	1	1	1	1	1	1	1	1	0	1	1	0	1	1	0	1	1	1	0	1	1	1	1	1	1	1	1	1	0	1	1	1	1	1	0	1	1	1
P14866	P14866	12	12	12	Heterogeneous nuclear ribonucleoprotein L	HNRNPL	sp|P14866|HNRPL_HUMAN Heterogeneous nuclear ribonucleoprotein L OS=Homo sapiens OX=9606 GN=HNRNPL PE=1 SV=2	1	12	12	12	11	11	9	11	10	11	12	11	11	11	11	11	11	11	11	10	9	10	9	11	11	11	11	10	12	10	10	10	10	8	10	11	10	9	9	10	11	9
P14868	P14868	17	17	17	Aspartate--tRNA ligase, cytoplasmic	DARS	sp|P14868|SYDC_HUMAN Aspartate--tRNA ligase, cytoplasmic OS=Homo sapiens OX=9606 GN=DARS1 PE=1 SV=2	1	17	17	17	12	12	13	11	12	15	10	13	12	13	11	14	11	11	11	14	14	10	14	10	11	12	10	10	11	11	9	11	11	9	12	13	9	11	10	10	11	13
P14927	P14927	4	4	4	Cytochrome b-c1 complex subunit 7	UQCRB	sp|P14927|QCR7_HUMAN Cytochrome b-c1 complex subunit 7 OS=Homo sapiens OX=9606 GN=UQCRB PE=1 SV=2	1	4	4	4	3	4	4	4	4	4	4	4	4	4	4	3	4	3	4	4	4	4	4	4	4	4	4	3	4	3	4	4	4	4	4	4	3	4	4	4	4	4
P15104	P15104	2	2	2	Glutamine synthetase	GLUL	sp|P15104|GLNA_HUMAN Glutamine synthetase OS=Homo sapiens OX=9606 GN=GLUL PE=1 SV=4	1	2	2	2	1	1	0	0	1	0	1	0	1	2	1	1	1	1	2	2	2	0	1	1	0	0	2	0	0	1	1	1	2	1	1	2	0	1	1	0	1	0
P15121;C9JRZ8	P15121	3;1	3;1	3;1	Aldose reductase	AKR1B1	sp|P15121|ALDR_HUMAN Aldo-keto reductase family 1 member B1 OS=Homo sapiens OX=9606 GN=AKR1B1 PE=1 SV=3	2	3	3	3	3	3	3	2	2	3	3	2	2	3	2	3	2	2	3	2	3	3	3	3	3	3	3	2	1	3	2	2	3	3	3	3	2	1	2	1	2	3
P15153;P60763	P15153;P60763	2;1	2;1	1;0	Ras-related C3 botulinum toxin substrate 2;Ras-related C3 botulinum toxin substrate 3	RAC2;RAC3	sp|P15153|RAC2_HUMAN Ras-related C3 botulinum toxin substrate 2 OS=Homo sapiens OX=9606 GN=RAC2 PE=1 SV=1;sp|P60763|RAC3_HUMAN Ras-related C3 botulinum toxin substrate 3 OS=Homo sapiens OX=9606 GN=RAC3 PE=1 SV=1	2	2	2	1	2	2	2	2	2	2	2	2	2	2	2	2	2	2	2	2	2	2	2	2	2	2	2	2	2	2	2	2	2	2	2	2	2	2	2	2	2	2
P15170	P15170	3	3	3	Eukaryotic peptide chain release factor GTP-binding subunit ERF3A	GSPT1	sp|P15170|ERF3A_HUMAN Eukaryotic peptide chain release factor GTP-binding subunit ERF3A OS=Homo sapiens OX=9606 GN=GSPT1 PE=1 SV=1	1	3	3	3	1	3	1	3	2	1	2	1	2	2	1	2	2	2	2	0	2	2	3	2	2	2	2	2	2	2	2	2	2	2	2	2	2	2	2	2	2	3
P15311	P15311	19	9	9	Ezrin	EZR	sp|P15311|EZRI_HUMAN Ezrin OS=Homo sapiens OX=9606 GN=EZR PE=1 SV=4	1	19	9	9	15	18	18	18	17	18	17	19	18	16	19	17	16	14	15	19	16	15	18	16	19	17	17	16	15	18	19	15	16	16	16	15	16	17	17	18	18	16
P15313	P15313	4	1	1	V-type proton ATPase subunit B, kidney isoform	ATP6V1B1	sp|P15313|VATB1_HUMAN V-type proton ATPase subunit B, kidney isoform OS=Homo sapiens OX=9606 GN=ATP6V1B1 PE=1 SV=3	1	4	1	1	2	0	2	3	3	2	2	3	3	2	2	2	2	2	4	3	2	2	2	3	2	3	2	2	1	2	3	1	3	3	2	1	1	1	1	2	1	1
P15374	P15374	3	3	3	Ubiquitin carboxyl-terminal hydrolase isozyme L3	UCHL3	sp|P15374|UCHL3_HUMAN Ubiquitin carboxyl-terminal hydrolase isozyme L3 OS=Homo sapiens OX=9606 GN=UCHL3 PE=1 SV=1	1	3	3	3	2	1	2	2	2	1	2	2	1	2	1	2	2	1	2	1	2	1	2	2	1	2	2	2	2	2	1	2	1	2	2	3	1	2	2	1	2	2
P15531	P15531	7	3	3	Nucleoside diphosphate kinase A	NME1	sp|P15531|NDKA_HUMAN Nucleoside diphosphate kinase A OS=Homo sapiens OX=9606 GN=NME1 PE=1 SV=1	1	7	3	3	5	6	5	6	6	5	6	5	5	5	4	5	6	6	5	5	6	5	6	5	6	6	6	5	6	5	5	6	5	5	5	5	5	5	5	6	5	6
P15559	P15559	9	9	9	NAD(P)H dehydrogenase [quinone] 1	NQO1	sp|P15559|NQO1_HUMAN NAD(P)H dehydrogenase [quinone] 1 OS=Homo sapiens OX=9606 GN=NQO1 PE=1 SV=1	1	9	9	9	8	9	9	8	8	8	7	7	7	6	8	7	8	8	8	8	8	9	8	7	7	9	8	8	8	8	7	9	8	8	7	8	8	9	7	7	9	7
P15586	P15586	1	1	1	N-acetylglucosamine-6-sulfatase	GNS	sp|P15586|GNS_HUMAN N-acetylglucosamine-6-sulfatase OS=Homo sapiens OX=9606 GN=GNS PE=1 SV=3	1	1	1	1	1	1	0	0	1	1	1	1	1	1	1	0	0	1	1	0	0	0	0	0	0	1	0	0	0	0	0	0	0	0	1	0	0	0	0	0	0	0
P15880	P15880	6	6	6	40S ribosomal protein S2	RPS2	sp|P15880|RS2_HUMAN 40S ribosomal protein S2 OS=Homo sapiens OX=9606 GN=RPS2 PE=1 SV=2	1	6	6	6	5	6	6	5	5	6	5	5	5	5	5	6	4	5	5	6	5	5	6	5	5	5	5	6	4	6	5	6	6	5	5	5	5	5	5	6	5	5
P15954	P15954	2	2	2	Cytochrome c oxidase subunit 7C, mitochondrial	COX7C	sp|P15954|COX7C_HUMAN Cytochrome c oxidase subunit 7C, mitochondrial OS=Homo sapiens OX=9606 GN=COX7C PE=1 SV=1	1	2	2	2	1	1	1	1	1	1	1	1	1	1	1	1	1	1	1	2	1	1	1	1	1	0	1	1	1	1	1	1	0	1	1	1	1	1	1	1	1	1
P16070	P16070	5	5	5	CD44 antigen	CD44	sp|P16070|CD44_HUMAN CD44 antigen OS=Homo sapiens OX=9606 GN=CD44 PE=1 SV=3	1	5	5	5	4	5	3	4	4	3	4	4	4	3	4	4	4	3	4	3	4	4	4	3	3	3	3	2	5	4	4	4	3	4	5	5	5	4	4	5	4	4
P16104	P16104	6	6	3	Histone H2AX	H2AFX	sp|P16104|H2AX_HUMAN Histone H2AX OS=Homo sapiens OX=9606 GN=H2AX PE=1 SV=2	1	6	6	3	6	6	6	6	6	6	6	6	6	6	6	6	6	6	6	6	6	6	6	6	6	6	4	6	6	6	6	6	6	6	4	6	6	6	5	6	6	6
P16152;O75828	P16152	3;1	3;1	3;1	Carbonyl reductase [NADPH] 1	CBR1	sp|P16152|CBR1_HUMAN Carbonyl reductase [NADPH] 1 OS=Homo sapiens OX=9606 GN=CBR1 PE=1 SV=3	2	3	3	3	2	3	2	3	3	3	2	1	3	2	3	3	3	3	2	2	2	2	2	3	2	2	3	1	3	2	2	3	2	2	2	3	2	2	3	1	2	3
P16278	P16278	4	4	4	Beta-galactosidase	GLB1	sp|P16278|BGAL_HUMAN Beta-galactosidase OS=Homo sapiens OX=9606 GN=GLB1 PE=1 SV=2	1	4	4	4	1	2	0	3	1	2	0	1	1	2	1	3	0	3	0	2	2	1	2	1	2	1	0	0	1	2	3	1	1	2	1	1	0	0	2	1	3	2
P16401	P16401	12	9	9	Histone H1.5	HIST1H1B	sp|P16401|H15_HUMAN Histone H1.5 OS=Homo sapiens OX=9606 GN=H1-5 PE=1 SV=3	1	12	9	9	11	10	10	11	11	11	9	10	10	12	11	10	11	10	11	11	11	11	10	10	9	10	11	11	11	11	11	11	10	11	10	10	10	10	11	10	9	11
P16402;Q02539;P22492	P16402	14;5;4	4;0;0	2;0;0	Histone H1.3	HIST1H1D	sp|P16402|H13_HUMAN Histone H1.3 OS=Homo sapiens OX=9606 GN=H1-3 PE=1 SV=2	3	14	4	2	12	13	14	13	12	13	12	13	12	13	14	13	13	13	13	13	13	13	11	13	12	13	13	12	13	13	12	13	13	11	13	12	12	14	12	12	12	13
P16403	P16403	14	4	4	Histone H1.2	HIST1H1C	sp|P16403|H12_HUMAN Histone H1.2 OS=Homo sapiens OX=9606 GN=H1-2 PE=1 SV=2	1	14	4	4	12	12	13	12	12	12	12	12	12	12	13	13	13	12	13	13	12	12	11	13	12	12	13	12	13	13	12	12	13	11	13	11	11	12	11	12	12	11
P16615;O14983	P16615	4;1	4;1	4;1	Sarcoplasmic/endoplasmic reticulum calcium ATPase 2	ATP2A2	sp|P16615|AT2A2_HUMAN Sarcoplasmic/endoplasmic reticulum calcium ATPase 2 OS=Homo sapiens OX=9606 GN=ATP2A2 PE=1 SV=1	2	4	4	4	3	3	3	3	3	2	2	2	3	3	2	3	3	1	2	3	2	2	1	1	4	1	1	2	1	2	1	1	0	1	1	2	2	1	1	1	1	1
P16930	P16930	5	5	5	Fumarylacetoacetase	FAH	sp|P16930|FAAA_HUMAN Fumarylacetoacetase OS=Homo sapiens OX=9606 GN=FAH PE=1 SV=2	1	5	5	5	5	5	5	5	5	4	4	5	5	5	5	5	5	5	5	5	5	5	5	4	4	4	5	5	5	4	5	5	5	4	5	5	4	4	5	4	5	5
P16949;Q93045;Q9H169;REV__P36956;Q9NZ72	P16949	12;3;2;1;1	12;3;2;1;1	11;2;1;0;0	Stathmin	STMN1	sp|P16949|STMN1_HUMAN Stathmin OS=Homo sapiens OX=9606 GN=STMN1 PE=1 SV=3	5	12	12	11	9	10	11	12	10	10	9	11	10	11	11	10	12	10	9	10	11	11	10	10	8	9	11	12	10	9	11	10	9	11	9	12	9	10	11	9	9	8
P17096	P17096	5	5	5	High mobility group protein HMG-I/HMG-Y	HMGA1	sp|P17096|HMGA1_HUMAN High mobility group protein HMG-I/HMG-Y OS=Homo sapiens OX=9606 GN=HMGA1 PE=1 SV=3	1	5	5	5	3	5	5	5	5	4	5	5	5	4	5	5	4	5	4	5	5	5	5	5	5	4	4	5	5	4	5	4	5	4	3	5	4	5	5	3	5	3
P17480	P17480	3	3	3	Nucleolar transcription factor 1	UBTF	sp|P17480|UBF1_HUMAN Nucleolar transcription factor 1 OS=Homo sapiens OX=9606 GN=UBTF PE=1 SV=1	1	3	3	3	1	3	1	2	2	2	2	2	1	1	1	3	2	3	1	2	1	1	1	0	1	3	1	1	1	1	3	1	1	2	2	2	1	2	0	0	0	0
P22694;P17612	P22694;P17612	1;1	1;1	1;1	cAMP-dependent protein kinase catalytic subunit beta;cAMP-dependent protein kinase catalytic subunit alpha	PRKACB;PRKACA	sp|P22694|KAPCB_HUMAN cAMP-dependent protein kinase catalytic subunit beta OS=Homo sapiens OX=9606 GN=PRKACB PE=1 SV=2;sp|P17612|KAPCA_HUMAN cAMP-dependent protein kinase catalytic subunit alpha OS=Homo sapiens OX=9606 GN=PRKACA PE=1 SV=2	2	1	1	1	1	0	0	1	1	0	0	0	1	0	0	1	0	0	1	1	0	1	1	1	0	1	1	1	1	0	0	0	1	0	0	0	0	0	0	1	0	1
P17812;Q9NRF8	P17812	9;2	9;2	9;2	CTP synthase 1	CTPS1	sp|P17812|PYRG1_HUMAN CTP synthase 1 OS=Homo sapiens OX=9606 GN=CTPS1 PE=1 SV=2	2	9	9	9	7	7	8	8	7	7	6	6	6	7	7	8	9	7	8	8	8	6	6	7	8	6	5	5	5	5	6	6	7	6	6	6	6	6	8	6	5	6
P17844	P17844	17	17	14	Probable ATP-dependent RNA helicase DDX5	DDX5	sp|P17844|DDX5_HUMAN Probable ATP-dependent RNA helicase DDX5 OS=Homo sapiens OX=9606 GN=DDX5 PE=1 SV=1	1	17	17	14	14	15	15	15	15	14	15	14	15	14	16	13	14	16	14	14	13	13	15	15	14	15	14	14	13	15	15	16	12	15	15	14	13	13	14	14	14	13
P17858	P17858	4	2	2	ATP-dependent 6-phosphofructokinase, liver type	PFKL	sp|P17858|PFKAL_HUMAN ATP-dependent 6-phosphofructokinase, liver type OS=Homo sapiens OX=9606 GN=PFKL PE=1 SV=6	1	4	2	2	2	3	3	3	3	3	3	3	3	3	3	3	3	3	2	3	3	2	3	3	3	3	3	4	3	3	2	3	3	3	3	3	2	3	3	3	3	3
P17900	P17900	1	1	1	Ganglioside GM2 activator;Ganglioside GM2 activator isoform short	GM2A	sp|P17900|SAP3_HUMAN Ganglioside GM2 activator OS=Homo sapiens OX=9606 GN=GM2A PE=1 SV=4	1	1	1	1	1	1	1	1	1	1	1	1	1	1	1	1	1	1	1	1	1	1	0	1	1	1	0	1	1	0	1	1	1	1	1	1	1	1	1	1	1	1
P17931	P17931	7	7	7	Galectin-3	LGALS3	sp|P17931|LEG3_HUMAN Galectin-3 OS=Homo sapiens OX=9606 GN=LGALS3 PE=1 SV=5	1	7	7	7	6	6	5	6	7	7	6	6	5	7	6	7	7	6	7	7	6	6	6	6	5	6	6	6	6	7	6	6	7	6	6	6	7	5	5	6	6	6
P17980	P17980	3	3	3	26S protease regulatory subunit 6A	PSMC3	sp|P17980|PRS6A_HUMAN 26S proteasome regulatory subunit 6A OS=Homo sapiens OX=9606 GN=PSMC3 PE=1 SV=3	1	3	3	3	2	3	2	2	3	3	2	3	3	3	1	3	2	2	2	3	2	3	2	3	2	2	3	3	3	2	3	3	2	2	2	2	2	3	3	3	3	2
P17987	P17987	15	15	14	T-complex protein 1 subunit alpha	TCP1	sp|P17987|TCPA_HUMAN T-complex protein 1 subunit alpha OS=Homo sapiens OX=9606 GN=TCP1 PE=1 SV=1	1	15	15	14	10	10	12	12	11	10	12	9	12	9	12	10	10	12	9	9	10	10	10	9	10	9	9	9	11	11	10	9	9	12	11	10	11	12	12	11	11	9
P18031	P18031	5	5	5	Tyrosine-protein phosphatase non-receptor type 1	PTPN1	sp|P18031|PTN1_HUMAN Tyrosine-protein phosphatase non-receptor type 1 OS=Homo sapiens OX=9606 GN=PTPN1 PE=1 SV=1	1	5	5	5	3	2	2	2	1	2	2	3	2	1	2	2	2	2	2	2	1	2	1	1	2	1	1	2	2	2	1	1	2	2	2	2	2	1	1	2	1	2
P18077	P18077	6	6	6	60S ribosomal protein L35a	RPL35A	sp|P18077|RL35A_HUMAN 60S ribosomal protein L35a OS=Homo sapiens OX=9606 GN=RPL35A PE=1 SV=2	1	6	6	6	5	5	5	5	5	5	5	5	5	5	5	5	5	5	6	6	5	4	5	6	5	5	5	5	5	5	5	5	5	6	5	5	5	5	5	5	5	5
P18085	P18085	4	3	3	ADP-ribosylation factor 4	ARF4	sp|P18085|ARF4_HUMAN ADP-ribosylation factor 4 OS=Homo sapiens OX=9606 GN=ARF4 PE=1 SV=3	1	4	3	3	4	3	3	2	3	4	3	3	3	4	2	3	2	3	3	4	3	3	3	3	2	3	3	3	3	4	3	3	3	2	3	3	3	4	4	3	4	4
P18124	P18124	12	12	12	60S ribosomal protein L7	RPL7	sp|P18124|RL7_HUMAN 60S ribosomal protein L7 OS=Homo sapiens OX=9606 GN=RPL7 PE=1 SV=1	1	12	12	12	11	9	11	12	12	10	11	11	11	12	11	12	11	12	10	10	11	11	11	10	12	11	11	11	12	11	10	10	10	12	11	12	11	10	11	11	11	10
P18206	P18206	5	5	5	Vinculin	VCL	sp|P18206|VINC_HUMAN Vinculin OS=Homo sapiens OX=9606 GN=VCL PE=1 SV=4	1	5	5	5	3	4	2	4	3	2	3	4	3	3	4	5	2	4	2	3	2	3	3	5	2	3	3	2	4	3	3	4	3	3	4	2	4	3	2	3	4	3
P18583	P18583	1	1	1	Protein SON	SON	sp|P18583|SON_HUMAN Protein SON OS=Homo sapiens OX=9606 GN=SON PE=1 SV=4	1	1	1	1	1	1	1	1	1	1	1	1	0	1	1	1	1	0	1	0	1	0	1	0	0	1	0	1	1	1	1	1	1	1	0	1	1	0	0	0	1	0
P18621	P18621	6	6	6	60S ribosomal protein L17	RPL17	sp|P18621|RL17_HUMAN 60S ribosomal protein L17 OS=Homo sapiens OX=9606 GN=RPL17 PE=1 SV=3	1	6	6	6	5	4	5	5	5	5	5	6	5	5	6	5	5	5	5	5	6	5	5	5	5	6	5	6	5	5	6	6	6	6	5	6	6	6	4	6	5	5
P18669;P15259;Q8N0Y7	P18669;P15259	7;4;2	7;4;2	7;4;2	Phosphoglycerate mutase 1;Phosphoglycerate mutase 2	PGAM1;PGAM2	sp|P18669|PGAM1_HUMAN Phosphoglycerate mutase 1 OS=Homo sapiens OX=9606 GN=PGAM1 PE=1 SV=2;sp|P15259|PGAM2_HUMAN Phosphoglycerate mutase 2 OS=Homo sapiens OX=9606 GN=PGAM2 PE=1 SV=3	3	7	7	7	5	6	7	7	5	5	6	5	6	6	7	5	5	4	3	6	6	7	6	5	6	5	5	6	6	4	4	4	4	3	5	4	5	5	5	5	4	4
P18754	P18754	3	3	3	Regulator of chromosome condensation	RCC1	sp|P18754|RCC1_HUMAN Regulator of chromosome condensation OS=Homo sapiens OX=9606 GN=RCC1 PE=1 SV=1	1	3	3	3	2	1	2	2	1	2	2	2	1	3	2	2	1	2	2	3	2	2	2	2	2	2	2	2	2	2	2	1	1	2	2	1	2	2	2	2	2	2
P18858	P18858	2	2	2	DNA ligase 1	LIG1	sp|P18858|DNLI1_HUMAN DNA ligase 1 OS=Homo sapiens OX=9606 GN=LIG1 PE=1 SV=1	1	2	2	2	2	2	1	1	1	1	1	1	1	1	2	2	1	2	1	2	1	2	2	2	1	1	2	2	1	1	2	0	2	1	1	1	2	1	1	1	1	2
P18859	P18859	4	4	4	ATP synthase-coupling factor 6, mitochondrial	ATP5J	sp|P18859|ATP5J_HUMAN ATP synthase-coupling factor 6, mitochondrial OS=Homo sapiens OX=9606 GN=ATP5PF PE=1 SV=1	1	4	4	4	3	4	4	4	2	3	2	3	1	3	3	3	2	3	3	4	3	2	3	4	3	3	4	2	3	2	3	3	3	2	3	2	2	2	4	3	4	3
P19338;REV__P19338	P19338	36;1	36;1	36;1	Nucleolin	NCL	sp|P19338|NUCL_HUMAN Nucleolin OS=Homo sapiens OX=9606 GN=NCL PE=1 SV=3	2	36	36	36	30	29	32	33	33	32	34	35	31	31	30	29	33	32	29	31	30	32	33	32	31	31	30	31	32	33	30	30	31	32	31	30	31	30	29	33	30	31
P19367	P19367	9	9	8	Hexokinase-1	HK1	sp|P19367|HXK1_HUMAN Hexokinase-1 OS=Homo sapiens OX=9606 GN=HK1 PE=1 SV=3	1	9	9	8	6	3	5	6	7	6	4	7	6	4	5	4	5	5	7	6	5	4	6	6	4	7	5	6	7	6	5	6	6	4	5	5	4	5	4	6	6	6
P19388	P19388	2	2	2	DNA-directed RNA polymerases I, II, and III subunit RPABC1	POLR2E	sp|P19388|RPAB1_HUMAN DNA-directed RNA polymerases I, II, and III subunit RPABC1 OS=Homo sapiens OX=9606 GN=POLR2E PE=1 SV=4	1	2	2	2	1	2	2	2	2	2	2	2	2	1	1	1	2	2	2	2	2	1	1	2	2	2	2	1	2	1	1	2	2	1	2	2	1	2	2	2	2	2
P19404	P19404	1	1	1	NADH dehydrogenase [ubiquinone] flavoprotein 2, mitochondrial	NDUFV2	sp|P19404|NDUV2_HUMAN NADH dehydrogenase [ubiquinone] flavoprotein 2, mitochondrial OS=Homo sapiens OX=9606 GN=NDUFV2 PE=1 SV=2	1	1	1	1	0	1	1	1	1	0	1	1	1	1	1	1	1	1	1	1	0	1	0	1	1	1	1	1	0	1	1	1	1	0	0	1	1	0	1	1	0	0
P19525	P19525	4	4	4	Interferon-induced, double-stranded RNA-activated protein kinase	EIF2AK2	sp|P19525|E2AK2_HUMAN Interferon-induced, double-stranded RNA-activated protein kinase OS=Homo sapiens OX=9606 GN=EIF2AK2 PE=1 SV=2	1	4	4	4	1	1	0	1	2	3	1	1	2	2	1	2	1	1	1	2	1	0	2	2	2	1	2	0	1	1	2	1	1	1	1	1	0	1	2	0	1	2
P19623	P19623	4	4	4	Spermidine synthase	SRM	sp|P19623|SPEE_HUMAN Spermidine synthase OS=Homo sapiens OX=9606 GN=SRM PE=1 SV=1	1	4	4	4	3	3	3	3	3	4	4	3	3	3	3	2	3	3	3	3	3	3	3	3	3	3	4	3	3	3	3	3	3	3	3	3	3	3	3	3	3	3
P20042	P20042	3	3	3	Eukaryotic translation initiation factor 2 subunit 2	EIF2S2	sp|P20042|IF2B_HUMAN Eukaryotic translation initiation factor 2 subunit 2 OS=Homo sapiens OX=9606 GN=EIF2S2 PE=1 SV=2	1	3	3	3	3	3	3	2	3	2	3	3	3	3	3	3	3	2	3	3	3	3	3	3	3	3	3	3	2	3	3	3	2	3	2	3	3	3	3	3	3	3
P20061	P20061	1	1	1	Transcobalamin-1	TCN1	sp|P20061|TCO1_HUMAN Transcobalamin-1 OS=Homo sapiens OX=9606 GN=TCN1 PE=1 SV=2	1	1	1	1	0	0	0	1	0	0	0	0	0	0	1	1	0	0	0	0	0	0	0	1	0	0	0	0	0	0	0	0	1	0	1	0	1	0	0	0	0	0
P20073	P20073	4	4	4	Annexin A7	ANXA7	sp|P20073|ANXA7_HUMAN Annexin A7 OS=Homo sapiens OX=9606 GN=ANXA7 PE=1 SV=3	1	4	4	4	2	1	2	2	3	3	3	3	2	3	4	4	4	4	2	4	3	1	3	1	3	2	3	3	2	3	3	2	1	2	1	2	2	3	2	3	2	2
Q96K17;P20290	Q96K17;P20290	2;2	2;2	2;2	Transcription factor BTF3 homolog 4;Transcription factor BTF3	BTF3L4;BTF3	sp|Q96K17|BT3L4_HUMAN Transcription factor BTF3 homolog 4 OS=Homo sapiens OX=9606 GN=BTF3L4 PE=1 SV=1;sp|P20290|BTF3_HUMAN Transcription factor BTF3 OS=Homo sapiens OX=9606 GN=BTF3 PE=1 SV=1	2	2	2	2	2	2	2	2	2	2	2	2	2	1	2	2	2	2	2	2	2	2	2	2	2	2	2	2	1	2	2	2	2	2	2	1	2	1	2	2	1	1
P20339	P20339	3	1	1	Ras-related protein Rab-5A	RAB5A	sp|P20339|RAB5A_HUMAN Ras-related protein Rab-5A OS=Homo sapiens OX=9606 GN=RAB5A PE=1 SV=2	1	3	1	1	2	3	3	3	2	1	1	2	2	1	1	3	2	2	3	1	2	1	2	0	2	1	1	2	2	1	1	2	2	2	1	1	1	1	3	1	1	1
P20340;Q9NRW1;Q14964	P20340;Q9NRW1	5;3;1	5;3;1	4;3;1	Ras-related protein Rab-6A;Ras-related protein Rab-6B	RAB6A;RAB6B	sp|P20340|RAB6A_HUMAN Ras-related protein Rab-6A OS=Homo sapiens OX=9606 GN=RAB6A PE=1 SV=3;sp|Q9NRW1|RAB6B_HUMAN Ras-related protein Rab-6B OS=Homo sapiens OX=9606 GN=RAB6B PE=1 SV=1	3	5	5	4	3	4	4	4	4	4	4	5	3	5	5	4	4	4	5	4	4	3	4	3	3	4	2	4	4	3	4	4	3	2	3	4	3	3	2	3	3	3
P20618	P20618	7	7	7	Proteasome subunit beta type-1	PSMB1	sp|P20618|PSB1_HUMAN Proteasome subunit beta type-1 OS=Homo sapiens OX=9606 GN=PSMB1 PE=1 SV=2	1	7	7	7	5	5	5	6	5	4	5	5	5	5	5	6	6	6	6	5	5	5	5	5	5	6	5	5	5	5	5	5	5	5	5	6	5	5	5	6	6	4
P20645	P20645	1	1	1	Cation-dependent mannose-6-phosphate receptor	M6PR	sp|P20645|MPRD_HUMAN Cation-dependent mannose-6-phosphate receptor OS=Homo sapiens OX=9606 GN=M6PR PE=1 SV=1	1	1	1	1	1	1	1	1	1	1	1	1	1	1	1	1	1	1	1	1	1	1	1	1	1	1	1	1	1	1	1	1	1	1	1	1	1	1	1	1	1	1
P20674	P20674	4	4	4	Cytochrome c oxidase subunit 5A, mitochondrial	COX5A	sp|P20674|COX5A_HUMAN Cytochrome c oxidase subunit 5A, mitochondrial OS=Homo sapiens OX=9606 GN=COX5A PE=1 SV=2	1	4	4	4	4	3	3	3	3	3	3	2	3	4	3	3	3	3	3	3	3	3	3	3	3	3	3	3	3	3	3	3	3	3	3	3	3	3	3	3	3	3
P20700	P20700	19	17	16	Lamin-B1	LMNB1	sp|P20700|LMNB1_HUMAN Lamin-B1 OS=Homo sapiens OX=9606 GN=LMNB1 PE=1 SV=2	1	19	17	16	14	14	15	13	14	12	11	14	14	14	13	14	12	11	11	13	14	13	10	12	13	11	11	13	15	14	14	14	13	14	12	14	15	14	13	14	12	11
P20810	P20810	3	3	3	Calpastatin	CAST	sp|P20810|ICAL_HUMAN Calpastatin OS=Homo sapiens OX=9606 GN=CAST PE=1 SV=4	1	3	3	3	1	2	3	3	2	1	2	1	2	2	2	2	1	2	1	1	2	2	2	2	2	2	2	1	2	2	2	2	2	1	2	2	2	2	2	1	2	2
P20839	P20839	4	2	2	Inosine-5-monophosphate dehydrogenase 1	IMPDH1	sp|P20839|IMDH1_HUMAN Inosine-5-monophosphate dehydrogenase 1 OS=Homo sapiens OX=9606 GN=IMPDH1 PE=1 SV=2	1	4	2	2	2	2	3	3	3	3	2	2	2	3	2	3	3	3	3	3	2	2	2	2	2	2	2	3	3	3	3	3	2	3	3	2	2	3	2	2	2	3
P20962	P20962	2	2	2	Parathymosin	PTMS	sp|P20962|PTMS_HUMAN Parathymosin OS=Homo sapiens OX=9606 GN=PTMS PE=1 SV=2	1	2	2	2	2	2	2	2	2	2	2	2	2	2	2	2	2	2	2	2	2	2	2	2	2	2	2	2	2	2	2	2	2	2	2	2	2	2	2	2	2	2
P21281	P21281	7	7	4	V-type proton ATPase subunit B, brain isoform	ATP6V1B2	sp|P21281|VATB2_HUMAN V-type proton ATPase subunit B, brain isoform OS=Homo sapiens OX=9606 GN=ATP6V1B2 PE=1 SV=3	1	7	7	4	4	3	5	4	6	5	4	6	5	5	5	4	4	4	7	5	4	4	5	5	5	4	5	3	5	5	6	3	6	7	5	2	3	5	4	4	3	5
P21283	P21283	5	5	5	V-type proton ATPase subunit C 1	ATP6V1C1	sp|P21283|VATC1_HUMAN V-type proton ATPase subunit C 1 OS=Homo sapiens OX=9606 GN=ATP6V1C1 PE=1 SV=4	1	5	5	5	4	4	3	2	3	3	3	3	4	5	5	4	4	5	5	2	3	4	4	3	4	5	2	3	2	4	3	3	4	2	3	3	2	3	2	4	3	2
P21291	P21291	3	3	3	Cysteine and glycine-rich protein 1	CSRP1	sp|P21291|CSRP1_HUMAN Cysteine and glycine-rich protein 1 OS=Homo sapiens OX=9606 GN=CSRP1 PE=1 SV=3	1	3	3	3	2	3	3	3	2	3	2	2	3	2	1	3	2	3	2	2	2	2	2	2	2	3	2	2	3	2	2	2	2	2	2	2	1	3	3	2	3	2
P21333	P21333	69	69	61	Filamin-A	FLNA	sp|P21333|FLNA_HUMAN Filamin-A OS=Homo sapiens OX=9606 GN=FLNA PE=1 SV=4	1	69	69	61	53	61	60	55	58	60	56	58	64	59	58	57	59	59	59	63	58	58	57	58	58	60	53	51	54	61	53	53	54	61	61	57	57	57	58	60	63	53
P21399	P21399	1	1	1	Cytoplasmic aconitate hydratase	ACO1	sp|P21399|ACOC_HUMAN Cytoplasmic aconitate hydratase OS=Homo sapiens OX=9606 GN=ACO1 PE=1 SV=3	1	1	1	1	1	0	1	1	1	1	1	1	1	1	1	1	1	1	1	1	1	1	1	1	1	0	1	0	1	1	1	1	1	0	1	1	1	1	1	1	1	1
P21796	P21796	9	9	9	Voltage-dependent anion-selective channel protein 1	VDAC1	sp|P21796|VDAC1_HUMAN Voltage-dependent anion-selective channel protein 1 OS=Homo sapiens OX=9606 GN=VDAC1 PE=1 SV=2	1	9	9	9	6	6	7	7	6	6	7	6	7	7	6	5	7	8	7	5	8	8	6	7	6	7	7	5	7	4	6	6	7	6	7	6	7	5	4	4	5	5
P21912	P21912	2	2	2	Succinate dehydrogenase [ubiquinone] iron-sulfur subunit, mitochondrial	SDHB	sp|P21912|SDHB_HUMAN Succinate dehydrogenase [ubiquinone] iron-sulfur subunit, mitochondrial OS=Homo sapiens OX=9606 GN=SDHB PE=1 SV=3	1	2	2	2	1	2	2	2	2	2	1	2	2	2	2	1	1	2	1	2	1	1	1	1	0	2	1	1	1	1	1	1	1	1	1	1	1	1	1	1	1	1
P22061	P22061	4	4	4	Protein-L-isoaspartate(D-aspartate) O-methyltransferase	PCMT1	sp|P22061|PIMT_HUMAN Protein-L-isoaspartate(D-aspartate) O-methyltransferase OS=Homo sapiens OX=9606 GN=PCMT1 PE=1 SV=4	1	4	4	4	3	4	3	4	3	4	4	4	3	3	3	4	3	3	4	2	4	3	4	3	3	3	3	4	3	4	3	3	3	4	4	4	3	3	3	4	3	3
P22087;A6NHQ2	P22087	7;1	7;1	7;1	rRNA 2-O-methyltransferase fibrillarin	FBL	sp|P22087|FBRL_HUMAN rRNA 2-O-methyltransferase fibrillarin OS=Homo sapiens OX=9606 GN=FBL PE=1 SV=2	2	7	7	7	6	7	6	6	6	5	6	7	6	7	5	5	7	5	6	5	5	7	6	5	5	4	5	4	5	5	5	3	5	4	3	5	4	5	5	4	4	2
P22102	P22102	10	10	10	Trifunctional purine biosynthetic protein adenosine-3;Phosphoribosylamine--glycine ligase;Phosphoribosylformylglycinamidine cyclo-ligase;Phosphoribosylglycinamide formyltransferase	GART	sp|P22102|PUR2_HUMAN Trifunctional purine biosynthetic protein adenosine-3 OS=Homo sapiens OX=9606 GN=GART PE=1 SV=1	1	10	10	10	7	8	8	8	9	7	7	6	9	7	6	6	9	8	7	7	9	8	7	9	7	9	6	4	6	6	5	8	8	7	5	8	8	8	8	4	6	4
P22234	P22234	8	8	7	Multifunctional protein ADE2;Phosphoribosylaminoimidazole-succinocarboxamide synthase;Phosphoribosylaminoimidazole carboxylase	PAICS	sp|P22234|PUR6_HUMAN Multifunctional protein ADE2 OS=Homo sapiens OX=9606 GN=PAICS PE=1 SV=3	1	8	8	7	8	7	8	8	6	8	6	8	6	7	7	8	6	7	6	8	7	7	6	6	8	6	7	5	5	7	6	7	7	5	7	7	6	4	4	6	5	5
P22307	P22307	5	5	5	Non-specific lipid-transfer protein	SCP2	sp|P22307|NLTP_HUMAN Non-specific lipid-transfer protein OS=Homo sapiens OX=9606 GN=SCP2 PE=1 SV=2	1	5	5	5	2	2	2	2	3	2	3	3	3	3	2	5	3	2	3	3	2	2	2	3	3	3	2	2	2	2	2	1	2	2	2	2	2	2	2	2	1	2
P22314	P22314	20	20	20	Ubiquitin-like modifier-activating enzyme 1	UBA1	sp|P22314|UBA1_HUMAN Ubiquitin-like modifier-activating enzyme 1 OS=Homo sapiens OX=9606 GN=UBA1 PE=1 SV=3	1	20	20	20	18	18	18	18	17	18	17	18	18	18	16	18	15	17	15	18	15	16	15	18	16	17	15	16	15	17	18	17	15	17	16	17	17	15	16	17	15	17
P22392;O60361	P22392	7;3	7;3	3;2	Nucleoside diphosphate kinase B	NME2	sp|P22392|NDKB_HUMAN Nucleoside diphosphate kinase B OS=Homo sapiens OX=9606 GN=NME2 PE=1 SV=1	2	7	7	3	6	7	6	7	7	6	7	6	6	6	6	6	7	7	6	6	7	6	7	7	6	7	7	6	7	6	6	7	6	6	6	6	6	6	6	7	6	6
P22626	P22626	16	16	15	Heterogeneous nuclear ribonucleoproteins A2/B1	HNRNPA2B1	sp|P22626|ROA2_HUMAN Heterogeneous nuclear ribonucleoproteins A2/B1 OS=Homo sapiens OX=9606 GN=HNRNPA2B1 PE=1 SV=2	1	16	16	15	14	16	12	15	15	13	15	15	14	14	15	15	14	14	12	14	13	14	15	14	16	14	12	13	12	13	14	13	14	14	12	13	14	13	13	13	11	12
P22695	P22695	7	7	7	Cytochrome b-c1 complex subunit 2, mitochondrial	UQCRC2	sp|P22695|QCR2_HUMAN Cytochrome b-c1 complex subunit 2, mitochondrial OS=Homo sapiens OX=9606 GN=UQCRC2 PE=1 SV=3	1	7	7	7	6	4	4	5	4	5	5	5	5	5	5	5	6	4	5	4	5	5	4	3	5	6	4	5	5	4	4	4	5	3	4	4	5	5	5	3	4	3
P23141;Q9UKY3	P23141	7;1	7;1	7;1	Liver carboxylesterase 1	CES1	sp|P23141|EST1_HUMAN Liver carboxylesterase 1 OS=Homo sapiens OX=9606 GN=CES1 PE=1 SV=2	2	7	7	7	7	6	6	5	7	4	5	7	7	5	7	6	7	5	7	6	6	6	6	6	6	7	5	5	7	7	7	5	6	6	7	7	6	7	7	7	5	7
P23193	P23193	5	5	5	Transcription elongation factor A protein 1	TCEA1	sp|P23193|TCEA1_HUMAN Transcription elongation factor A protein 1 OS=Homo sapiens OX=9606 GN=TCEA1 PE=1 SV=2	1	5	5	5	4	5	4	3	3	5	4	5	4	5	4	5	3	4	4	5	5	4	4	4	4	5	4	4	4	4	3	4	4	3	5	4	3	4	4	3	3	3
P23246	P23246	14	14	13	Splicing factor, proline- and glutamine-rich	SFPQ	sp|P23246|SFPQ_HUMAN Splicing factor, proline- and glutamine-rich OS=Homo sapiens OX=9606 GN=SFPQ PE=1 SV=2	1	14	14	13	11	13	14	13	13	14	14	12	12	14	14	13	14	12	14	13	13	14	14	13	12	13	12	13	12	12	13	13	12	13	13	13	13	12	13	13	14	12
P23284	P23284	10	10	10	Peptidyl-prolyl cis-trans isomerase B	PPIB	sp|P23284|PPIB_HUMAN Peptidyl-prolyl cis-trans isomerase B OS=Homo sapiens OX=9606 GN=PPIB PE=1 SV=2	1	10	10	10	8	8	8	8	8	8	8	8	9	9	9	8	8	8	9	9	8	9	8	9	7	7	8	8	8	9	9	9	8	8	8	6	6	8	9	8	8	9
P23368;Q16798	P23368	5;1	5;1	5;1	NAD-dependent malic enzyme, mitochondrial	ME2	sp|P23368|MAOM_HUMAN NAD-dependent malic enzyme, mitochondrial OS=Homo sapiens OX=9606 GN=ME2 PE=1 SV=1	2	5	5	5	3	5	4	4	4	5	3	3	5	5	4	4	4	4	4	5	4	3	4	3	4	5	3	4	4	3	3	4	4	2	5	2	3	2	5	2	3	3
P23381	P23381	3	3	3	Tryptophan--tRNA ligase, cytoplasmic;T1-TrpRS;T2-TrpRS	WARS	sp|P23381|SYWC_HUMAN Tryptophan--tRNA ligase, cytoplasmic OS=Homo sapiens OX=9606 GN=WARS1 PE=1 SV=2	1	3	3	3	2	3	2	2	2	2	2	1	2	2	2	2	2	3	2	2	2	2	3	2	3	2	1	3	2	3	2	2	3	2	2	2	3	2	1	2	3	2
P23396	P23396	14	14	14	40S ribosomal protein S3	RPS3	sp|P23396|RS3_HUMAN 40S ribosomal protein S3 OS=Homo sapiens OX=9606 GN=RPS3 PE=1 SV=2	1	14	14	14	13	12	12	12	13	10	12	12	12	12	12	12	12	11	10	11	12	11	10	10	12	12	11	12	11	12	12	13	10	10	12	12	12	12	10	11	11	11
P23526	P23526	14	14	14	Adenosylhomocysteinase	AHCY	sp|P23526|SAHH_HUMAN Adenosylhomocysteinase OS=Homo sapiens OX=9606 GN=AHCY PE=1 SV=4	1	14	14	14	9	10	11	9	9	11	9	10	11	10	9	9	8	8	9	10	10	8	9	10	10	10	9	9	8	10	11	7	10	8	9	10	9	10	8	11	9	8
P23528;Q9Y281	P23528	6;2	6;2	5;1	Cofilin-1	CFL1	sp|P23528|COF1_HUMAN Cofilin-1 OS=Homo sapiens OX=9606 GN=CFL1 PE=1 SV=3	2	6	6	5	5	6	6	5	6	6	6	6	6	6	6	6	6	6	6	6	6	6	6	6	6	6	6	6	6	6	6	6	5	6	6	5	5	6	5	6	5	5
P23588	P23588	8	8	8	Eukaryotic translation initiation factor 4B	EIF4B	sp|P23588|IF4B_HUMAN Eukaryotic translation initiation factor 4B OS=Homo sapiens OX=9606 GN=EIF4B PE=1 SV=2	1	8	8	8	5	7	7	7	8	8	7	7	7	7	6	7	6	7	5	7	6	7	7	7	6	7	6	7	7	7	7	6	5	8	7	6	7	6	7	7	7	8
P23919	P23919	5	5	5	Thymidylate kinase	DTYMK	sp|P23919|KTHY_HUMAN Thymidylate kinase OS=Homo sapiens OX=9606 GN=DTYMK PE=1 SV=4	1	5	5	5	5	5	3	4	5	5	4	3	5	5	5	5	4	5	4	5	5	4	5	3	4	5	4	5	3	3	5	4	4	4	4	4	5	5	5	3	4	4
P23921	P23921	4	4	4	Ribonucleoside-diphosphate reductase large subunit	RRM1	sp|P23921|RIR1_HUMAN Ribonucleoside-diphosphate reductase large subunit OS=Homo sapiens OX=9606 GN=RRM1 PE=1 SV=1	1	4	4	4	2	3	2	2	2	2	1	1	1	2	2	3	2	1	2	3	3	2	1	2	3	2	2	2	1	2	2	1	0	3	0	2	2	2	1	3	2	1
P24158	P24158	1	1	1	Myeloblastin	PRTN3	sp|P24158|PRTN3_HUMAN Myeloblastin OS=Homo sapiens OX=9606 GN=PRTN3 PE=1 SV=3	1	1	1	1	1	0	1	1	1	1	1	1	1	1	1	1	1	1	1	1	1	1	1	1	1	1	1	1	1	1	1	1	1	1	1	1	1	1	1	1	0	1
P24534	P24534	7	6	6	Elongation factor 1-beta	EEF1B2	sp|P24534|EF1B_HUMAN Elongation factor 1-beta OS=Homo sapiens OX=9606 GN=EEF1B2 PE=1 SV=3	1	7	6	6	6	6	6	6	6	6	6	6	6	6	6	6	6	6	6	6	6	6	7	6	6	6	6	5	6	5	6	6	6	6	6	6	6	6	6	6	6	6
P24539	P24539	6	6	6	ATP synthase F(0) complex subunit B1, mitochondrial	ATP5F1	sp|P24539|AT5F1_HUMAN ATP synthase F(0) complex subunit B1, mitochondrial OS=Homo sapiens OX=9606 GN=ATP5PB PE=1 SV=2	1	6	6	6	4	5	5	4	5	5	5	5	5	4	5	5	5	5	6	5	5	5	5	5	5	4	5	4	5	5	5	3	5	3	4	5	4	5	4	5	4	4
P24666	P24666	3	3	3	Low molecular weight phosphotyrosine protein phosphatase	ACP1	sp|P24666|PPAC_HUMAN Low molecular weight phosphotyrosine protein phosphatase OS=Homo sapiens OX=9606 GN=ACP1 PE=1 SV=3	1	3	3	3	2	3	3	3	3	3	3	3	3	2	3	3	3	3	2	3	3	3	3	2	3	3	3	2	3	3	3	3	3	3	2	3	2	2	3	2	3	3
P24752	P24752	9	9	9	Acetyl-CoA acetyltransferase, mitochondrial	ACAT1	sp|P24752|THIL_HUMAN Acetyl-CoA acetyltransferase, mitochondrial OS=Homo sapiens OX=9606 GN=ACAT1 PE=1 SV=1	1	9	9	9	9	9	8	8	8	9	7	9	8	9	9	8	9	9	9	9	7	8	9	9	9	9	7	8	7	7	8	9	8	9	7	8	7	7	6	8	7	7
P24941;Q00526	P24941	6;1	6;1	5;0	Cyclin-dependent kinase 2	CDK2	sp|P24941|CDK2_HUMAN Cyclin-dependent kinase 2 OS=Homo sapiens OX=9606 GN=CDK2 PE=1 SV=2	2	6	6	5	4	6	5	6	5	4	6	6	4	6	5	6	6	4	5	6	5	4	6	5	5	6	6	4	4	5	4	5	5	6	5	6	5	5	4	5	5	4
P25205	P25205	15	15	15	DNA replication licensing factor MCM3	MCM3	sp|P25205|MCM3_HUMAN DNA replication licensing factor MCM3 OS=Homo sapiens OX=9606 GN=MCM3 PE=1 SV=3	1	15	15	15	11	13	12	10	10	13	11	12	12	13	11	11	9	11	12	12	10	11	12	10	12	12	10	10	9	10	11	11	11	10	10	11	9	10	9	10	9	9
P25398	P25398	2	2	2	40S ribosomal protein S12	RPS12	sp|P25398|RS12_HUMAN 40S ribosomal protein S12 OS=Homo sapiens OX=9606 GN=RPS12 PE=1 SV=3	1	2	2	2	2	2	2	2	2	2	2	2	2	2	2	2	2	2	2	2	2	2	2	2	2	2	2	2	2	2	2	2	2	2	2	2	2	2	2	2	2	2
P25685	P25685	4	4	4	DnaJ homolog subfamily B member 1	DNAJB1	sp|P25685|DNJB1_HUMAN DnaJ homolog subfamily B member 1 OS=Homo sapiens OX=9606 GN=DNAJB1 PE=1 SV=4	1	4	4	4	2	3	3	3	3	2	2	2	2	2	3	3	2	3	3	2	4	2	3	4	3	3	1	2	3	3	2	4	2	1	1	4	4	3	3	3	3	1
P25705	P25705	23	23	23	ATP synthase subunit alpha, mitochondrial	ATP5A1	sp|P25705|ATPA_HUMAN ATP synthase subunit alpha, mitochondrial OS=Homo sapiens OX=9606 GN=ATP5F1A PE=1 SV=1	1	23	23	23	21	22	21	22	19	22	20	21	18	18	19	19	21	21	21	21	21	19	20	20	20	20	20	21	20	20	21	19	19	19	22	19	19	21	19	20	19	20
P25786	P25786	11	11	11	Proteasome subunit alpha type-1	PSMA1	sp|P25786|PSA1_HUMAN Proteasome subunit alpha type-1 OS=Homo sapiens OX=9606 GN=PSMA1 PE=1 SV=1	1	11	11	11	8	8	9	9	8	8	8	10	10	8	8	8	8	10	9	9	10	7	9	7	7	10	8	7	8	10	10	7	10	9	9	8	10	10	9	8	7	9
P25787	P25787	3	3	3	Proteasome subunit alpha type-2	PSMA2	sp|P25787|PSA2_HUMAN Proteasome subunit alpha type-2 OS=Homo sapiens OX=9606 GN=PSMA2 PE=1 SV=2	1	3	3	3	1	2	1	2	2	2	1	1	1	2	2	2	1	3	2	2	2	1	1	1	1	1	1	2	1	1	1	1	1	1	3	1	1	1	1	1	1	1
P25788	P25788	6	6	6	Proteasome subunit alpha type-3	PSMA3	sp|P25788|PSA3_HUMAN Proteasome subunit alpha type-3 OS=Homo sapiens OX=9606 GN=PSMA3 PE=1 SV=2	1	6	6	6	6	5	4	5	6	5	5	5	5	4	5	5	5	6	4	5	6	4	5	5	5	4	5	5	4	5	5	4	4	5	4	5	5	5	5	4	5	5
P25789	P25789	3	3	3	Proteasome subunit alpha type-4	PSMA4	sp|P25789|PSA4_HUMAN Proteasome subunit alpha type-4 OS=Homo sapiens OX=9606 GN=PSMA4 PE=1 SV=1	1	3	3	3	3	2	2	3	2	2	3	2	2	3	1	2	3	2	2	2	2	1	2	1	2	1	2	2	1	1	2	2	1	1	1	2	3	2	2	3	2	2
P25815	P25815	2	2	2	Protein S100-P	S100P	sp|P25815|S100P_HUMAN Protein S100-P OS=Homo sapiens OX=9606 GN=S100P PE=1 SV=2	1	2	2	2	2	2	2	2	2	2	2	2	2	2	2	2	2	2	2	2	2	2	2	2	2	2	2	2	2	1	2	2	2	2	2	2	2	2	2	2	2	2
P26038;REV__Q9H446	P26038	37;1	37;1	26;1	Moesin	MSN	sp|P26038|MOES_HUMAN Moesin OS=Homo sapiens OX=9606 GN=MSN PE=1 SV=3	2	37	37	26	31	31	31	28	30	31	31	35	32	32	34	31	31	28	28	30	32	27	31	30	32	30	31	29	31	31	32	31	32	33	29	32	27	32	32	32	29	29
P26196	P26196	4	4	4	Probable ATP-dependent RNA helicase DDX6	DDX6	sp|P26196|DDX6_HUMAN Probable ATP-dependent RNA helicase DDX6 OS=Homo sapiens OX=9606 GN=DDX6 PE=1 SV=2	1	4	4	4	2	4	3	3	2	4	1	4	2	2	4	3	2	3	2	4	3	3	2	3	3	1	2	1	4	3	2	2	4	3	3	3	2	3	4	2	4	1
P26358	P26358	4	4	4	DNA (cytosine-5)-methyltransferase 1	DNMT1	sp|P26358|DNMT1_HUMAN DNA (cytosine-5)-methyltransferase 1 OS=Homo sapiens OX=9606 GN=DNMT1 PE=1 SV=2	1	4	4	4	2	4	2	3	3	2	1	1	3	2	3	4	2	1	3	2	3	3	4	3	3	1	2	2	2	3	3	3	3	3	1	3	3	3	3	2	2	3
P26368	P26368	5	5	5	Splicing factor U2AF 65 kDa subunit	U2AF2	sp|P26368|U2AF2_HUMAN Splicing factor U2AF 65 kDa subunit OS=Homo sapiens OX=9606 GN=U2AF2 PE=1 SV=4	1	5	5	5	3	5	4	3	3	3	3	3	5	5	3	4	4	4	5	3	3	4	3	4	5	3	3	3	3	4	4	4	5	4	4	4	2	2	3	3	3	3
P26373	P26373	8	8	8	60S ribosomal protein L13	RPL13	sp|P26373|RL13_HUMAN 60S ribosomal protein L13 OS=Homo sapiens OX=9606 GN=RPL13 PE=1 SV=4	1	8	8	8	8	8	7	8	7	7	7	8	7	8	8	7	7	8	7	7	7	7	7	7	7	8	7	7	7	7	7	7	8	8	7	7	7	7	8	7	8	8
P26440	P26440	1	1	1	Isovaleryl-CoA dehydrogenase, mitochondrial	IVD	sp|P26440|IVD_HUMAN Isovaleryl-CoA dehydrogenase, mitochondrial OS=Homo sapiens OX=9606 GN=IVD PE=1 SV=2	1	1	1	1	0	1	1	1	0	1	0	0	0	0	1	1	1	0	1	1	1	0	1	0	1	1	0	1	0	1	1	0	1	1	1	1	1	0	0	0	1	1
P26447	P26447	2	2	2	Protein S100-A4	S100A4	sp|P26447|S10A4_HUMAN Protein S100-A4 OS=Homo sapiens OX=9606 GN=S100A4 PE=1 SV=1	1	2	2	2	2	2	2	2	2	1	2	2	2	2	2	2	2	2	2	2	2	2	2	2	2	2	2	2	2	2	1	2	2	2	2	2	2	2	2	2	2	2
P26583	P26583	3	3	3	High mobility group protein B2	HMGB2	sp|P26583|HMGB2_HUMAN High mobility group protein B2 OS=Homo sapiens OX=9606 GN=HMGB2 PE=1 SV=2	1	3	3	3	2	2	2	2	3	2	2	3	2	2	3	2	2	2	3	3	2	2	3	3	3	3	2	3	3	2	2	3	3	3	2	3	3	3	2	3	2	2
P26599;O95758	P26599	5;2	5;2	5;2	Polypyrimidine tract-binding protein 1	PTBP1	sp|P26599|PTBP1_HUMAN Polypyrimidine tract-binding protein 1 OS=Homo sapiens OX=9606 GN=PTBP1 PE=1 SV=1	2	5	5	5	3	4	3	4	2	4	4	4	4	4	4	3	4	5	3	4	3	3	4	3	3	4	4	4	4	4	4	4	4	4	4	3	5	4	4	4	3	4
P26639;A2RTX5	P26639	8;1	8;1	8;1	Threonine--tRNA ligase, cytoplasmic	TARS	sp|P26639|SYTC_HUMAN Threonine--tRNA ligase 1, cytoplasmic OS=Homo sapiens OX=9606 GN=TARS1 PE=1 SV=3	2	8	8	8	6	8	8	8	8	6	8	5	6	7	7	7	4	7	5	6	6	4	6	4	6	5	5	5	5	5	7	6	4	4	5	6	6	5	7	7	5	7
P26640	P26640	15	15	15	Valine--tRNA ligase	VARS	sp|P26640|SYVC_HUMAN Valine--tRNA ligase OS=Homo sapiens OX=9606 GN=VARS1 PE=1 SV=4	1	15	15	15	7	8	11	9	8	9	7	6	10	9	10	9	12	9	8	12	11	7	10	13	9	9	8	9	10	7	6	7	8	9	7	9	11	10	10	11	6	10
P26641;Q32ZD7;P06935;Q9Q6P4;P14335	P26641	16;1;1;1;1	16;1;1;1;1	16;1;1;1;1	Elongation factor 1-gamma	EEF1G	sp|P26641|EF1G_HUMAN Elongation factor 1-gamma OS=Homo sapiens OX=9606 GN=EEF1G PE=1 SV=3	5	16	16	16	13	14	13	14	13	12	13	13	16	13	13	14	13	12	10	13	14	13	13	12	12	15	13	13	13	13	11	12	12	11	9	12	12	11	12	11	11	11
P26885	P26885	2	2	2	Peptidyl-prolyl cis-trans isomerase FKBP2	FKBP2	sp|P26885|FKBP2_HUMAN Peptidyl-prolyl cis-trans isomerase FKBP2 OS=Homo sapiens OX=9606 GN=FKBP2 PE=1 SV=2	1	2	2	2	2	2	1	1	1	1	2	2	0	2	0	2	2	2	1	2	0	0	2	2	0	1	1	1	1	0	0	1	0	0	1	1	1	1	0	2	1	1
P27105	P27105	4	4	4	Erythrocyte band 7 integral membrane protein	STOM	sp|P27105|STOM_HUMAN Erythrocyte band 7 integral membrane protein OS=Homo sapiens OX=9606 GN=STOM PE=1 SV=3	1	4	4	4	3	3	4	3	3	3	2	3	3	1	2	3	4	4	4	4	4	3	4	4	1	3	2	3	2	3	3	3	2	2	3	2	4	3	2	2	3	3
P27348	P27348	9	4	4	14-3-3 protein theta	YWHAQ	sp|P27348|1433T_HUMAN 14-3-3 protein theta OS=Homo sapiens OX=9606 GN=YWHAQ PE=1 SV=1	1	9	4	4	8	9	8	9	9	9	8	9	8	9	8	9	9	9	6	8	9	9	9	7	8	8	8	9	9	9	8	9	8	9	9	9	7	9	9	9	9	7
P27635;Q96L21	P27635	3;1	3;1	3;1	60S ribosomal protein L10	RPL10	sp|P27635|RL10_HUMAN 60S ribosomal protein L10 OS=Homo sapiens OX=9606 GN=RPL10 PE=1 SV=4	2	3	3	3	3	3	3	3	3	3	2	3	3	3	3	3	3	3	3	3	3	3	2	3	3	3	3	2	3	2	3	3	3	3	3	3	3	3	3	3	3	3
P27694	P27694	5	5	5	Replication protein A 70 kDa DNA-binding subunit;Replication protein A 70 kDa DNA-binding subunit, N-terminally processed	RPA1	sp|P27694|RFA1_HUMAN Replication protein A 70 kDa DNA-binding subunit OS=Homo sapiens OX=9606 GN=RPA1 PE=1 SV=2	1	5	5	5	2	4	3	4	4	4	3	3	4	4	2	3	3	4	4	4	4	5	3	4	4	3	4	3	2	3	4	3	4	4	4	3	4	2	3	3	3	2
P27695	P27695	4	4	4	DNA-(apurinic or apyrimidinic site) lyase;DNA-(apurinic or apyrimidinic site) lyase, mitochondrial	APEX1	sp|P27695|APEX1_HUMAN DNA-(apurinic or apyrimidinic site) lyase OS=Homo sapiens OX=9606 GN=APEX1 PE=1 SV=2	1	4	4	4	3	3	3	3	3	3	3	3	3	2	3	2	3	3	3	2	3	3	3	3	3	3	3	3	3	2	3	3	4	2	2	3	2	3	2	3	3	3
P27708;P31327	P27708	14;2	14;2	14;2	CAD protein;Glutamine-dependent carbamoyl-phosphate synthase;Aspartate carbamoyltransferase;Dihydroorotase	CAD	sp|P27708|PYR1_HUMAN CAD protein OS=Homo sapiens OX=9606 GN=CAD PE=1 SV=3	2	14	14	14	10	11	9	11	9	8	8	8	10	9	12	11	12	12	10	11	11	11	6	10	11	11	10	9	10	9	10	9	9	7	8	8	8	9	8	10	7	7
P27797	P27797	15	15	15	Calreticulin	CALR	sp|P27797|CALR_HUMAN Calreticulin OS=Homo sapiens OX=9606 GN=CALR PE=1 SV=1	1	15	15	15	13	13	13	13	12	12	12	14	13	14	13	13	12	15	11	12	14	13	12	14	13	14	12	12	10	12	14	10	12	12	13	12	13	14	14	13	12	11
P27816	P27816	14	14	14	Microtubule-associated protein 4	MAP4	sp|P27816|MAP4_HUMAN Microtubule-associated protein 4 OS=Homo sapiens OX=9606 GN=MAP4 PE=1 SV=3	1	14	14	14	9	9	10	11	8	8	7	10	8	10	11	10	10	8	10	10	10	11	7	11	11	9	9	11	10	10	7	8	10	7	9	9	12	11	9	13	7	10
P27824	P27824	10	10	10	Calnexin	CANX	sp|P27824|CALX_HUMAN Calnexin OS=Homo sapiens OX=9606 GN=CANX PE=1 SV=2	1	10	10	10	9	9	9	7	9	8	8	8	8	8	9	7	9	9	6	7	7	7	7	8	7	8	8	8	9	9	8	7	7	7	9	9	8	8	7	8	8	8
P28062	P28062	1	1	1	Proteasome subunit beta type-8	PSMB8	sp|P28062|PSB8_HUMAN Proteasome subunit beta type-8 OS=Homo sapiens OX=9606 GN=PSMB8 PE=1 SV=3	1	1	1	1	1	1	1	1	1	1	1	1	1	1	1	1	1	1	1	1	1	1	1	1	1	1	1	1	1	1	1	1	1	1	1	1	1	1	0	1	1	0
P28066	P28066	4	4	4	Proteasome subunit alpha type-5	PSMA5	sp|P28066|PSA5_HUMAN Proteasome subunit alpha type-5 OS=Homo sapiens OX=9606 GN=PSMA5 PE=1 SV=3	1	4	4	4	4	3	4	3	3	3	3	3	4	3	3	3	4	3	4	4	3	3	3	3	3	3	3	2	3	2	3	3	3	4	2	3	3	3	4	3	4	3
P28070	P28070	1	1	1	Proteasome subunit beta type-4	PSMB4	sp|P28070|PSB4_HUMAN Proteasome subunit beta type-4 OS=Homo sapiens OX=9606 GN=PSMB4 PE=1 SV=4	1	1	1	1	1	1	1	1	1	1	1	1	1	1	1	1	1	1	1	1	1	0	0	1	1	1	1	1	1	1	1	1	1	1	1	1	1	1	1	1	1	1
P28072	P28072	6	6	6	Proteasome subunit beta type-6	PSMB6	sp|P28072|PSB6_HUMAN Proteasome subunit beta type-6 OS=Homo sapiens OX=9606 GN=PSMB6 PE=1 SV=4	1	6	6	6	5	5	5	5	5	4	5	5	4	4	5	4	5	3	5	4	4	4	5	5	5	3	3	4	5	5	4	4	5	4	5	5	4	4	5	2	5	4
P28074	P28074	4	4	4	Proteasome subunit beta type-5	PSMB5	sp|P28074|PSB5_HUMAN Proteasome subunit beta type-5 OS=Homo sapiens OX=9606 GN=PSMB5 PE=1 SV=3	1	4	4	4	3	3	2	4	3	4	4	4	2	4	3	3	3	4	3	4	4	3	3	3	3	2	2	3	3	3	3	3	3	3	4	3	2	3	3	3	3	3
P28340	P28340	3	3	3	DNA polymerase delta catalytic subunit	POLD1	sp|P28340|DPOD1_HUMAN DNA polymerase delta catalytic subunit OS=Homo sapiens OX=9606 GN=POLD1 PE=1 SV=2	1	3	3	3	1	2	1	2	1	2	0	0	0	0	2	3	1	2	2	1	2	0	1	0	1	2	0	0	0	1	0	1	1	1	0	0	1	1	1	0	2	0
P28482	P28482	2	2	2	Mitogen-activated protein kinase 1	MAPK1	sp|P28482|MK01_HUMAN Mitogen-activated protein kinase 1 OS=Homo sapiens OX=9606 GN=MAPK1 PE=1 SV=3	1	2	2	2	1	1	2	2	0	1	1	2	1	1	1	1	2	1	1	1	1	1	1	1	1	1	1	1	1	1	1	1	1	1	2	2	2	1	1	1	0	0
P28838	P28838	8	8	8	Cytosol aminopeptidase	LAP3	sp|P28838|AMPL_HUMAN Cytosol aminopeptidase OS=Homo sapiens OX=9606 GN=LAP3 PE=1 SV=3	1	8	8	8	6	5	5	4	6	5	4	5	4	4	6	7	4	5	5	6	5	4	6	4	4	5	5	5	4	5	5	3	5	4	4	5	6	5	6	5	3	5
P29144	P29144	6	6	6	Tripeptidyl-peptidase 2	TPP2	sp|P29144|TPP2_HUMAN Tripeptidyl-peptidase 2 OS=Homo sapiens OX=9606 GN=TPP2 PE=1 SV=4	1	6	6	6	2	2	2	2	3	3	2	3	2	1	3	3	3	2	2	1	4	0	3	3	4	3	2	2	2	2	3	2	1	3	2	3	3	2	3	3	3	1
P29350	P29350	3	3	3	Tyrosine-protein phosphatase non-receptor type 6	PTPN6	sp|P29350|PTN6_HUMAN Tyrosine-protein phosphatase non-receptor type 6 OS=Homo sapiens OX=9606 GN=PTPN6 PE=1 SV=1	1	3	3	3	2	2	2	2	2	2	2	2	1	2	2	3	3	2	2	2	3	1	3	2	2	2	1	2	2	1	3	2	3	2	1	2	2	2	2	2	2	2
P29401	P29401	16	16	16	Transketolase	TKT	sp|P29401|TKT_HUMAN Transketolase OS=Homo sapiens OX=9606 GN=TKT PE=1 SV=3	1	16	16	16	14	15	15	15	14	15	15	15	14	13	15	16	14	14	13	13	14	14	14	16	15	13	13	15	15	12	13	15	12	13	14	14	13	14	14	15	13	15
P29692	P29692	8	8	7	Elongation factor 1-delta	EEF1D	sp|P29692|EF1D_HUMAN Elongation factor 1-delta OS=Homo sapiens OX=9606 GN=EEF1D PE=1 SV=5	1	8	8	7	5	5	5	7	6	4	4	5	5	5	6	7	6	6	6	6	7	4	7	7	5	5	5	4	5	3	3	5	5	4	6	5	5	5	4	5	6	3
P29966	P29966	7	7	7	Myristoylated alanine-rich C-kinase substrate	MARCKS	sp|P29966|MARCS_HUMAN Myristoylated alanine-rich C-kinase substrate OS=Homo sapiens OX=9606 GN=MARCKS PE=1 SV=4	1	7	7	7	5	5	5	5	6	5	4	4	4	4	5	6	5	4	6	4	5	4	5	5	6	6	5	5	5	4	5	4	6	4	6	5	5	5	5	6	5	4
P30040	P30040	5	5	5	Endoplasmic reticulum resident protein 29	ERP29	sp|P30040|ERP29_HUMAN Endoplasmic reticulum resident protein 29 OS=Homo sapiens OX=9606 GN=ERP29 PE=1 SV=4	1	5	5	5	5	5	5	5	5	5	4	5	5	5	5	5	5	5	5	5	5	5	5	5	5	5	5	5	5	5	5	5	5	5	5	5	5	4	5	5	5	5
P30041	P30041	10	10	10	Peroxiredoxin-6	PRDX6	sp|P30041|PRDX6_HUMAN Peroxiredoxin-6 OS=Homo sapiens OX=9606 GN=PRDX6 PE=1 SV=3	1	10	10	10	8	8	9	8	7	9	7	7	8	8	8	6	6	6	7	7	7	6	6	6	6	7	7	6	7	8	7	6	6	6	7	6	7	7	7	8	7	5
P30043	P30043	2	2	2	Flavin reductase (NADPH)	BLVRB	sp|P30043|BLVRB_HUMAN Flavin reductase (NADPH) OS=Homo sapiens OX=9606 GN=BLVRB PE=1 SV=3	1	2	2	2	1	2	2	2	1	2	1	2	2	2	1	2	1	1	1	2	2	1	1	2	2	2	2	1	2	2	1	1	2	0	1	1	2	1	1	1	1	2
P30044	P30044	4	4	4	Peroxiredoxin-5, mitochondrial	PRDX5	sp|P30044|PRDX5_HUMAN Peroxiredoxin-5, mitochondrial OS=Homo sapiens OX=9606 GN=PRDX5 PE=1 SV=4	1	4	4	4	4	4	4	4	4	3	4	4	4	4	4	4	4	4	4	4	4	3	4	4	4	4	3	3	4	4	4	4	4	4	4	4	4	4	4	4	4	4
P30046;A6NHG4	P30046;A6NHG4	4;3	4;3	4;3	D-dopachrome decarboxylase;D-dopachrome decarboxylase-like protein	DDT;DDTL	sp|P30046|DOPD_HUMAN D-dopachrome decarboxylase OS=Homo sapiens OX=9606 GN=DDT PE=1 SV=3;sp|A6NHG4|DDTL_HUMAN D-dopachrome decarboxylase-like protein OS=Homo sapiens OX=9606 GN=DDTL PE=2 SV=1	2	4	4	4	2	3	4	2	4	4	2	2	3	3	3	4	2	2	2	4	2	3	2	3	4	2	4	3	4	3	4	4	4	2	3	2	3	3	3	3	3	3
P30048	P30048	7	7	7	Thioredoxin-dependent peroxide reductase, mitochondrial	PRDX3	sp|P30048|PRDX3_HUMAN Thioredoxin-dependent peroxide reductase, mitochondrial OS=Homo sapiens OX=9606 GN=PRDX3 PE=1 SV=3	1	7	7	7	5	4	5	5	5	5	5	6	5	5	5	5	5	5	5	5	5	5	4	5	5	5	6	3	5	5	5	4	5	5	5	5	5	5	5	5	5	5
P30049	P30049	2	2	2	ATP synthase subunit delta, mitochondrial	ATP5D	sp|P30049|ATPD_HUMAN ATP synthase subunit delta, mitochondrial OS=Homo sapiens OX=9606 GN=ATP5F1D PE=1 SV=2	1	2	2	2	2	2	2	2	2	2	2	2	2	2	2	2	2	2	2	2	2	2	2	2	2	2	2	2	2	2	2	2	2	2	2	2	2	2	2	2	2	2
P30050	P30050	5	5	5	60S ribosomal protein L12	RPL12	sp|P30050|RL12_HUMAN 60S ribosomal protein L12 OS=Homo sapiens OX=9606 GN=RPL12 PE=1 SV=1	1	5	5	5	5	5	5	5	5	5	5	5	5	5	5	5	4	5	5	5	5	5	5	5	5	4	5	5	4	5	5	5	5	5	5	5	5	5	5	5	4	5
P30084	P30084	8	8	8	Enoyl-CoA hydratase, mitochondrial	ECHS1	sp|P30084|ECHM_HUMAN Enoyl-CoA hydratase, mitochondrial OS=Homo sapiens OX=9606 GN=ECHS1 PE=1 SV=4	1	8	8	8	6	5	5	5	6	7	6	6	7	5	6	5	5	5	5	6	5	4	7	6	5	5	5	7	5	5	4	4	5	3	5	5	3	5	5	7	5	4
P30085	P30085	4	4	4	UMP-CMP kinase	CMPK1	sp|P30085|KCY_HUMAN UMP-CMP kinase OS=Homo sapiens OX=9606 GN=CMPK1 PE=1 SV=3	1	4	4	4	2	3	3	3	2	2	1	2	2	2	2	2	3	2	2	3	2	2	1	3	2	2	3	2	3	1	3	2	2	2	4	3	2	3	3	2	1	1
P30086	P30086	5	5	5	Phosphatidylethanolamine-binding protein 1;Hippocampal cholinergic neurostimulating peptide	PEBP1	sp|P30086|PEBP1_HUMAN Phosphatidylethanolamine-binding protein 1 OS=Homo sapiens OX=9606 GN=PEBP1 PE=1 SV=3	1	5	5	5	5	5	5	4	5	5	5	5	5	5	5	5	5	5	5	5	5	5	4	5	5	5	5	5	4	5	5	5	5	5	5	5	5	5	5	5	4	5
P30101	P30101	24	24	24	Protein disulfide-isomerase A3	PDIA3	sp|P30101|PDIA3_HUMAN Protein disulfide-isomerase A3 OS=Homo sapiens OX=9606 GN=PDIA3 PE=1 SV=4	1	24	24	24	24	23	23	24	24	24	24	24	23	22	24	21	23	22	23	23	22	22	21	23	22	22	22	21	22	22	22	20	19	22	21	20	23	19	21	20	21	19
P30153;P30154	P30153	8;2	8;2	8;2	Serine/threonine-protein phosphatase 2A 65 kDa regulatory subunit A alpha isoform	PPP2R1A	sp|P30153|2AAA_HUMAN Serine/threonine-protein phosphatase 2A 65 kDa regulatory subunit A alpha isoform OS=Homo sapiens OX=9606 GN=PPP2R1A PE=1 SV=4	2	8	8	8	5	7	5	7	6	7	6	7	5	8	4	6	6	8	5	7	7	5	6	7	7	6	7	7	5	4	3	7	6	6	6	6	5	4	5	6	4	6
P30260	P30260	1	1	1	Cell division cycle protein 27 homolog	CDC27	sp|P30260|CDC27_HUMAN Cell division cycle protein 27 homolog OS=Homo sapiens OX=9606 GN=CDC27 PE=1 SV=2	1	1	1	1	0	0	0	0	0	1	0	0	0	0	0	0	0	0	1	0	0	0	0	0	0	0	1	0	0	0	1	1	1	1	0	1	1	1	1	0	1	0
P30405;Q9UNP9	P30405;Q9UNP9	2;1	2;1	2;1	Peptidyl-prolyl cis-trans isomerase F, mitochondrial;Peptidyl-prolyl cis-trans isomerase E	PPIF;PPIE	sp|P30405|PPIF_HUMAN Peptidyl-prolyl cis-trans isomerase F, mitochondrial OS=Homo sapiens OX=9606 GN=PPIF PE=1 SV=1;sp|Q9UNP9|PPIE_HUMAN Peptidyl-prolyl cis-trans isomerase E OS=Homo sapiens OX=9606 GN=PPIE PE=1 SV=1	2	2	2	2	2	2	2	1	1	1	2	2	2	2	1	2	2	1	1	2	1	1	0	0	2	2	1	1	2	1	2	1	1	1	1	2	1	2	1	1	1	1
P30419;O60551	P30419	5;1	5;1	5;1	Glycylpeptide N-tetradecanoyltransferase 1	NMT1	sp|P30419|NMT1_HUMAN Glycylpeptide N-tetradecanoyltransferase 1 OS=Homo sapiens OX=9606 GN=NMT1 PE=1 SV=2	2	5	5	5	2	3	4	1	3	2	3	3	2	3	3	4	2	3	2	3	4	2	3	3	3	3	2	3	3	2	2	3	3	3	3	2	3	2	2	2	3	3
P30519	P30519	2	2	2	Heme oxygenase 2	HMOX2	sp|P30519|HMOX2_HUMAN Heme oxygenase 2 OS=Homo sapiens OX=9606 GN=HMOX2 PE=1 SV=2	1	2	2	2	1	1	1	1	0	1	1	1	1	0	0	0	1	1	0	0	1	0	1	0	0	0	1	0	0	0	0	0	0	0	0	1	1	1	0	0	0	0
P30520;Q8N142	P30520	4;1	4;1	4;1	Adenylosuccinate synthetase isozyme 2	ADSS	sp|P30520|PURA2_HUMAN Adenylosuccinate synthetase isozyme 2 OS=Homo sapiens OX=9606 GN=ADSS2 PE=1 SV=3	2	4	4	4	3	3	3	3	2	3	2	3	3	3	1	4	2	3	2	2	1	2	1	1	1	2	1	1	2	3	2	2	2	2	2	2	2	1	2	1	1	2
P30533	P30533	10	10	10	Alpha-2-macroglobulin receptor-associated protein	LRPAP1	sp|P30533|AMRP_HUMAN Alpha-2-macroglobulin receptor-associated protein OS=Homo sapiens OX=9606 GN=LRPAP1 PE=1 SV=1	1	10	10	10	8	9	9	8	9	8	8	8	8	8	8	9	8	10	8	9	8	9	8	8	10	8	7	8	8	9	8	8	9	7	9	7	7	9	10	5	8	6
P30566	P30566	6	6	6	Adenylosuccinate lyase	ADSL	sp|P30566|PUR8_HUMAN Adenylosuccinate lyase OS=Homo sapiens OX=9606 GN=ADSL PE=1 SV=2	1	6	6	6	4	5	3	2	2	1	1	3	3	3	2	2	2	3	5	3	5	2	3	1	2	3	3	3	4	4	4	3	2	2	2	3	2	5	4	3	4	3
P30626	P30626	4	4	4	Sorcin	SRI	sp|P30626|SORCN_HUMAN Sorcin OS=Homo sapiens OX=9606 GN=SRI PE=1 SV=1	1	4	4	4	4	3	4	3	3	2	3	4	4	2	3	1	3	3	2	2	1	2	1	3	1	3	3	3	1	1	2	4	3	3	1	2	2	2	3	3	1	3
P30740	P30740	7	7	7	Leukocyte elastase inhibitor	SERPINB1	sp|P30740|ILEU_HUMAN Leukocyte elastase inhibitor OS=Homo sapiens OX=9606 GN=SERPINB1 PE=1 SV=1	1	7	7	7	5	6	5	6	6	4	5	5	5	6	5	5	6	5	5	6	6	6	6	6	6	6	6	5	4	5	4	5	5	6	6	5	5	5	5	5	5	4
P30837	P30837	4	4	4	Aldehyde dehydrogenase X, mitochondrial	ALDH1B1	sp|P30837|AL1B1_HUMAN Aldehyde dehydrogenase X, mitochondrial OS=Homo sapiens OX=9606 GN=ALDH1B1 PE=1 SV=3	1	4	4	4	3	3	3	4	4	3	3	4	4	3	4	4	4	4	4	3	3	3	4	4	3	4	4	4	4	2	2	4	2	3	3	3	3	2	3	2	3	3
P30876	P30876	1	1	1	DNA-directed RNA polymerase II subunit RPB2	POLR2B	sp|P30876|RPB2_HUMAN DNA-directed RNA polymerase II subunit RPB2 OS=Homo sapiens OX=9606 GN=POLR2B PE=1 SV=1	1	1	1	1	0	0	0	0	0	0	0	0	0	1	0	0	0	0	0	0	0	0	0	0	1	0	0	1	1	0	0	0	0	0	0	0	0	0	0	0	0	0
P31040	P31040	1	1	1	Succinate dehydrogenase [ubiquinone] flavoprotein subunit, mitochondrial	SDHA	sp|P31040|SDHA_HUMAN Succinate dehydrogenase [ubiquinone] flavoprotein subunit, mitochondrial OS=Homo sapiens OX=9606 GN=SDHA PE=1 SV=2	1	1	1	1	1	1	0	1	1	0	1	1	1	0	0	1	1	1	1	1	1	1	0	1	1	1	1	1	1	1	1	1	1	1	1	1	0	0	0	0	0	1
P31146;Q6QEF8	P31146	10;1	10;1	10;1	Coronin-1A	CORO1A	sp|P31146|COR1A_HUMAN Coronin-1A OS=Homo sapiens OX=9606 GN=CORO1A PE=1 SV=4	2	10	10	10	6	6	6	7	7	7	7	8	8	7	6	7	6	5	5	8	6	5	6	6	4	6	5	7	6	7	6	7	8	4	6	7	4	4	6	6	5	7
P31153	P31153	6	6	6	S-adenosylmethionine synthase isoform type-2	MAT2A	sp|P31153|METK2_HUMAN S-adenosylmethionine synthase isoform type-2 OS=Homo sapiens OX=9606 GN=MAT2A PE=1 SV=1	1	6	6	6	5	5	5	5	4	5	5	5	4	5	5	5	5	5	6	5	5	5	5	5	5	5	5	5	5	5	4	5	5	5	4	6	4	6	5	5	4	4
P31350	P31350	4	4	4	Ribonucleoside-diphosphate reductase subunit M2	RRM2	sp|P31350|RIR2_HUMAN Ribonucleoside-diphosphate reductase subunit M2 OS=Homo sapiens OX=9606 GN=RRM2 PE=1 SV=1	1	4	4	4	4	2	2	4	2	3	2	2	4	3	2	3	3	3	4	3	2	3	4	3	4	3	2	1	2	3	3	3	3	2	2	3	3	4	3	1	2	2
P31689	P31689	1	1	1	DnaJ homolog subfamily A member 1	DNAJA1	sp|P31689|DNJA1_HUMAN DnaJ homolog subfamily A member 1 OS=Homo sapiens OX=9606 GN=DNAJA1 PE=1 SV=2	1	1	1	1	1	1	1	1	1	1	1	1	1	1	1	1	1	1	1	0	1	1	1	1	1	1	1	1	1	1	1	1	1	1	1	1	1	1	1	1	1	0
P31930	P31930	3	3	3	Cytochrome b-c1 complex subunit 1, mitochondrial	UQCRC1	sp|P31930|QCR1_HUMAN Cytochrome b-c1 complex subunit 1, mitochondrial OS=Homo sapiens OX=9606 GN=UQCRC1 PE=1 SV=3	1	3	3	3	2	3	3	2	2	3	2	2	3	2	1	2	1	3	2	2	2	2	1	2	2	2	2	2	2	2	1	1	2	1	3	1	2	1	2	3	2	2
P31937	P31937	1	1	1	3-hydroxyisobutyrate dehydrogenase, mitochondrial	HIBADH	sp|P31937|3HIDH_HUMAN 3-hydroxyisobutyrate dehydrogenase, mitochondrial OS=Homo sapiens OX=9606 GN=HIBADH PE=1 SV=2	1	1	1	1	1	0	1	1	1	1	1	1	1	1	1	0	1	0	1	1	1	1	1	1	1	1	1	1	0	1	1	1	1	1	0	1	1	1	1	1	1	1
P31939	P31939	14	14	14	Bifunctional purine biosynthesis protein PURH;Phosphoribosylaminoimidazolecarboxamide formyltransferase;IMP cyclohydrolase	ATIC	sp|P31939|PUR9_HUMAN Bifunctional purine biosynthesis protein PURH OS=Homo sapiens OX=9606 GN=ATIC PE=1 SV=3	1	14	14	14	12	9	9	10	9	9	7	10	9	10	8	8	8	10	9	9	8	8	9	8	8	8	9	9	9	8	7	8	10	8	10	8	8	8	8	8	8	8
P31942	P31942	4	4	4	Heterogeneous nuclear ribonucleoprotein H3	HNRNPH3	sp|P31942|HNRH3_HUMAN Heterogeneous nuclear ribonucleoprotein H3 OS=Homo sapiens OX=9606 GN=HNRNPH3 PE=1 SV=2	1	4	4	4	3	3	4	4	3	3	4	4	4	4	4	4	3	4	3	4	4	4	4	3	4	4	4	4	4	4	4	4	3	4	4	4	4	4	4	4	4	4
P31943;P55795	P31943	7;3	7;3	6;2	Heterogeneous nuclear ribonucleoprotein H;Heterogeneous nuclear ribonucleoprotein H, N-terminally processed	HNRNPH1	sp|P31943|HNRH1_HUMAN Heterogeneous nuclear ribonucleoprotein H OS=Homo sapiens OX=9606 GN=HNRNPH1 PE=1 SV=4	2	7	7	6	5	6	7	7	6	6	5	5	6	7	6	6	5	6	5	7	6	5	4	3	5	5	5	5	6	6	5	5	5	5	6	5	4	5	4	5	5	5
P31946	P31946	10	5	4	14-3-3 protein beta/alpha;14-3-3 protein beta/alpha, N-terminally processed	YWHAB	sp|P31946|1433B_HUMAN 14-3-3 protein beta/alpha OS=Homo sapiens OX=9606 GN=YWHAB PE=1 SV=3	1	10	5	4	8	9	9	9	9	9	9	10	8	9	9	10	9	9	8	9	9	9	9	9	10	9	9	9	9	9	9	9	9	9	9	9	8	9	9	9	9	8
P31947	P31947	4	1	1	14-3-3 protein sigma	SFN	sp|P31947|1433S_HUMAN 14-3-3 protein sigma OS=Homo sapiens OX=9606 GN=SFN PE=1 SV=1	1	4	1	1	4	4	4	4	4	4	3	3	3	4	4	4	3	3	3	3	3	3	3	4	4	3	3	4	4	4	4	3	3	4	4	3	3	4	4	4	4	4
P31948	P31948	14	14	14	Stress-induced-phosphoprotein 1	STIP1	sp|P31948|STIP1_HUMAN Stress-induced-phosphoprotein 1 OS=Homo sapiens OX=9606 GN=STIP1 PE=1 SV=1	1	14	14	14	11	12	11	11	12	10	12	8	12	12	12	11	11	11	11	10	10	9	12	9	9	13	9	11	13	12	11	11	10	10	9	11	10	10	9	9	8	10
P31949	P31949	3	3	3	Protein S100-A11;Protein S100-A11, N-terminally processed	S100A11	sp|P31949|S10AB_HUMAN Protein S100-A11 OS=Homo sapiens OX=9606 GN=S100A11 PE=1 SV=2	1	3	3	3	3	3	3	3	3	3	3	3	3	3	3	3	3	3	3	3	3	3	3	3	3	3	3	3	3	3	3	3	3	3	3	3	3	3	3	3	3	3
P32119	P32119	7	6	6	Peroxiredoxin-2	PRDX2	sp|P32119|PRDX2_HUMAN Peroxiredoxin-2 OS=Homo sapiens OX=9606 GN=PRDX2 PE=1 SV=5	1	7	6	6	7	7	7	7	7	7	7	7	7	7	7	7	7	7	7	7	6	7	6	6	6	6	6	7	7	6	7	6	6	7	7	6	6	7	6	6	7	7
Q5IFJ7;P32969	Q5IFJ7;P32969	6;6	6;6	6;6	60S ribosomal protein L9	RPL9	sp|Q5IFJ7|RL9_MACFA 60S ribosomal protein L9 OS=Macaca fascicularis OX=9541 GN=RPL9 PE=2 SV=1;sp|P32969|RL9_HUMAN 60S ribosomal protein L9 OS=Homo sapiens OX=9606 GN=RPL9 PE=1 SV=1	2	6	6	6	6	5	6	5	6	6	6	5	5	5	6	6	5	6	5	6	5	6	6	6	6	6	4	6	5	6	5	5	4	5	5	5	6	5	5	5	5	5
P33176;O60282;Q12840	P33176	3;1;1	3;1;1	3;1;1	Kinesin-1 heavy chain	KIF5B	sp|P33176|KINH_HUMAN Kinesin-1 heavy chain OS=Homo sapiens OX=9606 GN=KIF5B PE=1 SV=1	3	3	3	3	1	2	3	3	2	3	3	3	3	3	3	2	3	3	3	2	2	2	3	3	3	2	2	3	3	3	2	2	2	1	3	3	1	3	2	3	1	2
P33240;Q9H0L4	P33240;Q9H0L4	4;3	4;3	4;3	Cleavage stimulation factor subunit 2;Cleavage stimulation factor subunit 2 tau variant	CSTF2;CSTF2T	sp|P33240|CSTF2_HUMAN Cleavage stimulation factor subunit 2 OS=Homo sapiens OX=9606 GN=CSTF2 PE=1 SV=1;sp|Q9H0L4|CSTFT_HUMAN Cleavage stimulation factor subunit 2 tau variant OS=Homo sapiens OX=9606 GN=CSTF2T PE=1 SV=1	2	4	4	4	1	1	3	2	4	1	2	2	2	0	3	3	0	2	3	3	2	2	2	1	1	2	2	1	1	2	1	2	2	2	2	1	1	2	2	2	2	2
P33316	P33316	2	2	2	Deoxyuridine 5-triphosphate nucleotidohydrolase, mitochondrial	DUT	sp|P33316|DUT_HUMAN Deoxyuridine 5-triphosphate nucleotidohydrolase, mitochondrial OS=Homo sapiens OX=9606 GN=DUT PE=1 SV=4	1	2	2	2	2	2	2	2	2	2	2	2	2	2	2	2	2	2	2	2	2	2	2	2	2	2	2	2	2	2	2	2	2	2	2	2	2	2	2	2	2	2
P33991;Q9UJA3	P33991	9;1	9;1	9;1	DNA replication licensing factor MCM4	MCM4	sp|P33991|MCM4_HUMAN DNA replication licensing factor MCM4 OS=Homo sapiens OX=9606 GN=MCM4 PE=1 SV=5	2	9	9	9	6	6	6	7	8	7	8	8	6	7	7	8	8	7	7	6	7	6	8	6	8	6	7	7	6	5	7	7	6	8	7	7	6	7	7	7	7	6
P33992	P33992	7	7	7	DNA replication licensing factor MCM5	MCM5	sp|P33992|MCM5_HUMAN DNA replication licensing factor MCM5 OS=Homo sapiens OX=9606 GN=MCM5 PE=1 SV=5	1	7	7	7	4	5	5	6	6	5	6	7	6	5	4	6	6	5	5	6	5	6	5	6	6	5	4	3	6	6	5	4	5	6	6	5	5	5	6	5	6	5
P33993	P33993	17	17	17	DNA replication licensing factor MCM7	MCM7	sp|P33993|MCM7_HUMAN DNA replication licensing factor MCM7 OS=Homo sapiens OX=9606 GN=MCM7 PE=1 SV=4	1	17	17	17	14	15	12	14	14	12	11	14	13	13	12	14	13	15	13	13	14	14	13	11	11	11	11	12	14	17	16	13	14	13	13	15	13	12	12	15	14	16
P34896	P34896	3	2	2	Serine hydroxymethyltransferase, cytosolic	SHMT1	sp|P34896|GLYC_HUMAN Serine hydroxymethyltransferase, cytosolic OS=Homo sapiens OX=9606 GN=SHMT1 PE=1 SV=1	1	3	2	2	2	1	1	2	1	1	1	1	1	1	1	1	1	2	1	1	2	1	1	1	1	1	0	1	1	1	1	1	1	1	1	1	1	1	1	1	1	1
P34897	P34897	12	12	11	Serine hydroxymethyltransferase, mitochondrial	SHMT2	sp|P34897|GLYM_HUMAN Serine hydroxymethyltransferase, mitochondrial OS=Homo sapiens OX=9606 GN=SHMT2 PE=1 SV=3	1	12	12	11	12	11	11	11	11	11	11	11	12	11	12	10	11	12	12	12	12	11	12	12	10	12	11	11	12	11	12	11	12	11	12	12	12	11	12	12	12	12
P34932	P34932	20	20	19	Heat shock 70 kDa protein 4	HSPA4	sp|P34932|HSP74_HUMAN Heat shock 70 kDa protein 4 OS=Homo sapiens OX=9606 GN=HSPA4 PE=1 SV=4	1	20	20	19	15	18	18	15	17	17	16	16	15	15	17	15	15	15	15	13	15	12	14	11	13	17	15	16	14	15	16	11	12	15	14	15	16	11	15	17	15	11
P35219	P35219	1	1	1	Carbonic anhydrase-related protein	CA8	sp|P35219|CAH8_HUMAN Carbonic anhydrase-related protein OS=Homo sapiens OX=9606 GN=CA8 PE=1 SV=3	1	1	1	1	1	1	0	1	1	1	1	1	1	1	1	1	0	0	0	0	0	0	0	0	0	0	0	0	0	1	0	1	0	0	0	0	0	0	0	0	0	0
P35232	P35232	11	11	11	Prohibitin	PHB	sp|P35232|PHB_HUMAN Prohibitin OS=Homo sapiens OX=9606 GN=PHB PE=1 SV=1	1	11	11	11	11	11	10	10	10	10	10	10	10	11	9	11	10	10	11	11	10	11	11	10	10	10	11	10	11	10	10	11	11	11	10	11	9	9	11	11	11	11
P35237	P35237	1	1	1	Serpin B6	SERPINB6	sp|P35237|SPB6_HUMAN Serpin B6 OS=Homo sapiens OX=9606 GN=SERPINB6 PE=1 SV=3	1	1	1	1	1	1	1	1	1	1	1	1	1	1	1	1	1	1	1	1	1	1	1	1	1	1	1	1	1	1	1	1	1	1	1	1	1	1	1	1	1	1
P35241	P35241	17	6	6	Radixin	RDX	sp|P35241|RADI_HUMAN Radixin OS=Homo sapiens OX=9606 GN=RDX PE=1 SV=1	1	17	6	6	13	14	14	15	13	13	13	15	14	13	14	15	14	12	12	14	12	9	13	10	14	11	15	11	12	11	15	13	12	13	12	13	10	13	12	13	12	11
P35244	P35244	2	2	2	Replication protein A 14 kDa subunit	RPA3	sp|P35244|RFA3_HUMAN Replication protein A 14 kDa subunit OS=Homo sapiens OX=9606 GN=RPA3 PE=1 SV=1	1	2	2	2	2	2	1	2	2	2	1	2	2	2	2	2	2	2	2	2	2	1	2	1	1	1	0	2	1	1	2	1	2	1	1	0	1	0	0	1	0	0
P35249	P35249	2	2	2	Replication factor C subunit 4	RFC4	sp|P35249|RFC4_HUMAN Replication factor C subunit 4 OS=Homo sapiens OX=9606 GN=RFC4 PE=1 SV=2	1	2	2	2	2	2	2	2	2	2	2	2	1	2	2	2	0	2	2	2	2	2	2	2	1	2	2	2	0	2	2	2	2	2	2	2	1	1	2	1	2	2
P35250	P35250	2	2	2	Replication factor C subunit 2	RFC2	sp|P35250|RFC2_HUMAN Replication factor C subunit 2 OS=Homo sapiens OX=9606 GN=RFC2 PE=1 SV=3	1	2	2	2	2	1	1	1	0	1	2	1	2	1	0	1	1	1	2	1	1	0	0	2	1	1	1	0	1	1	0	1	0	1	0	1	2	1	1	1	1	0
P35268	P35268	2	2	2	60S ribosomal protein L22	RPL22	sp|P35268|RL22_HUMAN 60S ribosomal protein L22 OS=Homo sapiens OX=9606 GN=RPL22 PE=1 SV=2	1	2	2	2	2	2	2	2	2	2	2	2	2	2	2	2	2	2	2	2	2	2	2	2	2	2	2	2	2	2	2	2	2	2	2	2	2	2	2	2	2	2
P35579;REV__Q9UKV3	P35579	43;1	43;1	36;1	Myosin-9	MYH9	sp|P35579|MYH9_HUMAN Myosin-9 OS=Homo sapiens OX=9606 GN=MYH9 PE=1 SV=4	2	43	43	36	34	37	32	31	33	34	28	32	30	33	31	32	32	32	33	31	29	29	31	30	32	32	28	34	37	33	27	30	26	35	33	34	30	36	32	32	31	35
P35580;Q7Z406	P35580	34;3	29;1	26;1	Myosin-10	MYH10	sp|P35580|MYH10_HUMAN Myosin-10 OS=Homo sapiens OX=9606 GN=MYH10 PE=1 SV=3	2	34	29	26	30	29	29	30	26	27	25	25	24	27	21	25	26	27	25	29	28	24	24	25	26	26	25	25	26	25	21	22	25	22	24	27	25	27	24	26	26	26
P35606	P35606	5	5	5	Coatomer subunit beta	COPB2	sp|P35606|COPB2_HUMAN Coatomer subunit beta OS=Homo sapiens OX=9606 GN=COPB2 PE=1 SV=2	1	5	5	5	4	5	2	1	0	3	3	2	1	4	3	3	3	2	2	2	3	1	4	4	3	2	2	3	2	3	1	3	2	1	1	1	1	1	3	2	2	3
P35610	P35610	1	1	1	Sterol O-acyltransferase 1	SOAT1	sp|P35610|SOAT1_HUMAN Sterol O-acyltransferase 1 OS=Homo sapiens OX=9606 GN=SOAT1 PE=1 SV=3	1	1	1	1	1	1	1	1	1	1	0	0	1	1	1	1	1	1	1	1	1	1	1	0	0	0	0	0	0	1	0	1	0	0	0	0	0	1	0	0	0	0
P35613	P35613	5	5	5	Basigin	BSG	sp|P35613|BASI_HUMAN Basigin OS=Homo sapiens OX=9606 GN=BSG PE=1 SV=2	1	5	5	5	4	3	2	4	3	3	3	4	4	4	3	3	4	3	4	4	4	2	4	3	3	4	4	3	3	4	4	4	4	4	3	4	3	3	4	4	3	5
P35637	P35637	6	4	4	RNA-binding protein FUS	FUS	sp|P35637|FUS_HUMAN RNA-binding protein FUS OS=Homo sapiens OX=9606 GN=FUS PE=1 SV=1	1	6	4	4	6	5	4	4	6	4	4	4	5	3	4	6	5	3	6	6	5	5	5	4	4	6	4	5	5	4	5	5	4	5	4	5	3	5	3	4	4	5
P35659	P35659	7	7	7	Protein DEK	DEK	sp|P35659|DEK_HUMAN Protein DEK OS=Homo sapiens OX=9606 GN=DEK PE=1 SV=1	1	7	7	7	5	7	5	6	5	5	6	6	6	6	6	6	4	6	7	6	5	6	6	6	6	6	6	6	6	6	5	6	6	5	5	6	5	5	5	5	4	5
P35998	P35998	10	10	10	26S protease regulatory subunit 7	PSMC2	sp|P35998|PRS7_HUMAN 26S proteasome regulatory subunit 7 OS=Homo sapiens OX=9606 GN=PSMC2 PE=1 SV=3	1	10	10	10	7	7	7	7	7	8	6	8	7	9	6	7	6	9	7	7	6	7	7	8	7	7	5	7	6	7	4	8	8	7	5	7	6	7	8	6	8	8
P36405	P36405	2	2	2	ADP-ribosylation factor-like protein 3	ARL3	sp|P36405|ARL3_HUMAN ADP-ribosylation factor-like protein 3 OS=Homo sapiens OX=9606 GN=ARL3 PE=1 SV=2	1	2	2	2	1	2	2	1	1	0	1	2	2	1	1	1	1	1	2	2	2	2	2	2	2	2	2	2	1	1	1	2	0	2	2	2	2	1	1	1	0	2
P36542	P36542	5	5	5	ATP synthase subunit gamma, mitochondrial	ATP5C1	sp|P36542|ATPG_HUMAN ATP synthase subunit gamma, mitochondrial OS=Homo sapiens OX=9606 GN=ATP5F1C PE=1 SV=1	1	5	5	5	3	4	5	5	5	3	5	5	5	5	2	4	3	4	4	4	4	5	4	4	5	5	5	3	4	4	4	3	5	3	5	4	5	4	4	4	5	4
P36543	P36543	2	2	1	V-type proton ATPase subunit E 1	ATP6V1E1	sp|P36543|VATE1_HUMAN V-type proton ATPase subunit E 1 OS=Homo sapiens OX=9606 GN=ATP6V1E1 PE=1 SV=1	1	2	2	1	1	2	1	1	1	2	1	2	2	2	2	2	1	1	1	1	1	1	1	1	1	1	1	1	2	1	1	1	1	1	2	1	1	2	2	1	2	2
P36551	P36551	4	4	4	Oxygen-dependent coproporphyrinogen-III oxidase, mitochondrial	CPOX	sp|P36551|HEM6_HUMAN Oxygen-dependent coproporphyrinogen-III oxidase, mitochondrial OS=Homo sapiens OX=9606 GN=CPOX PE=1 SV=3	1	4	4	4	4	4	4	4	4	4	4	3	4	3	4	4	4	4	4	4	3	3	4	3	4	4	4	4	4	4	4	4	4	4	3	4	3	4	4	4	4	4
P36578	P36578	13	13	13	60S ribosomal protein L4	RPL4	sp|P36578|RL4_HUMAN 60S ribosomal protein L4 OS=Homo sapiens OX=9606 GN=RPL4 PE=1 SV=5	1	13	13	13	11	11	10	11	12	11	10	10	13	12	11	10	10	12	9	10	10	10	11	11	10	9	11	10	11	11	11	11	9	9	11	11	10	11	10	11	9	11
P36639	P36639	2	2	2	7,8-dihydro-8-oxoguanine triphosphatase	NUDT1	sp|P36639|8ODP_HUMAN 7,8-dihydro-8-oxoguanine triphosphatase OS=Homo sapiens OX=9606 GN=NUDT1 PE=1 SV=3	1	2	2	2	1	2	1	0	1	1	2	2	1	1	1	1	2	2	1	1	0	1	2	2	1	2	0	0	2	0	1	1	2	1	1	1	1	1	0	1	2	2
P36776	P36776	8	8	8	Lon protease homolog, mitochondrial	LONP1	sp|P36776|LONM_HUMAN Lon protease homolog, mitochondrial OS=Homo sapiens OX=9606 GN=LONP1 PE=1 SV=2	1	8	8	8	6	8	7	6	7	4	5	6	5	4	6	8	5	5	5	7	7	7	6	5	6	7	4	6	5	5	5	6	5	5	5	6	5	5	5	6	7	5
P36871	P36871	10	10	10	Phosphoglucomutase-1	PGM1	sp|P36871|PGM1_HUMAN Phosphoglucomutase-1 OS=Homo sapiens OX=9606 GN=PGM1 PE=1 SV=3	1	10	10	10	7	6	8	7	8	8	8	8	7	9	8	10	10	9	7	9	10	9	10	9	8	8	7	7	8	9	8	7	9	9	9	8	10	10	6	9	10	9
P36873;P62140	P36873;P62140	3;2	1;0	1;0	Serine/threonine-protein phosphatase PP1-gamma catalytic subunit;Serine/threonine-protein phosphatase PP1-beta catalytic subunit	PPP1CC;PPP1CB	sp|P36873|PP1G_HUMAN Serine/threonine-protein phosphatase PP1-gamma catalytic subunit OS=Homo sapiens OX=9606 GN=PPP1CC PE=1 SV=1;sp|P62140|PP1B_HUMAN Serine/threonine-protein phosphatase PP1-beta catalytic subunit OS=Homo sapiens OX=9606 GN=PPP1CB PE=1 SV	2	3	1	1	3	3	3	3	3	3	3	3	3	3	3	2	3	3	2	1	3	2	3	3	3	2	2	3	3	3	3	3	2	2	3	3	3	2	3	3	3	2
P36957	P36957	4	4	4	Dihydrolipoyllysine-residue succinyltransferase component of 2-oxoglutarate dehydrogenase complex, mitochondrial	DLST	sp|P36957|ODO2_HUMAN Dihydrolipoyllysine-residue succinyltransferase component of 2-oxoglutarate dehydrogenase complex, mitochondrial OS=Homo sapiens OX=9606 GN=DLST PE=1 SV=4	1	4	4	4	3	3	2	3	3	2	3	3	3	3	3	2	3	2	3	3	4	2	2	2	3	3	3	3	3	3	3	4	2	3	3	3	3	2	2	3	3	2
P36969	P36969	2	2	2	Phospholipid hydroperoxide glutathione peroxidase, mitochondrial	GPX4	sp|P36969|GPX4_HUMAN Phospholipid hydroperoxide glutathione peroxidase OS=Homo sapiens OX=9606 GN=GPX4 PE=1 SV=3	1	2	2	2	1	1	2	1	1	1	1	1	1	1	1	2	1	2	2	1	2	1	2	2	1	1	2	2	1	1	1	2	1	2	1	0	0	1	1	1	1	1
P37108	P37108	4	4	4	Signal recognition particle 14 kDa protein	SRP14	sp|P37108|SRP14_HUMAN Signal recognition particle 14 kDa protein OS=Homo sapiens OX=9606 GN=SRP14 PE=1 SV=2	1	4	4	4	3	3	3	3	3	3	3	2	3	3	3	3	3	3	2	2	3	2	3	3	3	3	2	3	3	3	3	3	3	3	3	3	3	2	3	1	2	3
P37235;P84074	P37235;P84074	2;1	2;1	2;1	Hippocalcin-like protein 1;Neuron-specific calcium-binding protein hippocalcin	HPCAL1;HPCA	sp|P37235|HPCL1_HUMAN Hippocalcin-like protein 1 OS=Homo sapiens OX=9606 GN=HPCAL1 PE=1 SV=3;sp|P84074|HPCA_HUMAN Neuron-specific calcium-binding protein hippocalcin OS=Homo sapiens OX=9606 GN=HPCA PE=1 SV=2	2	2	2	2	1	1	0	2	1	1	1	1	2	1	0	1	1	1	0	0	0	0	0	1	2	1	1	0	1	2	1	0	1	1	0	2	1	1	1	2	1	2
P37268	P37268	1	1	1	Squalene synthase	FDFT1	sp|P37268|FDFT_HUMAN Squalene synthase OS=Homo sapiens OX=9606 GN=FDFT1 PE=1 SV=1	1	1	1	1	1	1	1	1	1	1	1	1	1	1	0	1	1	1	1	0	1	1	1	1	1	1	1	1	1	1	1	1	1	1	1	1	1	1	0	1	1	0
P37802;Q9UI15	P37802	10;1	10;1	10;1	Transgelin-2	TAGLN2	sp|P37802|TAGL2_HUMAN Transgelin-2 OS=Homo sapiens OX=9606 GN=TAGLN2 PE=1 SV=3	2	10	10	10	8	10	7	9	9	9	10	10	10	9	10	9	10	10	9	9	9	9	8	9	9	10	9	9	7	10	9	8	9	9	10	9	9	9	9	9	9	9
P37837	P37837	9	9	9	Transaldolase	TALDO1	sp|P37837|TALDO_HUMAN Transaldolase OS=Homo sapiens OX=9606 GN=TALDO1 PE=1 SV=2	1	9	9	9	8	8	9	8	8	8	8	9	8	7	7	9	9	8	8	8	8	7	7	7	9	7	8	7	6	7	6	7	8	8	7	8	8	7	6	8	7	7
P37840;Q16143	P37840	5;1	5;1	5;1	Alpha-synuclein	SNCA	sp|P37840|SYUA_HUMAN Alpha-synuclein OS=Homo sapiens OX=9606 GN=SNCA PE=1 SV=1	2	5	5	5	4	2	2	2	4	3	2	1	2	2	2	3	2	4	2	2	3	2	1	2	1	3	2	1	3	2	1	4	2	1	1	2	2	2	3	2	2	2
P38117	P38117	4	4	4	Electron transfer flavoprotein subunit beta	ETFB	sp|P38117|ETFB_HUMAN Electron transfer flavoprotein subunit beta OS=Homo sapiens OX=9606 GN=ETFB PE=1 SV=3	1	4	4	4	4	3	2	3	4	4	4	4	3	4	2	3	2	2	2	3	1	2	2	3	2	1	1	1	2	1	3	1	1	2	1	1	1	2	0	2	2	3
P38159;Q96E39;O75526;Q15415;P0DJD4;P0DJD3;P0C7P1;A6NEQ0;A6NDE4;Q8N7X1	P38159;Q96E39	15;9;2;1;1;1;1;1;1;1	15;9;2;1;1;1;1;1;1;1	15;9;2;1;1;1;1;1;1;1	RNA-binding motif protein, X chromosome;RNA-binding motif protein, X chromosome, N-terminally processed;RNA binding motif protein, X-linked-like-1	RBMX;RBMXL1	sp|P38159|RBMX_HUMAN RNA-binding motif protein, X chromosome OS=Homo sapiens OX=9606 GN=RBMX PE=1 SV=3;sp|Q96E39|RMXL1_HUMAN RNA binding motif protein, X-linked-like-1 OS=Homo sapiens OX=9606 GN=RBMXL1 PE=1 SV=1	10	15	15	15	12	15	14	12	15	13	14	14	14	12	14	15	14	13	12	13	12	14	14	14	13	11	13	12	13	13	14	13	12	14	13	12	12	13	13	14	13	13
P38606	P38606	7	7	7	V-type proton ATPase catalytic subunit A	ATP6V1A	sp|P38606|VATA_HUMAN V-type proton ATPase catalytic subunit A OS=Homo sapiens OX=9606 GN=ATP6V1A PE=1 SV=2	1	7	7	7	6	5	6	6	4	6	5	5	4	4	5	6	7	7	6	6	6	5	6	6	6	5	6	4	6	7	6	6	5	5	6	6	5	6	4	5	7	6
P38646	P38646	29	28	28	Stress-70 protein, mitochondrial	HSPA9	sp|P38646|GRP75_HUMAN Stress-70 protein, mitochondrial OS=Homo sapiens OX=9606 GN=HSPA9 PE=1 SV=2	1	29	28	28	27	28	29	28	26	27	26	26	27	27	25	26	24	24	25	28	25	23	24	27	27	27	24	23	25	27	25	27	27	27	25	24	25	25	26	25	25	26
P38919	P38919	8	6	6	Eukaryotic initiation factor 4A-III;Eukaryotic initiation factor 4A-III, N-terminally processed	EIF4A3	sp|P38919|IF4A3_HUMAN Eukaryotic initiation factor 4A-III OS=Homo sapiens OX=9606 GN=EIF4A3 PE=1 SV=4	1	8	6	6	4	6	5	6	5	6	7	6	6	7	6	7	6	7	5	8	6	6	5	7	5	6	6	4	7	6	7	5	5	6	7	7	6	5	7	7	8	5
P39019	P39019	10	10	10	40S ribosomal protein S19	RPS19	sp|P39019|RS19_HUMAN 40S ribosomal protein S19 OS=Homo sapiens OX=9606 GN=RPS19 PE=1 SV=2	1	10	10	10	9	10	9	8	10	8	9	8	8	9	9	9	9	9	8	9	9	9	9	9	7	9	9	9	9	10	9	8	8	10	9	8	9	10	10	10	9	10
P39023;Q92901	P39023	9;1	9;1	9;1	60S ribosomal protein L3	RPL3	sp|P39023|RL3_HUMAN 60S ribosomal protein L3 OS=Homo sapiens OX=9606 GN=RPL3 PE=1 SV=2	2	9	9	9	9	9	8	9	8	8	9	7	8	9	7	9	9	8	8	9	8	9	8	8	7	9	9	8	8	8	8	8	7	9	8	8	9	9	9	8	9	8
P39656	P39656	6	6	6	Dolichyl-diphosphooligosaccharide--protein glycosyltransferase 48 kDa subunit	DDOST	sp|P39656|OST48_HUMAN Dolichyl-diphosphooligosaccharide--protein glycosyltransferase 48 kDa subunit OS=Homo sapiens OX=9606 GN=DDOST PE=1 SV=4	1	6	6	6	6	5	5	4	5	3	3	4	4	4	3	5	3	4	5	4	4	5	4	4	5	5	6	5	3	5	6	4	5	4	5	4	5	5	5	5	4	4
P39687;O43423;O95626	P39687	5;2;1	5;2;1	4;2;1	Acidic leucine-rich nuclear phosphoprotein 32 family member A	ANP32A	sp|P39687|AN32A_HUMAN Acidic leucine-rich nuclear phosphoprotein 32 family member A OS=Homo sapiens OX=9606 GN=ANP32A PE=1 SV=1	3	5	5	4	5	4	5	4	4	3	3	4	3	3	3	4	5	3	5	4	4	4	5	4	4	5	4	4	3	4	4	4	4	5	4	4	4	3	4	5	4	4
P39748	P39748	4	4	4	Flap endonuclease 1	FEN1	sp|P39748|FEN1_HUMAN Flap endonuclease 1 OS=Homo sapiens OX=9606 GN=FEN1 PE=1 SV=1	1	4	4	4	4	3	3	3	4	3	4	3	4	4	4	3	4	4	4	4	4	4	4	3	4	4	3	4	4	3	4	3	3	4	4	3	4	4	3	4	3	3
P40121	P40121	9	9	9	Macrophage-capping protein	CAPG	sp|P40121|CAPG_HUMAN Macrophage-capping protein OS=Homo sapiens OX=9606 GN=CAPG PE=1 SV=2	1	9	9	9	9	9	9	8	9	9	9	9	9	9	9	9	8	8	8	9	7	8	8	8	7	9	8	9	9	8	7	8	7	8	9	8	9	9	8	9	8	9
P40126	P40126	1	1	1	L-dopachrome tautomerase	DCT	sp|P40126|TYRP2_HUMAN L-dopachrome tautomerase OS=Homo sapiens OX=9606 GN=DCT PE=1 SV=1	1	1	1	1	1	0	1	1	0	1	1	1	1	1	1	1	1	1	1	0	1	1	1	1	0	1	0	1	1	1	1	1	1	1	1	0	0	0	1	0	1	1
P40222	P40222	4	4	4	Alpha-taxilin	TXLNA	sp|P40222|TXLNA_HUMAN Alpha-taxilin OS=Homo sapiens OX=9606 GN=TXLNA PE=1 SV=3	1	4	4	4	2	0	1	3	3	1	2	3	2	2	3	1	2	1	3	1	2	1	3	1	3	1	0	1	2	1	1	1	1	1	1	1	1	2	2	2	1	1
P40227	P40227	15	15	10	T-complex protein 1 subunit zeta	CCT6A	sp|P40227|TCPZ_HUMAN T-complex protein 1 subunit zeta OS=Homo sapiens OX=9606 GN=CCT6A PE=1 SV=3	1	15	15	10	11	11	10	13	12	12	13	11	11	11	12	13	9	13	14	14	13	13	13	12	13	13	11	12	13	12	12	11	14	11	10	13	13	12	11	12	12	11
P40429;Q6NVV1	P40429	7;3	7;3	7;3	60S ribosomal protein L13a	RPL13A	sp|P40429|RL13A_HUMAN 60S ribosomal protein L13a OS=Homo sapiens OX=9606 GN=RPL13A PE=1 SV=2	2	7	7	7	6	7	6	6	6	6	7	6	7	7	7	6	6	6	6	6	7	6	6	7	7	6	7	7	7	7	7	6	7	7	6	6	6	5	7	6	6	7
P40616	P40616	2	2	2	ADP-ribosylation factor-like protein 1	ARL1	sp|P40616|ARL1_HUMAN ADP-ribosylation factor-like protein 1 OS=Homo sapiens OX=9606 GN=ARL1 PE=1 SV=1	1	2	2	2	0	0	1	2	1	1	0	0	1	1	1	2	1	0	2	0	1	0	1	0	1	2	1	1	0	0	1	1	1	1	0	0	2	0	0	2	0	1
P40925	P40925	10	10	10	Malate dehydrogenase, cytoplasmic	MDH1	sp|P40925|MDHC_HUMAN Malate dehydrogenase, cytoplasmic OS=Homo sapiens OX=9606 GN=MDH1 PE=1 SV=4	1	10	10	10	9	9	9	9	8	8	7	8	8	8	7	8	8	9	7	7	8	8	9	8	8	8	8	7	9	8	8	8	8	7	7	7	9	7	7	7	6	7
P40926	P40926	11	11	11	Malate dehydrogenase, mitochondrial	MDH2	sp|P40926|MDHM_HUMAN Malate dehydrogenase, mitochondrial OS=Homo sapiens OX=9606 GN=MDH2 PE=1 SV=3	1	11	11	11	11	11	11	11	10	11	11	11	11	10	11	11	10	11	11	11	11	10	11	11	11	11	11	11	11	10	11	11	11	11	11	11	11	11	11	11	10	11
P40938	P40938	1	1	1	Replication factor C subunit 3	RFC3	sp|P40938|RFC3_HUMAN Replication factor C subunit 3 OS=Homo sapiens OX=9606 GN=RFC3 PE=1 SV=2	1	1	1	1	0	1	1	0	0	1	0	0	0	0	1	1	0	1	1	1	1	1	1	1	1	1	0	1	1	0	1	1	1	1	1	0	0	1	1	0	1	1
P40939	P40939	20	20	20	Trifunctional enzyme subunit alpha, mitochondrial;Long-chain enoyl-CoA hydratase;Long chain 3-hydroxyacyl-CoA dehydrogenase	HADHA	sp|P40939|ECHA_HUMAN Trifunctional enzyme subunit alpha, mitochondrial OS=Homo sapiens OX=9606 GN=HADHA PE=1 SV=2	1	20	20	20	18	16	15	17	15	16	18	17	19	19	19	16	15	18	16	16	19	16	14	17	18	19	18	18	18	18	16	20	17	16	18	16	18	18	17	19	17	18
P40967	P40967	4	4	4	Melanocyte protein PMEL;M-alpha;M-beta	PMEL	sp|P40967|PMEL_HUMAN Melanocyte protein PMEL OS=Homo sapiens OX=9606 GN=PMEL PE=1 SV=2	1	4	4	4	2	3	3	4	3	3	4	3	4	3	4	3	3	4	3	3	3	3	3	3	3	4	3	4	2	3	3	3	3	3	4	3	3	3	3	3	2	2
P41091;Q2VIR3	P41091;Q2VIR3	6;5	6;5	6;5	Eukaryotic translation initiation factor 2 subunit 3;Putative eukaryotic translation initiation factor 2 subunit 3-like protein	EIF2S3;EIF2S3L	sp|P41091|IF2G_HUMAN Eukaryotic translation initiation factor 2 subunit 3 OS=Homo sapiens OX=9606 GN=EIF2S3 PE=1 SV=3;sp|Q2VIR3|IF2GL_HUMAN Eukaryotic translation initiation factor 2 subunit 3B OS=Homo sapiens OX=9606 GN=EIF2S3B PE=2 SV=2	2	6	6	6	4	4	4	4	3	4	4	5	4	3	4	3	3	5	4	4	4	3	4	4	5	3	4	4	3	3	3	4	3	3	3	3	4	3	4	5	4	4
P41218	P41218	5	5	5	Myeloid cell nuclear differentiation antigen	MNDA	sp|P41218|MNDA_HUMAN Myeloid cell nuclear differentiation antigen OS=Homo sapiens OX=9606 GN=MNDA PE=1 SV=1	1	5	5	5	4	5	5	5	5	5	5	5	5	5	5	4	5	5	5	4	5	5	5	5	5	4	5	5	5	5	5	5	4	5	5	5	5	5	5	5	4	5
P41227;Q9BSU3	P41227;Q9BSU3	2;1	2;1	2;1	N-alpha-acetyltransferase 10;N-alpha-acetyltransferase 11	NAA10;NAA11	sp|P41227|NAA10_HUMAN N-alpha-acetyltransferase 10 OS=Homo sapiens OX=9606 GN=NAA10 PE=1 SV=1;sp|Q9BSU3|NAA11_HUMAN N-alpha-acetyltransferase 11 OS=Homo sapiens OX=9606 GN=NAA11 PE=1 SV=3	2	2	2	2	1	2	0	1	1	2	1	1	2	1	1	1	1	1	1	1	0	0	1	1	2	1	1	1	1	1	1	1	1	2	1	1	1	1	1	2	1	1
P41240	P41240	4	4	4	Tyrosine-protein kinase CSK	CSK	sp|P41240|CSK_HUMAN Tyrosine-protein kinase CSK OS=Homo sapiens OX=9606 GN=CSK PE=1 SV=1	1	4	4	4	1	3	2	0	2	1	3	3	1	1	0	2	1	1	1	1	0	1	1	1	1	2	0	1	1	0	1	2	1	2	1	0	0	0	1	1	1	0
P41250	P41250	11	11	11	Glycine--tRNA ligase	GARS	sp|P41250|GARS_HUMAN Glycine--tRNA ligase OS=Homo sapiens OX=9606 GN=GARS1 PE=1 SV=3	1	11	11	11	8	7	8	8	8	7	8	7	8	9	7	8	8	8	7	7	7	9	8	8	8	9	9	8	8	9	8	8	8	9	9	9	9	10	9	8	9	8
P41252	P41252	5	5	5	Isoleucine--tRNA ligase, cytoplasmic	IARS	sp|P41252|SYIC_HUMAN Isoleucine--tRNA ligase, cytoplasmic OS=Homo sapiens OX=9606 GN=IARS1 PE=1 SV=2	1	5	5	5	2	2	4	3	3	3	3	2	4	4	3	3	2	3	4	3	3	3	2	3	2	3	2	4	3	3	3	4	5	3	2	3	1	2	4	3	3	3
P42126	P42126	1	1	1	Enoyl-CoA delta isomerase 1, mitochondrial	ECI1	sp|P42126|ECI1_HUMAN Enoyl-CoA delta isomerase 1, mitochondrial OS=Homo sapiens OX=9606 GN=ECI1 PE=1 SV=1	1	1	1	1	1	1	1	1	1	1	1	1	1	1	1	1	1	1	1	1	1	1	1	1	1	1	1	1	1	1	1	1	1	1	1	1	1	1	1	1	1	1
P42167	P42167	8	8	3	Lamina-associated polypeptide 2, isoforms beta/gamma;Thymopoietin;Thymopentin	TMPO	sp|P42167|LAP2B_HUMAN Lamina-associated polypeptide 2, isoforms beta/gamma OS=Homo sapiens OX=9606 GN=TMPO PE=1 SV=2	1	8	8	3	7	6	6	6	7	8	5	7	6	7	6	6	7	7	5	7	7	6	5	5	7	6	5	6	6	6	6	6	6	6	6	6	5	5	5	5	6	5
P42224	P42224	7	7	7	Signal transducer and activator of transcription 1-alpha/beta	STAT1	sp|P42224|STAT1_HUMAN Signal transducer and activator of transcription 1-alpha/beta OS=Homo sapiens OX=9606 GN=STAT1 PE=1 SV=2	1	7	7	7	4	6	4	6	5	3	4	4	4	4	4	4	4	4	3	4	3	4	4	3	4	4	3	4	5	3	2	3	2	1	4	3	4	3	2	4	1	3
P42566	P42566	1	1	1	Epidermal growth factor receptor substrate 15	EPS15	sp|P42566|EPS15_HUMAN Epidermal growth factor receptor substrate 15 OS=Homo sapiens OX=9606 GN=EPS15 PE=1 SV=2	1	1	1	1	0	0	0	1	0	0	0	0	0	0	0	1	0	1	0	0	1	0	0	0	1	0	1	1	1	1	0	0	0	0	0	0	0	0	0	0	0	0
P42677;Q71UM5	P42677;Q71UM5	2;1	2;1	2;1	40S ribosomal protein S27;40S ribosomal protein S27-like	RPS27;RPS27L	sp|P42677|RS27_HUMAN 40S ribosomal protein S27 OS=Homo sapiens OX=9606 GN=RPS27 PE=1 SV=3;sp|Q71UM5|RS27L_HUMAN 40S ribosomal protein S27-like OS=Homo sapiens OX=9606 GN=RPS27L PE=1 SV=3	2	2	2	2	2	2	2	2	2	2	2	2	2	2	2	2	2	2	2	2	2	2	2	2	2	2	1	2	2	2	2	2	2	2	2	2	2	1	2	2	2	2
P42704;Q9NP80	P42704	30;1	30;1	30;1	Leucine-rich PPR motif-containing protein, mitochondrial	LRPPRC	sp|P42704|LPPRC_HUMAN Leucine-rich PPR motif-containing protein, mitochondrial OS=Homo sapiens OX=9606 GN=LRPPRC PE=1 SV=3	2	30	30	30	23	24	23	24	20	24	22	24	25	24	23	24	23	25	20	24	23	20	21	24	21	24	19	21	21	22	19	24	20	21	21	21	21	19	20	23	24	20
P42765	P42765	4	4	4	3-ketoacyl-CoA thiolase, mitochondrial	ACAA2	sp|P42765|THIM_HUMAN 3-ketoacyl-CoA thiolase, mitochondrial OS=Homo sapiens OX=9606 GN=ACAA2 PE=1 SV=2	1	4	4	4	2	3	4	4	3	3	3	3	4	4	4	2	3	4	4	4	4	4	4	4	4	4	3	4	4	3	3	4	3	4	3	4	3	4	4	4	3	4
P42766	P42766	4	4	4	60S ribosomal protein L35	RPL35	sp|P42766|RL35_HUMAN 60S ribosomal protein L35 OS=Homo sapiens OX=9606 GN=RPL35 PE=1 SV=2	1	4	4	4	4	4	4	4	3	4	3	4	3	3	3	4	4	4	4	4	4	3	4	3	4	4	4	4	4	4	3	4	4	4	3	4	4	4	3	4	4	3
P42768	P42768	3	3	3	Wiskott-Aldrich syndrome protein	WAS	sp|P42768|WASP_HUMAN Wiskott-Aldrich syndrome protein OS=Homo sapiens OX=9606 GN=WAS PE=1 SV=4	1	3	3	3	2	2	2	3	3	3	2	3	3	2	3	2	2	3	2	3	3	2	2	2	3	3	2	3	1	2	2	2	2	3	2	1	1	1	1	2	2	1
P43007	P43007	3	3	3	Neutral amino acid transporter A	SLC1A4	sp|P43007|SATT_HUMAN Neutral amino acid transporter A OS=Homo sapiens OX=9606 GN=SLC1A4 PE=1 SV=1	1	3	3	3	1	1	0	2	0	1	1	0	1	1	0	1	1	1	0	1	0	1	1	1	0	0	1	1	1	0	2	1	0	0	1	1	1	0	0	1	1	1
P43034;Q5IS43	P43034;Q5IS43	2;1	2;1	2;1	Platelet-activating factor acetylhydrolase IB subunit alpha	PAFAH1B1	sp|P43034|LIS1_HUMAN Platelet-activating factor acetylhydrolase IB subunit alpha OS=Homo sapiens OX=9606 GN=PAFAH1B1 PE=1 SV=2;sp|Q5IS43|LIS1_PANTR Platelet-activating factor acetylhydrolase IB subunit alpha OS=Pan troglodytes OX=9598 GN=PAFAH1B1 PE=2 SV=3	2	2	2	2	2	2	2	2	2	2	2	2	2	2	2	2	2	2	2	2	2	2	2	2	2	2	2	1	2	2	2	2	2	2	2	2	2	2	2	2	2	2
P43121	P43121	4	4	4	Cell surface glycoprotein MUC18	MCAM	sp|P43121|MUC18_HUMAN Cell surface glycoprotein MUC18 OS=Homo sapiens OX=9606 GN=MCAM PE=1 SV=2	1	4	4	4	3	3	3	3	3	3	3	3	3	3	4	3	2	3	3	3	3	3	3	3	2	3	3	3	3	3	2	3	3	3	3	3	3	3	1	4	4	3
P43243	P43243	15	15	15	Matrin-3	MATR3	sp|P43243|MATR3_HUMAN Matrin-3 OS=Homo sapiens OX=9606 GN=MATR3 PE=1 SV=2	1	15	15	15	13	13	12	13	13	13	11	13	12	12	12	13	12	13	13	13	13	14	13	12	13	13	13	13	13	12	11	12	12	12	13	11	13	14	13	12	13	12
P43246	P43246	5	5	5	DNA mismatch repair protein Msh2	MSH2	sp|P43246|MSH2_HUMAN DNA mismatch repair protein Msh2 OS=Homo sapiens OX=9606 GN=MSH2 PE=1 SV=1	1	5	5	5	2	2	3	3	2	2	2	4	3	4	4	2	1	2	1	3	2	1	1	3	2	1	1	1	2	2	1	1	1	1	1	2	1	1	1	2	2	1
P43304	P43304	8	8	8	Glycerol-3-phosphate dehydrogenase, mitochondrial	GPD2	sp|P43304|GPDM_HUMAN Glycerol-3-phosphate dehydrogenase, mitochondrial OS=Homo sapiens OX=9606 GN=GPD2 PE=1 SV=3	1	8	8	8	4	6	6	5	4	6	3	4	1	3	5	6	5	5	4	6	7	5	6	5	5	5	3	6	3	5	4	4	5	5	4	4	2	4	3	1	3	2
P43307	P43307	2	2	2	Translocon-associated protein subunit alpha	SSR1	sp|P43307|SSRA_HUMAN Translocon-associated protein subunit alpha OS=Homo sapiens OX=9606 GN=SSR1 PE=1 SV=3	1	2	2	2	1	2	2	2	1	2	1	2	2	2	1	2	1	1	1	1	1	1	1	1	1	1	1	1	1	1	2	1	1	2	1	1	1	1	1	1	2	1
P43487;Q9C010	P43487	4;1	4;1	4;1	Ran-specific GTPase-activating protein	RANBP1	sp|P43487|RANG_HUMAN Ran-specific GTPase-activating protein OS=Homo sapiens OX=9606 GN=RANBP1 PE=1 SV=1	2	4	4	4	4	4	4	4	4	4	4	4	4	4	4	4	3	4	4	4	4	4	4	4	4	4	4	4	4	4	4	3	4	4	4	4	4	4	4	4	4	4
P43490	P43490	6	6	6	Nicotinamide phosphoribosyltransferase	NAMPT	sp|P43490|NAMPT_HUMAN Nicotinamide phosphoribosyltransferase OS=Homo sapiens OX=9606 GN=NAMPT PE=1 SV=1	1	6	6	6	5	6	6	6	5	6	6	6	6	6	3	5	3	5	2	6	5	4	5	4	4	5	4	5	6	4	5	6	3	6	5	5	4	4	5	4	6	4
P43686	P43686	4	4	4	26S protease regulatory subunit 6B	PSMC4	sp|P43686|PRS6B_HUMAN 26S proteasome regulatory subunit 6B OS=Homo sapiens OX=9606 GN=PSMC4 PE=1 SV=2	1	4	4	4	3	4	2	2	2	4	3	3	4	4	4	4	3	3	2	3	3	3	3	2	4	3	2	2	3	3	3	2	3	4	2	3	3	4	3	4	2	2
P43897	P43897	1	1	1	Elongation factor Ts, mitochondrial	TSFM	sp|P43897|EFTS_HUMAN Elongation factor Ts, mitochondrial OS=Homo sapiens OX=9606 GN=TSFM PE=1 SV=2	1	1	1	1	1	0	0	0	1	0	0	0	0	0	1	1	0	0	0	0	0	1	1	0	0	1	0	0	0	0	0	0	0	0	0	0	1	0	1	1	1	0
P45880	P45880	7	7	7	Voltage-dependent anion-selective channel protein 2	VDAC2	sp|P45880|VDAC2_HUMAN Voltage-dependent anion-selective channel protein 2 OS=Homo sapiens OX=9606 GN=VDAC2 PE=1 SV=2	1	7	7	7	5	5	6	6	6	6	7	5	6	6	7	5	6	7	7	6	7	5	7	7	6	6	5	5	5	6	5	5	5	5	5	6	4	4	5	5	6	5
P45974	P45974	7	7	7	Ubiquitin carboxyl-terminal hydrolase 5	USP5	sp|P45974|UBP5_HUMAN Ubiquitin carboxyl-terminal hydrolase 5 OS=Homo sapiens OX=9606 GN=USP5 PE=1 SV=2	1	7	7	7	4	5	5	5	5	3	5	5	5	4	5	4	5	4	5	4	5	3	4	5	4	3	3	4	4	4	4	4	3	4	5	3	4	5	5	5	5	4
P46013	P46013	12	12	12	Antigen KI-67	MKI67	sp|P46013|KI67_HUMAN Proliferation marker protein Ki-67 OS=Homo sapiens OX=9606 GN=MKI67 PE=1 SV=2	1	12	12	12	5	3	6	6	7	4	5	5	4	4	6	6	5	7	5	7	6	6	7	7	6	8	9	7	5	6	7	7	6	5	6	9	7	6	6	6	6	8
P46060	P46060	6	6	6	Ran GTPase-activating protein 1	RANGAP1	sp|P46060|RAGP1_HUMAN Ran GTPase-activating protein 1 OS=Homo sapiens OX=9606 GN=RANGAP1 PE=1 SV=1	1	6	6	6	5	6	4	4	2	3	2	5	3	3	5	5	5	1	4	6	4	2	4	6	5	3	3	4	3	4	2	2	4	2	3	3	4	3	4	3	2	3
P46063	P46063	2	2	2	ATP-dependent DNA helicase Q1	RECQL	sp|P46063|RECQ1_HUMAN ATP-dependent DNA helicase Q1 OS=Homo sapiens OX=9606 GN=RECQL PE=1 SV=3	1	2	2	2	2	2	2	0	1	1	1	2	2	1	1	2	2	0	0	1	0	2	2	0	1	1	0	0	0	0	0	0	2	1	0	1	1	0	1	0	1	1
P46087	P46087	7	7	7	Probable 28S rRNA (cytosine(4447)-C(5))-methyltransferase	NOP2	sp|P46087|NOP2_HUMAN Probable 28S rRNA (cytosine(4447)-C(5))-methyltransferase OS=Homo sapiens OX=9606 GN=NOP2 PE=1 SV=2	1	7	7	7	6	6	4	5	6	5	6	5	3	6	6	6	6	7	5	4	3	6	6	5	4	4	4	4	5	5	6	4	5	4	3	5	6	5	5	5	4	3
P46108	P46108	2	2	2	Adapter molecule crk	CRK	sp|P46108|CRK_HUMAN Adapter molecule crk OS=Homo sapiens OX=9606 GN=CRK PE=1 SV=2	1	2	2	2	2	2	2	1	1	2	0	1	2	1	2	1	1	2	2	2	1	0	1	2	1	2	1	2	0	1	1	1	1	2	1	1	1	1	1	0	1	0
P46109	P46109	3	3	3	Crk-like protein	CRKL	sp|P46109|CRKL_HUMAN Crk-like protein OS=Homo sapiens OX=9606 GN=CRKL PE=1 SV=1	1	3	3	3	1	3	2	2	2	2	3	2	3	2	2	3	3	3	3	2	3	2	3	2	2	2	2	2	3	3	3	3	3	3	1	2	3	2	2	1	0	3
P46379	P46379	1	1	1	Large proline-rich protein BAG6	BAG6	sp|P46379|BAG6_HUMAN Large proline-rich protein BAG6 OS=Homo sapiens OX=9606 GN=BAG6 PE=1 SV=2	1	1	1	1	0	1	0	0	0	0	0	0	0	0	1	1	0	0	0	0	0	0	0	0	1	1	0	0	0	1	1	1	0	0	1	1	1	1	1	0	1	0
P46459	P46459	6	6	6	Vesicle-fusing ATPase	NSF	sp|P46459|NSF_HUMAN Vesicle-fusing ATPase OS=Homo sapiens OX=9606 GN=NSF PE=1 SV=3	1	6	6	6	5	6	3	4	5	4	4	5	4	5	2	4	4	3	4	6	4	3	4	4	2	5	3	3	5	3	5	2	3	4	4	5	4	4	3	2	5	5
P46776	P46776	2	2	2	60S ribosomal protein L27a	RPL27A	sp|P46776|RL27A_HUMAN 60S ribosomal protein L27a OS=Homo sapiens OX=9606 GN=RPL27A PE=1 SV=2	1	2	2	2	2	2	2	2	2	2	2	2	2	2	2	2	2	2	2	2	2	2	2	2	2	2	2	2	2	2	2	2	2	2	2	2	2	2	2	2	2	2
P46777	P46777	5	5	5	60S ribosomal protein L5	RPL5	sp|P46777|RL5_HUMAN 60S ribosomal protein L5 OS=Homo sapiens OX=9606 GN=RPL5 PE=1 SV=3	1	5	5	5	5	5	5	5	5	5	5	4	4	5	5	5	5	4	4	5	4	5	5	5	5	4	5	5	5	4	5	4	4	4	4	5	4	5	5	4	5	4
P46778	P46778	6	6	6	60S ribosomal protein L21	RPL21	sp|P46778|RL21_HUMAN 60S ribosomal protein L21 OS=Homo sapiens OX=9606 GN=RPL21 PE=1 SV=2	1	6	6	6	5	5	5	5	5	6	6	5	6	4	5	5	5	5	5	5	5	5	5	5	4	4	5	4	5	6	5	5	5	5	4	5	5	4	5	5	5	5
P46779	P46779	6	6	6	60S ribosomal protein L28	RPL28	sp|P46779|RL28_HUMAN 60S ribosomal protein L28 OS=Homo sapiens OX=9606 GN=RPL28 PE=1 SV=3	1	6	6	6	6	4	5	5	5	5	5	5	5	5	4	5	5	5	5	5	5	5	5	5	5	4	5	5	4	4	4	5	6	5	5	5	5	5	5	5	5	5
P46781	P46781	10	10	10	40S ribosomal protein S9	RPS9	sp|P46781|RS9_HUMAN 40S ribosomal protein S9 OS=Homo sapiens OX=9606 GN=RPS9 PE=1 SV=3	1	10	10	10	10	10	8	9	9	9	8	9	8	9	9	10	9	10	7	10	10	10	9	10	10	8	9	10	10	9	10	10	10	10	10	10	10	9	9	9	8	9
P46782	P46782	2	2	2	40S ribosomal protein S5;40S ribosomal protein S5, N-terminally processed	RPS5	sp|P46782|RS5_HUMAN 40S ribosomal protein S5 OS=Homo sapiens OX=9606 GN=RPS5 PE=1 SV=4	1	2	2	2	2	2	2	2	2	2	2	2	2	2	2	2	2	2	2	2	2	2	2	2	2	2	2	2	2	2	2	2	2	2	2	2	2	2	2	2	2	2
P46783;Q9NQ39	P46783;Q9NQ39	7;4	7;4	7;4	40S ribosomal protein S10;Putative 40S ribosomal protein S10-like	RPS10;RPS10P5	sp|P46783|RS10_HUMAN 40S ribosomal protein S10 OS=Homo sapiens OX=9606 GN=RPS10 PE=1 SV=1;sp|Q9NQ39|RS10L_HUMAN Putative 40S ribosomal protein S10-like OS=Homo sapiens OX=9606 GN=RPS10P5 PE=5 SV=1	2	7	7	7	6	5	6	6	6	7	6	6	5	6	4	6	5	6	5	5	6	6	6	6	6	5	6	6	6	6	6	6	6	6	6	6	6	5	6	6	6	6
P46926	P46926	3	3	3	Glucosamine-6-phosphate isomerase 1	GNPDA1	sp|P46926|GNPI1_HUMAN Glucosamine-6-phosphate isomerase 1 OS=Homo sapiens OX=9606 GN=GNPDA1 PE=1 SV=1	1	3	3	3	3	3	3	2	1	2	2	2	2	3	2	3	2	3	1	2	2	2	1	2	2	2	2	2	2	2	3	2	1	1	2	1	2	2	1	2	1	2
P46940	P46940	21	21	21	Ras GTPase-activating-like protein IQGAP1	IQGAP1	sp|P46940|IQGA1_HUMAN Ras GTPase-activating-like protein IQGAP1 OS=Homo sapiens OX=9606 GN=IQGAP1 PE=1 SV=1	1	21	21	21	16	18	17	13	19	18	16	17	16	18	16	17	15	16	19	12	18	15	16	17	18	18	16	13	15	17	15	18	11	15	15	16	16	17	16	17	17	15
P46976	P46976	1	1	1	Glycogenin-1	GYG1	sp|P46976|GLYG_HUMAN Glycogenin-1 OS=Homo sapiens OX=9606 GN=GYG1 PE=1 SV=4	1	1	1	1	0	0	1	0	0	0	0	1	1	1	0	0	0	0	0	0	0	0	0	0	1	1	0	0	0	1	0	1	0	0	0	1	1	0	0	0	0	0
P46977	P46977	4	4	4	Dolichyl-diphosphooligosaccharide--protein glycosyltransferase subunit STT3A	STT3A	sp|P46977|STT3A_HUMAN Dolichyl-diphosphooligosaccharide--protein glycosyltransferase subunit STT3A OS=Homo sapiens OX=9606 GN=STT3A PE=1 SV=2	1	4	4	4	3	3	2	4	4	3	3	3	3	2	3	3	4	3	4	4	3	4	3	3	3	4	3	3	2	3	4	3	2	3	4	3	3	3	4	4	3	2
P47755	P47755	4	3	3	F-actin-capping protein subunit alpha-2	CAPZA2	sp|P47755|CAZA2_HUMAN F-actin-capping protein subunit alpha-2 OS=Homo sapiens OX=9606 GN=CAPZA2 PE=1 SV=3	1	4	3	3	3	4	4	3	3	4	4	4	3	3	4	4	3	4	4	3	4	3	4	4	3	4	2	3	3	4	3	4	3	4	4	4	3	3	3	3	3	4
P47756	P47756	3	3	3	F-actin-capping protein subunit beta	CAPZB	sp|P47756|CAPZB_HUMAN F-actin-capping protein subunit beta OS=Homo sapiens OX=9606 GN=CAPZB PE=1 SV=4	1	3	3	3	3	3	2	3	2	3	2	3	3	3	2	2	2	3	2	3	2	2	2	2	2	2	2	3	3	3	3	2	2	3	3	2	3	3	3	3	3	3
P47897	P47897	7	7	7	Glutamine--tRNA ligase	QARS	sp|P47897|SYQ_HUMAN Glutamine--tRNA ligase OS=Homo sapiens OX=9606 GN=QARS1 PE=1 SV=1	1	7	7	7	5	6	5	5	4	5	6	3	6	5	5	5	5	4	6	6	5	5	4	5	5	4	4	5	4	5	6	3	5	4	6	5	6	5	6	4	4	5
P47914	P47914	2	2	2	60S ribosomal protein L29	RPL29	sp|P47914|RL29_HUMAN 60S ribosomal protein L29 OS=Homo sapiens OX=9606 GN=RPL29 PE=1 SV=2	1	2	2	2	1	1	2	1	2	2	2	1	1	2	2	1	2	1	2	2	2	1	1	2	1	1	1	1	1	1	1	1	2	1	1	2	1	2	2	2	1	2
P47985;P0C7P4	P47985;P0C7P4	5;3	5;3	5;3	Cytochrome b-c1 complex subunit Rieske, mitochondrial;Cytochrome b-c1 complex subunit 11;Putative cytochrome b-c1 complex subunit Rieske-like protein 1	UQCRFS1;UQCRFS1P1	sp|P47985|UCRI_HUMAN Cytochrome b-c1 complex subunit Rieske, mitochondrial OS=Homo sapiens OX=9606 GN=UQCRFS1 PE=1 SV=2;sp|P0C7P4|UCRIL_HUMAN Putative cytochrome b-c1 complex subunit Rieske-like protein 1 OS=Homo sapiens OX=9606 GN=UQCRFS1P1 PE=5 SV=1	2	5	5	5	3	4	4	5	3	2	2	4	3	3	3	4	4	3	3	4	3	3	3	3	2	4	3	3	3	3	3	3	4	3	4	4	2	2	3	3	3	3
P48047	P48047	5	5	5	ATP synthase subunit O, mitochondrial	ATP5O	sp|P48047|ATPO_HUMAN ATP synthase subunit O, mitochondrial OS=Homo sapiens OX=9606 GN=ATP5PO PE=1 SV=1	1	5	5	5	4	5	5	5	4	5	5	5	5	5	4	5	5	5	4	4	3	4	4	5	4	4	3	5	5	5	4	4	3	5	5	4	4	5	4	5	4	4
P48444	P48444	4	4	4	Coatomer subunit delta	ARCN1	sp|P48444|COPD_HUMAN Coatomer subunit delta OS=Homo sapiens OX=9606 GN=ARCN1 PE=1 SV=1	1	4	4	4	4	4	4	4	3	4	3	4	4	4	4	4	4	4	4	3	4	4	3	4	4	3	3	3	4	4	4	4	4	4	3	4	2	3	3	4	4	3
P48556	P48556	2	2	2	26S proteasome non-ATPase regulatory subunit 8	PSMD8	sp|P48556|PSMD8_HUMAN 26S proteasome non-ATPase regulatory subunit 8 OS=Homo sapiens OX=9606 GN=PSMD8 PE=1 SV=2	1	2	2	2	2	1	2	2	2	2	2	1	2	1	2	1	1	2	2	2	1	2	1	2	1	1	1	2	2	1	2	1	1	1	1	1	1	2	2	2	2	2
P48637	P48637	12	12	12	Glutathione synthetase	GSS	sp|P48637|GSHB_HUMAN Glutathione synthetase OS=Homo sapiens OX=9606 GN=GSS PE=1 SV=1	1	12	12	12	5	6	7	6	7	7	6	6	6	6	8	7	6	5	6	8	5	4	6	5	5	6	7	5	5	6	6	7	6	5	7	6	8	7	7	6	5	7
P48643	P48643	12	12	12	T-complex protein 1 subunit epsilon	CCT5	sp|P48643|TCPE_HUMAN T-complex protein 1 subunit epsilon OS=Homo sapiens OX=9606 GN=CCT5 PE=1 SV=1	1	12	12	12	11	10	10	11	9	10	9	11	9	10	10	11	11	9	9	11	12	12	11	10	10	10	12	12	8	7	11	11	9	9	10	9	8	8	9	11	10	10
P48729	P48729	1	1	1	Casein kinase I isoform alpha	CSNK1A1	sp|P48729|KC1A_HUMAN Casein kinase I isoform alpha OS=Homo sapiens OX=9606 GN=CSNK1A1 PE=1 SV=2	1	1	1	1	0	1	0	0	0	0	0	0	0	0	0	0	0	0	1	0	0	0	0	0	0	0	0	0	0	0	0	1	0	0	1	0	0	0	0	0	0	0
P48735	P48735	5	4	4	Isocitrate dehydrogenase [NADP], mitochondrial	IDH2	sp|P48735|IDHP_HUMAN Isocitrate dehydrogenase [NADP], mitochondrial OS=Homo sapiens OX=9606 GN=IDH2 PE=1 SV=2	1	5	4	4	3	3	3	4	3	3	3	4	4	4	4	4	3	4	3	2	3	2	3	3	3	5	3	3	4	3	2	3	3	3	2	3	3	3	2	3	4	3
P48739	P48739	2	2	2	Phosphatidylinositol transfer protein beta isoform	PITPNB	sp|P48739|PIPNB_HUMAN Phosphatidylinositol transfer protein beta isoform OS=Homo sapiens OX=9606 GN=PITPNB PE=1 SV=2	1	2	2	2	2	2	2	1	1	0	1	1	1	0	2	1	1	1	2	1	2	1	2	2	0	1	2	2	1	1	2	1	2	1	1	1	2	1	1	2	1	1
P49006	P49006	4	4	4	MARCKS-related protein	MARCKSL1	sp|P49006|MRP_HUMAN MARCKS-related protein OS=Homo sapiens OX=9606 GN=MARCKSL1 PE=1 SV=2	1	4	4	4	2	2	2	2	3	2	3	2	2	3	3	2	3	3	3	3	3	3	2	3	3	3	2	2	4	2	3	2	3	3	4	3	4	2	3	3	2	3
P49189	P49189	6	6	6	4-trimethylaminobutyraldehyde dehydrogenase	ALDH9A1	sp|P49189|AL9A1_HUMAN 4-trimethylaminobutyraldehyde dehydrogenase OS=Homo sapiens OX=9606 GN=ALDH9A1 PE=1 SV=3	1	6	6	6	5	4	5	6	4	3	4	4	5	6	6	5	6	5	5	6	6	4	5	5	5	6	6	6	6	5	5	5	5	4	4	5	4	3	4	5	4	5
P49207	P49207	4	4	4	60S ribosomal protein L34	RPL34	sp|P49207|RL34_HUMAN 60S ribosomal protein L34 OS=Homo sapiens OX=9606 GN=RPL34 PE=1 SV=3	1	4	4	4	4	4	4	4	4	4	4	4	4	4	4	4	4	4	4	4	4	4	4	4	4	4	4	4	4	4	4	4	4	4	4	4	4	4	4	4	4	4
P49257	P49257	2	2	2	Protein ERGIC-53	LMAN1	sp|P49257|LMAN1_HUMAN Protein ERGIC-53 OS=Homo sapiens OX=9606 GN=LMAN1 PE=1 SV=2	1	2	2	2	2	2	2	2	2	2	2	2	2	2	2	1	2	2	2	2	2	2	2	2	2	2	1	2	2	2	2	2	2	2	2	2	2	1	2	2	1	2
P49321	P49321	7	7	7	Nuclear autoantigenic sperm protein	NASP	sp|P49321|NASP_HUMAN Nuclear autoantigenic sperm protein OS=Homo sapiens OX=9606 GN=NASP PE=1 SV=2	1	7	7	7	6	5	7	6	5	6	6	5	6	4	6	6	6	5	6	7	6	4	6	6	6	5	5	5	6	5	6	6	7	6	6	7	6	6	5	6	6	6
P49327	P49327	47	47	47	Fatty acid synthase;[Acyl-carrier-protein] S-acetyltransferase;[Acyl-carrier-protein] S-malonyltransferase;3-oxoacyl-[acyl-carrier-protein] synthase;3-oxoacyl-[acyl-carrier-protein] reductase;3-hydroxyacyl-[acyl-carrier-protein] dehydratase;Enoyl-[acyl-carrier-protein] reductase;Oleoyl-[acyl-carrier-protein] hydrolase	FASN	sp|P49327|FAS_HUMAN Fatty acid synthase OS=Homo sapiens OX=9606 GN=FASN PE=1 SV=3	1	47	47	47	38	34	35	40	36	40	36	37	39	40	39	38	37	36	37	35	37	34	34	38	35	37	34	35	33	34	31	34	32	32	31	34	31	30	32	30	32	32
P49366	P49366	1	1	1	Deoxyhypusine synthase	DHPS	sp|P49366|DHYS_HUMAN Deoxyhypusine synthase OS=Homo sapiens OX=9606 GN=DHPS PE=1 SV=1	1	1	1	1	0	0	0	0	0	0	0	0	0	0	1	1	0	1	0	0	0	1	0	0	1	0	0	0	1	0	0	0	0	0	0	0	1	1	0	0	0	0
P49368	P49368	16	16	16	T-complex protein 1 subunit gamma	CCT3	sp|P49368|TCPG_HUMAN T-complex protein 1 subunit gamma OS=Homo sapiens OX=9606 GN=CCT3 PE=1 SV=4	1	16	16	16	14	14	16	14	15	13	14	14	15	16	15	14	15	14	14	13	15	15	15	14	15	15	13	15	13	15	14	14	13	13	14	13	14	13	14	15	14	14
P49407	P49407	2	2	2	Beta-arrestin-1	ARRB1	sp|P49407|ARRB1_HUMAN Beta-arrestin-1 OS=Homo sapiens OX=9606 GN=ARRB1 PE=1 SV=2	1	2	2	2	1	2	1	1	2	1	2	1	2	1	1	2	2	2	2	1	2	1	1	1	2	1	2	1	1	1	0	0	1	1	1	2	1	1	0	1	1	0
P49411	P49411	14	14	14	Elongation factor Tu, mitochondrial	TUFM	sp|P49411|EFTU_HUMAN Elongation factor Tu, mitochondrial OS=Homo sapiens OX=9606 GN=TUFM PE=1 SV=2	1	14	14	14	12	13	12	14	12	13	13	13	12	11	11	13	14	13	12	13	12	11	13	11	11	13	10	12	12	12	11	11	10	13	12	10	10	10	10	12	11	11
P49419	P49419	2	2	2	Alpha-aminoadipic semialdehyde dehydrogenase	ALDH7A1	sp|P49419|AL7A1_HUMAN Alpha-aminoadipic semialdehyde dehydrogenase OS=Homo sapiens OX=9606 GN=ALDH7A1 PE=1 SV=5	1	2	2	2	1	1	1	1	1	1	1	2	1	1	1	1	2	1	0	1	1	1	1	0	2	0	0	1	1	0	0	1	0	1	0	0	1	2	0	1	0	0
P49458	P49458	2	2	2	Signal recognition particle 9 kDa protein	SRP9	sp|P49458|SRP09_HUMAN Signal recognition particle 9 kDa protein OS=Homo sapiens OX=9606 GN=SRP9 PE=1 SV=2	1	2	2	2	2	1	1	1	1	1	1	1	1	1	2	1	1	1	1	1	1	1	2	1	1	1	1	2	1	1	1	1	1	1	1	1	1	1	1	1	1	1
P49588	P49588	9	9	9	Alanine--tRNA ligase, cytoplasmic	AARS	sp|P49588|SYAC_HUMAN Alanine--tRNA ligase, cytoplasmic OS=Homo sapiens OX=9606 GN=AARS1 PE=1 SV=2	1	9	9	9	7	8	6	6	8	6	8	8	8	6	6	8	9	8	7	6	8	8	8	8	7	6	6	5	7	6	7	6	6	6	7	7	8	6	6	6	7	6
P49589	P49589	1	1	1	Cysteine--tRNA ligase, cytoplasmic	CARS	sp|P49589|SYCC_HUMAN Cysteine--tRNA ligase, cytoplasmic OS=Homo sapiens OX=9606 GN=CARS1 PE=1 SV=3	1	1	1	1	0	0	1	0	0	1	0	0	0	0	0	0	0	0	0	0	0	0	0	0	0	0	0	0	0	0	0	0	0	0	0	0	0	0	0	0	0	0
P49591	P49591	5	5	5	Serine--tRNA ligase, cytoplasmic	SARS	sp|P49591|SYSC_HUMAN Serine--tRNA ligase, cytoplasmic OS=Homo sapiens OX=9606 GN=SARS1 PE=1 SV=3	1	5	5	5	3	3	1	2	3	4	4	4	3	4	3	3	4	3	3	3	1	4	4	3	2	3	2	2	3	1	2	2	1	2	2	2	2	3	3	2	3	3
P49720	P49720	2	2	2	Proteasome subunit beta type-3	PSMB3	sp|P49720|PSB3_HUMAN Proteasome subunit beta type-3 OS=Homo sapiens OX=9606 GN=PSMB3 PE=1 SV=2	1	2	2	2	2	2	2	2	2	2	2	1	1	2	2	2	2	2	2	2	2	1	2	2	2	2	2	2	2	2	1	2	2	2	1	2	2	1	2	2	2	2
P49736	P49736	9	9	9	DNA replication licensing factor MCM2	MCM2	sp|P49736|MCM2_HUMAN DNA replication licensing factor MCM2 OS=Homo sapiens OX=9606 GN=MCM2 PE=1 SV=4	1	9	9	9	8	9	9	8	9	9	9	8	9	8	8	8	8	6	8	8	8	7	8	7	8	9	8	7	7	7	7	8	7	6	7	7	5	6	7	8	7	8
P49748	P49748	6	6	6	Very long-chain specific acyl-CoA dehydrogenase, mitochondrial	ACADVL	sp|P49748|ACADV_HUMAN Very long-chain specific acyl-CoA dehydrogenase, mitochondrial OS=Homo sapiens OX=9606 GN=ACADVL PE=1 SV=1	1	6	6	6	4	4	3	4	6	5	5	5	4	4	6	6	6	6	5	6	4	5	4	6	5	6	4	5	4	5	2	4	4	4	4	3	2	4	4	5	4	3
P49755	P49755	4	4	4	Transmembrane emp24 domain-containing protein 10	TMED10	sp|P49755|TMEDA_HUMAN Transmembrane emp24 domain-containing protein 10 OS=Homo sapiens OX=9606 GN=TMED10 PE=1 SV=2	1	4	4	4	3	2	3	3	3	2	2	3	3	3	3	3	3	3	3	3	3	4	3	3	3	4	3	2	2	3	2	2	4	2	3	4	1	2	2	2	3	2
P49756	P49756	4	4	4	RNA-binding protein 25	RBM25	sp|P49756|RBM25_HUMAN RNA-binding protein 25 OS=Homo sapiens OX=9606 GN=RBM25 PE=1 SV=3	1	4	4	4	1	3	2	2	1	2	2	2	2	3	2	1	2	2	2	1	1	1	1	1	2	0	1	2	1	1	0	2	3	1	2	1	1	1	1	2	2	1
P49770	P49770	1	1	1	Translation initiation factor eIF-2B subunit beta	EIF2B2	sp|P49770|EI2BB_HUMAN Translation initiation factor eIF-2B subunit beta OS=Homo sapiens OX=9606 GN=EIF2B2 PE=1 SV=3	1	1	1	1	1	1	1	1	1	1	0	0	0	1	0	1	1	1	0	1	0	0	1	1	1	0	1	1	0	1	1	0	1	1	1	1	0	0	1	1	1	0
P49792;Q7Z3J3;A6NKT7	P49792	3;1;1	3;1;1	3;1;1	E3 SUMO-protein ligase RanBP2	RANBP2	sp|P49792|RBP2_HUMAN E3 SUMO-protein ligase RanBP2 OS=Homo sapiens OX=9606 GN=RANBP2 PE=1 SV=2	3	3	3	3	1	0	1	2	2	1	0	2	1	2	1	0	0	2	0	1	0	2	0	0	2	0	0	1	1	1	1	0	0	0	0	1	1	1	0	0	1	0
P49915	P49915	6	6	6	GMP synthase [glutamine-hydrolyzing]	GMPS	sp|P49915|GUAA_HUMAN GMP synthase [glutamine-hydrolyzing] OS=Homo sapiens OX=9606 GN=GMPS PE=1 SV=1	1	6	6	6	5	6	6	6	6	6	5	6	6	6	6	6	5	5	5	6	6	6	5	5	6	5	6	6	6	5	5	4	6	5	5	5	6	5	4	6	6	6
P50213	P50213	7	7	7	Isocitrate dehydrogenase [NAD] subunit alpha, mitochondrial	IDH3A	sp|P50213|IDH3A_HUMAN Isocitrate dehydrogenase [NAD] subunit alpha, mitochondrial OS=Homo sapiens OX=9606 GN=IDH3A PE=1 SV=1	1	7	7	7	6	6	5	5	5	6	5	5	5	6	5	6	6	5	5	6	6	4	5	4	4	6	5	5	6	5	5	5	6	5	5	4	4	5	5	5	6	6
P50226;P50225;P0DMN0;P0DMM9	P50226;P50225	3;3;1;1	3;3;1;1	3;3;1;1	Sulfotransferase 1A2;Sulfotransferase 1A1	SULT1A2;SULT1A1	sp|P50226|ST1A2_HUMAN Sulfotransferase 1A2 OS=Homo sapiens OX=9606 GN=SULT1A2 PE=1 SV=2;sp|P50225|ST1A1_HUMAN Sulfotransferase 1A1 OS=Homo sapiens OX=9606 GN=SULT1A1 PE=1 SV=3	4	3	3	3	3	3	2	2	2	2	2	2	2	2	2	2	3	2	3	2	2	2	2	1	2	2	2	2	2	3	3	3	2	3	2	2	3	2	2	3	2	3
P50238	P50238	1	1	1	Cysteine-rich protein 1	CRIP1	sp|P50238|CRIP1_HUMAN Cysteine-rich protein 1 OS=Homo sapiens OX=9606 GN=CRIP1 PE=1 SV=3	1	1	1	1	1	1	1	1	1	1	1	1	1	1	1	1	1	1	1	1	1	1	1	1	1	1	1	1	1	1	1	1	1	1	1	1	1	1	1	1	1	1
P50395;P60028;P31150	P50395	8;2;2	8;2;2	8;2;2	Rab GDP dissociation inhibitor beta	GDI2	sp|P50395|GDIB_HUMAN Rab GDP dissociation inhibitor beta OS=Homo sapiens OX=9606 GN=GDI2 PE=1 SV=2	3	8	8	8	6	7	7	6	6	7	6	7	6	6	6	7	6	7	6	7	7	6	7	7	6	6	6	6	7	7	7	7	7	6	7	7	4	7	6	7	7	7
P50402	P50402	5	5	5	Emerin	EMD	sp|P50402|EMD_HUMAN Emerin OS=Homo sapiens OX=9606 GN=EMD PE=1 SV=1	1	5	5	5	3	4	4	4	3	3	3	3	3	4	3	4	3	4	3	5	4	4	3	4	4	3	3	2	3	4	3	4	3	4	4	3	4	3	3	4	3	3
P50454	P50454	4	4	4	Serpin H1	SERPINH1	sp|P50454|SERPH_HUMAN Serpin H1 OS=Homo sapiens OX=9606 GN=SERPINH1 PE=1 SV=2	1	4	4	4	4	4	4	4	4	3	3	4	4	4	3	4	3	4	4	4	3	3	4	3	2	3	3	3	2	2	3	3	3	2	3	3	2	3	3	3	3	3
P50502;Q8IZP2;Q8NFI4	P50502;Q8IZP2;Q8NFI4	6;5;5	6;5;5	6;5;5	Hsc70-interacting protein;Putative protein FAM10A4;Putative protein FAM10A5	ST13;ST13P4;ST13P5	sp|P50502|F10A1_HUMAN Hsc70-interacting protein OS=Homo sapiens OX=9606 GN=ST13 PE=1 SV=2;sp|Q8IZP2|ST134_HUMAN Putative protein FAM10A4 OS=Homo sapiens OX=9606 GN=ST13P4 PE=5 SV=1;sp|Q8NFI4|F10A5_HUMAN Putative protein FAM10A5 OS=Homo sapiens OX=9606 GN=S	3	6	6	6	3	4	4	5	4	4	5	4	5	5	4	3	4	3	5	5	3	4	4	4	3	6	5	4	3	4	3	3	4	3	4	4	3	3	5	5	4	5
P50552	P50552	5	5	5	Vasodilator-stimulated phosphoprotein	VASP	sp|P50552|VASP_HUMAN Vasodilator-stimulated phosphoprotein OS=Homo sapiens OX=9606 GN=VASP PE=1 SV=3	1	5	5	5	4	4	4	3	4	3	4	4	3	5	5	4	4	4	4	5	4	4	5	3	3	4	2	5	3	4	4	5	3	5	5	4	4	4	4	4	2	4
P50570;Q9UQ16	P50570	5;1	5;1	4;0	Dynamin-2	DNM2	sp|P50570|DYN2_HUMAN Dynamin-2 OS=Homo sapiens OX=9606 GN=DNM2 PE=1 SV=2	2	5	5	4	4	4	3	5	5	4	3	2	1	5	5	3	4	4	4	4	3	5	4	3	4	4	4	4	2	4	3	2	4	2	4	3	3	3	2	2	1	4
P50579	P50579	1	1	1	Methionine aminopeptidase 2	METAP2	sp|P50579|MAP2_HUMAN Methionine aminopeptidase 2 OS=Homo sapiens OX=9606 GN=METAP2 PE=1 SV=1	1	1	1	1	1	0	1	1	1	0	1	1	1	1	1	1	0	0	1	1	1	1	0	1	1	1	1	1	1	0	1	1	1	1	1	1	1	0	1	1	0	1
P50897	P50897	4	4	4	Palmitoyl-protein thioesterase 1	PPT1	sp|P50897|PPT1_HUMAN Palmitoyl-protein thioesterase 1 OS=Homo sapiens OX=9606 GN=PPT1 PE=1 SV=1	1	4	4	4	2	3	4	3	3	3	3	2	3	4	2	3	2	3	3	4	3	3	3	3	3	3	3	3	3	3	3	3	3	3	3	2	3	3	3	3	3	3
P50914	P50914	1	1	1	60S ribosomal protein L14	RPL14	sp|P50914|RL14_HUMAN 60S ribosomal protein L14 OS=Homo sapiens OX=9606 GN=RPL14 PE=1 SV=4	1	1	1	1	1	1	1	1	1	1	1	1	1	1	1	1	1	1	1	1	1	1	1	1	1	1	1	1	1	1	1	1	1	1	1	1	1	1	1	1	1	1
P50990	P50990	25	25	25	T-complex protein 1 subunit theta	CCT8	sp|P50990|TCPQ_HUMAN T-complex protein 1 subunit theta OS=Homo sapiens OX=9606 GN=CCT8 PE=1 SV=4	1	25	25	25	23	22	21	24	22	19	20	22	22	21	23	22	22	22	24	22	20	20	21	23	22	21	22	21	24	21	21	19	20	20	23	22	22	21	20	21	22	23
P50991	P50991	14	14	14	T-complex protein 1 subunit delta	CCT4	sp|P50991|TCPD_HUMAN T-complex protein 1 subunit delta OS=Homo sapiens OX=9606 GN=CCT4 PE=1 SV=4	1	14	14	14	11	11	13	12	14	9	12	9	12	10	13	10	10	12	9	12	11	12	9	13	11	9	11	10	12	13	13	13	11	12	13	11	11	10	13	9	12	12
P50995;P27216	P50995	6;1	6;1	6;1	Annexin A11	ANXA11	sp|P50995|ANX11_HUMAN Annexin A11 OS=Homo sapiens OX=9606 GN=ANXA11 PE=1 SV=1	2	6	6	6	3	4	4	5	3	4	3	2	4	3	4	5	6	2	4	6	1	4	3	4	3	5	2	4	1	3	3	5	5	3	3	4	4	3	3	4	3	4
P51148	P51148	5	5	3	Ras-related protein Rab-5C	RAB5C	sp|P51148|RAB5C_HUMAN Ras-related protein Rab-5C OS=Homo sapiens OX=9606 GN=RAB5C PE=1 SV=2	1	5	5	3	4	4	5	5	3	3	3	4	3	3	3	4	3	3	4	3	3	3	3	2	3	4	2	3	3	2	4	3	4	4	4	4	3	2	4	2	3	2
P51149	P51149	11	11	11	Ras-related protein Rab-7a	RAB7A	sp|P51149|RAB7A_HUMAN Ras-related protein Rab-7a OS=Homo sapiens OX=9606 GN=RAB7A PE=1 SV=1	1	11	11	11	9	8	10	8	10	8	8	9	9	10	8	8	9	8	8	8	9	9	9	8	8	9	8	7	9	8	9	7	8	8	9	8	8	7	7	7	5	7
P51159;O00194	P51159	5;1	5;1	5;1	Ras-related protein Rab-27A	RAB27A	sp|P51159|RB27A_HUMAN Ras-related protein Rab-27A OS=Homo sapiens OX=9606 GN=RAB27A PE=1 SV=3	2	5	5	5	3	5	5	3	4	3	4	5	4	4	3	4	3	4	3	4	3	2	3	5	4	4	3	3	3	4	3	2	2	4	2	3	3	3	4	3	3	3
P51398	P51398	2	2	2	28S ribosomal protein S29, mitochondrial	DAP3	sp|P51398|RT29_HUMAN 28S ribosomal protein S29, mitochondrial OS=Homo sapiens OX=9606 GN=DAP3 PE=1 SV=1	1	2	2	2	2	2	2	1	1	0	0	2	0	1	1	1	1	0	1	1	1	1	2	1	1	1	1	1	1	1	1	1	1	1	1	1	1	1	1	1	2	1
P51452	P51452	3	3	3	Dual specificity protein phosphatase 3	DUSP3	sp|P51452|DUS3_HUMAN Dual specificity protein phosphatase 3 OS=Homo sapiens OX=9606 GN=DUSP3 PE=1 SV=1	1	3	3	3	2	3	0	2	0	1	1	0	2	2	2	3	1	2	2	3	1	1	2	2	2	0	2	1	1	1	1	2	1	2	1	1	2	2	1	2	1	1
P51571	P51571	2	2	2	Translocon-associated protein subunit delta	SSR4	sp|P51571|SSRD_HUMAN Translocon-associated protein subunit delta OS=Homo sapiens OX=9606 GN=SSR4 PE=1 SV=1	1	2	2	2	1	2	1	2	2	2	2	1	2	2	2	2	2	1	2	2	1	1	1	2	2	2	2	2	2	2	2	1	2	2	2	2	1	2	2	2	1	1
P51572	P51572	7	7	7	B-cell receptor-associated protein 31	BCAP31	sp|P51572|BAP31_HUMAN B-cell receptor-associated protein 31 OS=Homo sapiens OX=9606 GN=BCAP31 PE=1 SV=3	1	7	7	7	6	5	5	6	5	6	3	5	6	6	5	5	6	6	4	5	4	4	4	5	5	4	4	5	5	5	4	5	4	4	4	5	3	4	5	6	5	5
P51606	P51606	2	2	2	N-acylglucosamine 2-epimerase	RENBP	sp|P51606|RENBP_HUMAN N-acylglucosamine 2-epimerase OS=Homo sapiens OX=9606 GN=RENBP PE=1 SV=2	1	2	2	2	2	2	2	2	1	1	2	2	1	2	1	2	2	2	2	2	2	2	2	2	2	2	1	1	2	2	2	1	2	2	2	1	2	1	2	2	2	2
P51610	P51610	4	4	4	Host cell factor 1;HCF N-terminal chain 1;HCF N-terminal chain 2;HCF N-terminal chain 3;HCF N-terminal chain 4;HCF N-terminal chain 5;HCF N-terminal chain 6;HCF C-terminal chain 1;HCF C-terminal chain 2;HCF C-terminal chain 3;HCF C-terminal chain 4;HCF C-terminal chain 5;HCF C-terminal chain 6	HCFC1	sp|P51610|HCFC1_HUMAN Host cell factor 1 OS=Homo sapiens OX=9606 GN=HCFC1 PE=1 SV=2	1	4	4	4	2	2	1	1	1	2	2	1	1	1	1	2	2	2	1	0	0	1	0	1	1	1	0	1	0	2	2	2	1	1	2	0	2	0	2	1	2	1
P51659	P51659	7	7	7	Peroxisomal multifunctional enzyme type 2;(3R)-hydroxyacyl-CoA dehydrogenase;Enoyl-CoA hydratase 2	HSD17B4	sp|P51659|DHB4_HUMAN Peroxisomal multifunctional enzyme type 2 OS=Homo sapiens OX=9606 GN=HSD17B4 PE=1 SV=3	1	7	7	7	4	6	3	5	5	4	5	4	4	4	2	2	4	3	2	5	4	2	2	4	3	4	3	2	1	2	4	3	3	3	3	4	4	4	3	3	2	2
P51665	P51665	3	3	3	26S proteasome non-ATPase regulatory subunit 7	PSMD7	sp|P51665|PSMD7_HUMAN 26S proteasome non-ATPase regulatory subunit 7 OS=Homo sapiens OX=9606 GN=PSMD7 PE=1 SV=2	1	3	3	3	2	1	2	2	1	2	1	2	2	1	2	3	2	3	2	2	3	2	2	2	1	2	2	1	2	1	2	2	1	3	2	1	2	2	1	2	1	2
P51858	P51858	8	8	8	Hepatoma-derived growth factor	HDGF	sp|P51858|HDGF_HUMAN Hepatoma-derived growth factor OS=Homo sapiens OX=9606 GN=HDGF PE=1 SV=1	1	8	8	8	5	6	7	6	7	5	7	6	6	7	5	7	6	4	4	6	4	5	5	5	4	4	4	5	6	6	6	5	6	5	5	5	5	5	7	4	6	5
P51991	P51991	9	9	8	Heterogeneous nuclear ribonucleoprotein A3	HNRNPA3	sp|P51991|ROA3_HUMAN Heterogeneous nuclear ribonucleoprotein A3 OS=Homo sapiens OX=9606 GN=HNRNPA3 PE=1 SV=2	1	9	9	8	8	9	8	9	8	7	7	7	8	8	7	7	7	7	7	7	7	7	6	6	7	7	7	7	8	8	6	6	7	8	8	8	8	8	8	8	7	7
P52209	P52209	7	7	7	6-phosphogluconate dehydrogenase, decarboxylating	PGD	sp|P52209|6PGD_HUMAN 6-phosphogluconate dehydrogenase, decarboxylating OS=Homo sapiens OX=9606 GN=PGD PE=1 SV=3	1	7	7	7	7	7	7	7	7	7	7	7	7	7	7	7	7	7	7	7	7	7	7	7	6	7	6	6	7	7	7	6	6	7	7	6	7	7	7	7	7	7
P52272	P52272	21	21	21	Heterogeneous nuclear ribonucleoprotein M	HNRNPM	sp|P52272|HNRPM_HUMAN Heterogeneous nuclear ribonucleoprotein M OS=Homo sapiens OX=9606 GN=HNRNPM PE=1 SV=3	1	21	21	21	16	19	15	18	18	17	17	18	20	19	18	18	18	18	16	16	16	17	17	15	17	17	16	17	19	18	18	16	16	18	15	15	14	15	17	15	15	17
P52292	P52292	7	7	7	Importin subunit alpha-1	KPNA2	sp|P52292|IMA1_HUMAN Importin subunit alpha-1 OS=Homo sapiens OX=9606 GN=KPNA2 PE=1 SV=1	1	7	7	7	5	6	6	5	6	6	6	6	5	6	6	7	6	6	7	7	6	6	6	7	6	7	7	7	6	6	5	6	6	7	7	7	6	6	7	7	6	7
P52434	P52434	2	2	2	DNA-directed RNA polymerases I, II, and III subunit RPABC3	POLR2H	sp|P52434|RPAB3_HUMAN DNA-directed RNA polymerases I, II, and III subunit RPABC3 OS=Homo sapiens OX=9606 GN=POLR2H PE=1 SV=4	1	2	2	2	1	1	1	2	1	1	2	2	2	1	1	1	1	1	2	1	1	1	2	1	1	1	1	1	1	1	1	1	1	1	1	2	1	1	1	1	1	1
P52565	P52565	4	4	4	Rho GDP-dissociation inhibitor 1	ARHGDIA	sp|P52565|GDIR1_HUMAN Rho GDP-dissociation inhibitor 1 OS=Homo sapiens OX=9606 GN=ARHGDIA PE=1 SV=3	1	4	4	4	4	3	4	4	4	3	3	3	3	3	4	3	4	4	3	4	4	4	2	4	3	3	4	3	3	4	3	3	4	4	4	3	3	4	4	3	4	4
P52566	P52566	6	6	6	Rho GDP-dissociation inhibitor 2	ARHGDIB	sp|P52566|GDIR2_HUMAN Rho GDP-dissociation inhibitor 2 OS=Homo sapiens OX=9606 GN=ARHGDIB PE=1 SV=3	1	6	6	6	5	6	5	6	5	5	4	6	6	5	6	6	5	5	6	6	6	6	5	6	6	6	5	5	6	5	4	6	4	4	5	5	5	4	3	4	5	5
P52597	P52597	6	5	5	Heterogeneous nuclear ribonucleoprotein F;Heterogeneous nuclear ribonucleoprotein F, N-terminally processed	HNRNPF	sp|P52597|HNRPF_HUMAN Heterogeneous nuclear ribonucleoprotein F OS=Homo sapiens OX=9606 GN=HNRNPF PE=1 SV=3	1	6	5	5	4	5	6	4	5	4	6	4	5	5	6	5	5	5	4	5	5	5	6	5	5	6	5	5	6	5	5	5	5	3	3	5	4	4	4	4	4	3
P52788	P52788	2	2	2	Spermine synthase	SMS	sp|P52788|SPSY_HUMAN Spermine synthase OS=Homo sapiens OX=9606 GN=SMS PE=1 SV=2	1	2	2	2	1	1	1	1	1	1	2	1	2	2	2	2	1	2	1	2	2	1	2	1	1	2	2	1	1	2	2	1	1	2	2	1	1	2	1	2	2	2
P52789;P52790	P52789	4;1	3;1	3;1	Hexokinase-2	HK2	sp|P52789|HXK2_HUMAN Hexokinase-2 OS=Homo sapiens OX=9606 GN=HK2 PE=1 SV=2	2	4	3	3	3	2	3	3	3	2	2	2	3	3	3	2	2	2	2	3	2	1	0	1	2	1	1	3	1	2	0	2	1	2	3	1	3	2	2	3	3	3
P52815	P52815	4	4	4	39S ribosomal protein L12, mitochondrial	MRPL12	sp|P52815|RM12_HUMAN 39S ribosomal protein L12, mitochondrial OS=Homo sapiens OX=9606 GN=MRPL12 PE=1 SV=2	1	4	4	4	2	2	2	2	1	3	2	2	2	3	3	3	3	3	3	3	3	3	3	3	2	3	3	2	1	2	3	2	4	3	4	3	3	2	1	3	3	3
P52888	P52888	2	2	2	Thimet oligopeptidase	THOP1	sp|P52888|THOP1_HUMAN Thimet oligopeptidase OS=Homo sapiens OX=9606 GN=THOP1 PE=1 SV=2	1	2	2	2	0	1	1	1	1	1	1	1	0	1	1	1	1	1	2	2	1	1	1	1	1	0	1	0	1	2	2	1	0	0	1	1	1	1	0	1	1	1
P52907	P52907	6	6	5	F-actin-capping protein subunit alpha-1	CAPZA1	sp|P52907|CAZA1_HUMAN F-actin-capping protein subunit alpha-1 OS=Homo sapiens OX=9606 GN=CAPZA1 PE=1 SV=3	1	6	6	5	5	6	5	6	5	5	5	5	5	5	6	5	5	6	5	5	5	5	5	5	5	5	5	5	5	6	5	5	5	5	5	5	5	5	5	5	5	5
P53004	P53004	2	2	2	Biliverdin reductase A	BLVRA	sp|P53004|BIEA_HUMAN Biliverdin reductase A OS=Homo sapiens OX=9606 GN=BLVRA PE=1 SV=2	1	2	2	2	1	2	2	1	0	0	1	0	1	1	2	2	1	2	2	2	2	2	1	1	2	1	0	1	1	2	2	1	1	2	1	2	2	2	1	1	2	1
P53007	P53007	2	2	2	Tricarboxylate transport protein, mitochondrial	SLC25A1	sp|P53007|TXTP_HUMAN Tricarboxylate transport protein, mitochondrial OS=Homo sapiens OX=9606 GN=SLC25A1 PE=1 SV=2	1	2	2	2	1	1	1	1	1	1	1	0	1	1	2	2	1	1	1	2	1	1	1	1	2	1	1	2	1	1	1	2	1	1	1	1	2	2	1	1	1	1
P53041	P53041	3	3	3	Serine/threonine-protein phosphatase 5	PPP5C	sp|P53041|PPP5_HUMAN Serine/threonine-protein phosphatase 5 OS=Homo sapiens OX=9606 GN=PPP5C PE=1 SV=1	1	3	3	3	1	2	2	2	2	1	2	2	2	2	2	2	2	2	1	2	1	2	1	2	1	2	1	2	1	1	2	1	1	1	2	1	2	2	1	2	2	2
P53396	P53396	16	16	16	ATP-citrate synthase	ACLY	sp|P53396|ACLY_HUMAN ATP-citrate synthase OS=Homo sapiens OX=9606 GN=ACLY PE=1 SV=3	1	16	16	16	10	15	11	11	11	12	13	14	12	13	12	13	13	14	11	11	14	9	15	13	9	12	7	11	12	11	9	9	9	11	10	11	10	10	8	9	11	11
P53597	P53597	4	4	4	Succinyl-CoA ligase [ADP/GDP-forming] subunit alpha, mitochondrial	SUCLG1	sp|P53597|SUCA_HUMAN Succinate--CoA ligase [ADP/GDP-forming] subunit alpha, mitochondrial OS=Homo sapiens OX=9606 GN=SUCLG1 PE=1 SV=4	1	4	4	4	4	3	3	4	4	4	4	4	4	3	3	3	4	4	4	4	3	2	4	4	2	4	2	3	4	2	2	4	3	4	3	3	3	2	3	3	4	3
P53618	P53618	5	5	5	Coatomer subunit beta	COPB1	sp|P53618|COPB_HUMAN Coatomer subunit beta OS=Homo sapiens OX=9606 GN=COPB1 PE=1 SV=3	1	5	5	5	1	3	2	3	3	4	1	3	3	2	3	3	2	4	2	3	1	1	2	3	1	3	3	2	2	3	2	4	2	1	3	3	2	1	2	3	1	2
P53621	P53621	7	7	7	Coatomer subunit alpha;Xenin;Proxenin	COPA	sp|P53621|COPA_HUMAN Coatomer subunit alpha OS=Homo sapiens OX=9606 GN=COPA PE=1 SV=2	1	7	7	7	5	5	4	6	5	6	3	6	6	7	5	6	6	6	3	6	5	6	5	5	5	4	4	5	5	5	6	7	4	4	5	4	3	6	5	5	6	3
P53985	P53985	2	2	2	Monocarboxylate transporter 1	SLC16A1	sp|P53985|MOT1_HUMAN Monocarboxylate transporter 1 OS=Homo sapiens OX=9606 GN=SLC16A1 PE=1 SV=3	1	2	2	2	1	1	0	2	2	2	2	2	1	2	1	2	2	1	2	1	1	1	1	1	2	2	1	1	1	1	1	1	1	1	1	2	1	1	1	2	1	2
P53999	P53999	5	5	5	Activated RNA polymerase II transcriptional coactivator p15	SUB1	sp|P53999|TCP4_HUMAN Activated RNA polymerase II transcriptional coactivator p15 OS=Homo sapiens OX=9606 GN=SUB1 PE=1 SV=3	1	5	5	5	5	4	4	4	5	4	3	4	3	3	3	4	3	4	4	4	2	4	3	4	3	4	3	4	2	4	2	3	4	3	3	4	3	4	4	4	4	3
P54105	P54105	1	1	1	Methylosome subunit pICln	CLNS1A	sp|P54105|ICLN_HUMAN Methylosome subunit pICln OS=Homo sapiens OX=9606 GN=CLNS1A PE=1 SV=1	1	1	1	1	1	1	1	1	0	1	1	0	1	1	0	1	1	0	1	1	1	0	0	0	1	1	1	0	1	1	1	1	1	1	0	1	1	1	1	1	1	1
P54136	P54136	9	9	9	Arginine--tRNA ligase, cytoplasmic	RARS	sp|P54136|SYRC_HUMAN Arginine--tRNA ligase, cytoplasmic OS=Homo sapiens OX=9606 GN=RARS1 PE=1 SV=2	1	9	9	9	6	7	7	7	7	7	5	6	4	9	5	7	6	5	6	6	6	5	5	5	6	6	6	6	5	6	4	7	6	5	7	6	6	6	7	6	6	5
P54577	P54577	15	15	15	Tyrosine--tRNA ligase, cytoplasmic;Tyrosine--tRNA ligase, cytoplasmic, N-terminally processed	YARS	sp|P54577|SYYC_HUMAN Tyrosine--tRNA ligase, cytoplasmic OS=Homo sapiens OX=9606 GN=YARS1 PE=1 SV=4	1	15	15	15	10	11	7	7	11	9	10	12	11	7	8	10	12	10	7	12	10	8	11	11	9	11	10	10	10	10	9	8	11	10	9	10	9	11	10	10	11	9
P54578	P54578	2	2	2	Ubiquitin carboxyl-terminal hydrolase 14	USP14	sp|P54578|UBP14_HUMAN Ubiquitin carboxyl-terminal hydrolase 14 OS=Homo sapiens OX=9606 GN=USP14 PE=1 SV=3	1	2	2	2	2	1	2	1	1	1	1	1	1	1	1	1	1	1	1	1	1	1	1	1	1	1	1	1	0	1	1	1	1	1	1	1	1	1	1	1	0	1
P54709	P54709	2	2	2	Sodium/potassium-transporting ATPase subunit beta-3	ATP1B3	sp|P54709|AT1B3_HUMAN Sodium/potassium-transporting ATPase subunit beta-3 OS=Homo sapiens OX=9606 GN=ATP1B3 PE=1 SV=1	1	2	2	2	1	2	1	1	0	1	1	1	1	1	1	1	1	1	1	1	1	0	1	1	1	1	1	1	1	1	1	1	1	1	1	0	0	1	0	1	0	1
P54725	P54725	4	2	2	UV excision repair protein RAD23 homolog A	RAD23A	sp|P54725|RD23A_HUMAN UV excision repair protein RAD23 homolog A OS=Homo sapiens OX=9606 GN=RAD23A PE=1 SV=1	1	4	2	2	3	4	4	4	3	2	3	3	3	3	3	4	3	3	3	3	3	3	3	3	2	3	3	4	4	2	3	3	2	3	3	3	2	3	3	3	2	3
P54727	P54727	6	6	4	UV excision repair protein RAD23 homolog B	RAD23B	sp|P54727|RD23B_HUMAN UV excision repair protein RAD23 homolog B OS=Homo sapiens OX=9606 GN=RAD23B PE=1 SV=1	1	6	6	4	5	6	6	5	6	3	6	6	4	4	6	4	6	5	5	6	6	4	6	6	6	5	4	6	6	6	6	5	5	6	5	6	5	6	5	6	5	6
P54819	P54819	6	6	6	Adenylate kinase 2, mitochondrial;Adenylate kinase 2, mitochondrial, N-terminally processed	AK2	sp|P54819|KAD2_HUMAN Adenylate kinase 2, mitochondrial OS=Homo sapiens OX=9606 GN=AK2 PE=1 SV=2	1	6	6	6	4	5	4	5	5	5	6	6	5	5	5	5	5	4	4	4	5	5	5	4	4	5	5	5	5	6	4	4	5	4	5	4	4	5	5	5	5	5
P54886	P54886	8	8	8	Delta-1-pyrroline-5-carboxylate synthase;Glutamate 5-kinase;Gamma-glutamyl phosphate reductase	ALDH18A1	sp|P54886|P5CS_HUMAN Delta-1-pyrroline-5-carboxylate synthase OS=Homo sapiens OX=9606 GN=ALDH18A1 PE=1 SV=2	1	8	8	8	8	8	7	8	8	7	6	8	6	7	6	7	7	8	7	8	8	7	8	7	8	6	5	7	6	8	6	8	7	6	6	8	5	4	7	5	6	8
P54920	P54920	5	5	5	Alpha-soluble NSF attachment protein	NAPA	sp|P54920|SNAA_HUMAN Alpha-soluble NSF attachment protein OS=Homo sapiens OX=9606 GN=NAPA PE=1 SV=3	1	5	5	5	5	4	4	5	5	5	5	4	5	5	5	5	4	5	3	3	4	4	5	4	3	4	3	5	5	4	4	4	4	5	3	4	5	5	4	5	4	4
P55060	P55060	14	14	14	Exportin-2	CSE1L	sp|P55060|XPO2_HUMAN Exportin-2 OS=Homo sapiens OX=9606 GN=CSE1L PE=1 SV=3	1	14	14	14	11	11	9	10	12	10	9	12	8	12	10	8	12	10	11	12	9	9	11	7	10	11	10	9	10	12	10	10	11	9	11	12	12	10	10	10	11	10
P55072	P55072	19	19	19	Transitional endoplasmic reticulum ATPase	VCP	sp|P55072|TERA_HUMAN Transitional endoplasmic reticulum ATPase OS=Homo sapiens OX=9606 GN=VCP PE=1 SV=4	1	19	19	19	14	15	14	13	15	13	15	16	14	15	15	16	17	16	13	16	14	16	15	13	14	16	16	15	14	15	14	15	15	14	15	13	17	14	13	17	14	15
P55081	P55081	2	2	2	Microfibrillar-associated protein 1	MFAP1	sp|P55081|MFAP1_HUMAN Microfibrillar-associated protein 1 OS=Homo sapiens OX=9606 GN=MFAP1 PE=1 SV=2	1	2	2	2	1	1	0	1	0	0	0	1	1	1	1	2	2	2	1	0	1	1	1	1	2	0	0	1	0	1	1	0	2	0	1	0	0	1	0	0	2	0
P55084	P55084	11	11	11	Trifunctional enzyme subunit beta, mitochondrial;3-ketoacyl-CoA thiolase	HADHB	sp|P55084|ECHB_HUMAN Trifunctional enzyme subunit beta, mitochondrial OS=Homo sapiens OX=9606 GN=HADHB PE=1 SV=3	1	11	11	11	9	9	7	10	8	10	9	8	9	11	8	9	9	9	7	9	9	8	10	10	9	9	10	9	9	10	10	8	11	9	11	8	9	8	10	10	9	9
P55145	P55145	1	1	1	Mesencephalic astrocyte-derived neurotrophic factor	MANF	sp|P55145|MANF_HUMAN Mesencephalic astrocyte-derived neurotrophic factor OS=Homo sapiens OX=9606 GN=MANF PE=1 SV=3	1	1	1	1	1	1	0	1	1	1	1	1	1	0	0	1	1	0	1	0	1	1	1	1	1	0	1	1	1	0	1	0	0	0	0	1	0	0	1	1	0	0
P55209	P55209	7	7	6	Nucleosome assembly protein 1-like 1	NAP1L1	sp|P55209|NP1L1_HUMAN Nucleosome assembly protein 1-like 1 OS=Homo sapiens OX=9606 GN=NAP1L1 PE=1 SV=1	1	7	7	6	6	5	7	6	5	6	4	6	7	4	7	6	7	6	6	5	4	4	6	5	6	7	6	5	5	5	3	5	7	4	6	7	5	6	5	4	4	4
P55265	P55265	6	6	6	Double-stranded RNA-specific adenosine deaminase	ADAR	sp|P55265|DSRAD_HUMAN Double-stranded RNA-specific adenosine deaminase OS=Homo sapiens OX=9606 GN=ADAR PE=1 SV=4	1	6	6	6	2	2	3	2	3	4	3	2	2	3	1	4	5	3	4	2	4	3	2	3	2	1	3	2	2	2	3	4	4	3	3	2	3	1	3	2	1	2
P55327	P55327	4	4	4	Tumor protein D52	TPD52	sp|P55327|TPD52_HUMAN Tumor protein D52 OS=Homo sapiens OX=9606 GN=TPD52 PE=1 SV=2	1	4	4	4	3	3	3	2	3	4	3	2	2	4	3	3	3	2	3	3	2	3	3	3	3	3	3	3	3	3	3	4	4	2	2	2	3	3	3	3	3	3
P55769	P55769	2	2	2	NHP2-like protein 1;NHP2-like protein 1, N-terminally processed	NHP2L1	sp|P55769|NH2L1_HUMAN NHP2-like protein 1 OS=Homo sapiens OX=9606 GN=SNU13 PE=1 SV=3	1	2	2	2	2	2	2	2	2	2	2	2	2	2	2	2	2	2	2	2	2	2	2	2	2	2	2	2	2	2	2	2	2	2	2	2	2	2	2	1	2	2
P55786;A6NEC2	P55786;A6NEC2	14;9	14;9	14;9	Puromycin-sensitive aminopeptidase;Puromycin-sensitive aminopeptidase-like protein	NPEPPS;NPEPPSL1	sp|P55786|PSA_HUMAN Puromycin-sensitive aminopeptidase OS=Homo sapiens OX=9606 GN=NPEPPS PE=1 SV=2;sp|A6NEC2|PSAL_HUMAN Puromycin-sensitive aminopeptidase-like protein OS=Homo sapiens OX=9606 GN=NPEPPSL1 PE=2 SV=3	2	14	14	14	9	8	7	10	11	6	8	7	9	6	6	6	9	11	7	12	9	9	8	10	7	8	8	7	5	6	7	7	9	5	8	10	7	7	10	9	7	7
P55809	P55809	3	3	3	Succinyl-CoA:3-ketoacid coenzyme A transferase 1, mitochondrial	OXCT1	sp|P55809|SCOT1_HUMAN Succinyl-CoA:3-ketoacid coenzyme A transferase 1, mitochondrial OS=Homo sapiens OX=9606 GN=OXCT1 PE=1 SV=1	1	3	3	3	1	2	1	2	1	1	1	1	1	2	1	2	2	1	2	1	1	1	1	1	1	1	1	1	2	3	1	1	2	1	1	2	2	3	1	2	1	1
P55854	P55854	2	1	1	Small ubiquitin-related modifier 3	SUMO3	sp|P55854|SUMO3_HUMAN Small ubiquitin-related modifier 3 OS=Homo sapiens OX=9606 GN=SUMO3 PE=1 SV=2	1	2	1	1	2	2	2	1	2	2	2	2	2	2	2	2	2	2	2	2	2	2	1	2	2	2	2	2	2	2	2	2	2	1	2	2	2	2	2	1	2	2
P55884	P55884	7	7	7	Eukaryotic translation initiation factor 3 subunit B	EIF3B	sp|P55884|EIF3B_HUMAN Eukaryotic translation initiation factor 3 subunit B OS=Homo sapiens OX=9606 GN=EIF3B PE=1 SV=3	1	7	7	7	3	7	5	6	6	5	5	6	5	6	5	7	5	6	4	6	5	6	5	6	7	6	7	5	5	4	6	5	6	7	6	6	5	4	4	5	5	5
P55957	P55957	1	1	1	BH3-interacting domain death agonist;BH3-interacting domain death agonist p15;BH3-interacting domain death agonist p13;BH3-interacting domain death agonist p11	BID	sp|P55957|BID_HUMAN BH3-interacting domain death agonist OS=Homo sapiens OX=9606 GN=BID PE=1 SV=1	1	1	1	1	0	1	0	1	1	1	1	1	1	0	1	1	0	1	1	1	0	1	1	0	1	0	1	1	0	1	1	0	1	1	1	1	1	1	0	1	1	1
P56134	P56134	1	1	1	ATP synthase subunit f, mitochondrial	ATP5J2	sp|P56134|ATPK_HUMAN ATP synthase subunit f, mitochondrial OS=Homo sapiens OX=9606 GN=ATP5MF PE=1 SV=3	1	1	1	1	1	1	1	1	1	1	1	1	1	1	1	1	1	1	1	1	1	1	1	1	1	1	1	1	1	1	1	1	1	1	1	1	1	1	1	1	1	1
P56192	P56192	5	5	5	Methionine--tRNA ligase, cytoplasmic	MARS	sp|P56192|SYMC_HUMAN Methionine--tRNA ligase, cytoplasmic OS=Homo sapiens OX=9606 GN=MARS1 PE=1 SV=2	1	5	5	5	2	2	2	4	4	4	4	5	4	5	3	4	3	4	4	2	4	4	3	3	2	1	2	1	4	2	2	2	1	3	4	2	3	3	1	2	0	1
P56381;Q5VTU8	P56381;Q5VTU8	2;1	2;1	2;1	ATP synthase subunit epsilon, mitochondrial;ATP synthase subunit epsilon-like protein, mitochondrial	ATP5E;ATP5EP2	sp|P56381|ATP5E_HUMAN ATP synthase subunit epsilon, mitochondrial OS=Homo sapiens OX=9606 GN=ATP5F1E PE=1 SV=2;sp|Q5VTU8|AT5EL_HUMAN ATP synthase subunit epsilon-like protein, mitochondrial OS=Homo sapiens OX=9606 GN=ATP5F1EP2 PE=1 SV=1	2	2	2	2	2	2	2	2	2	2	2	2	2	2	2	2	2	2	2	2	2	2	2	2	2	2	2	2	2	2	2	2	2	2	2	2	2	2	2	2	2	2
P56385	P56385	4	4	4	ATP synthase subunit e, mitochondrial	ATP5I	sp|P56385|ATP5I_HUMAN ATP synthase subunit e, mitochondrial OS=Homo sapiens OX=9606 GN=ATP5ME PE=1 SV=2	1	4	4	4	2	1	2	3	2	2	2	2	2	3	2	2	3	2	3	4	2	1	2	2	3	2	2	4	2	2	2	2	2	3	2	2	1	2	2	2	2	3
P56537	P56537	2	2	2	Eukaryotic translation initiation factor 6	EIF6	sp|P56537|IF6_HUMAN Eukaryotic translation initiation factor 6 OS=Homo sapiens OX=9606 GN=EIF6 PE=1 SV=1	1	2	2	2	2	2	1	2	1	1	2	2	2	1	1	2	2	1	2	2	1	1	1	2	1	2	1	1	1	1	1	1	1	1	1	2	1	1	1	2	1	1
Q13363;P56545	Q13363;P56545	3;3	3;3	3;3	C-terminal-binding protein 1;C-terminal-binding protein 2	CTBP1;CTBP2	sp|Q13363|CTBP1_HUMAN C-terminal-binding protein 1 OS=Homo sapiens OX=9606 GN=CTBP1 PE=1 SV=2;sp|P56545|CTBP2_HUMAN C-terminal-binding protein 2 OS=Homo sapiens OX=9606 GN=CTBP2 PE=1 SV=1	2	3	3	3	1	1	2	0	2	3	3	2	3	2	3	3	2	3	3	3	2	1	1	3	2	2	3	3	3	3	2	2	2	3	3	2	2	2	2	3	3	2
P57088	P57088	1	1	1	Transmembrane protein 33	TMEM33	sp|P57088|TMM33_HUMAN Transmembrane protein 33 OS=Homo sapiens OX=9606 GN=TMEM33 PE=1 SV=2	1	1	1	1	1	1	1	1	1	1	1	1	1	1	1	1	1	1	1	1	1	1	1	1	1	1	1	1	1	1	1	1	1	1	1	1	1	1	1	1	1	1
P57729	P57729	2	2	2	Ras-related protein Rab-38	RAB38	sp|P57729|RAB38_HUMAN Ras-related protein Rab-38 OS=Homo sapiens OX=9606 GN=RAB38 PE=1 SV=1	1	2	2	2	1	0	2	1	0	0	0	0	0	0	1	0	1	1	0	0	0	0	1	0	1	0	0	0	0	0	0	0	0	0	0	0	0	0	0	0	0	0
P58546	P58546	2	2	2	Myotrophin	MTPN	sp|P58546|MTPN_HUMAN Myotrophin OS=Homo sapiens OX=9606 GN=MTPN PE=1 SV=2	1	2	2	2	2	2	2	2	2	2	2	2	2	2	2	2	2	2	2	2	2	2	2	2	2	2	2	2	2	2	2	2	2	2	2	2	2	2	2	2	2	2
P59998	P59998	4	4	4	Actin-related protein 2/3 complex subunit 4	ARPC4	sp|P59998|ARPC4_HUMAN Actin-related protein 2/3 complex subunit 4 OS=Homo sapiens OX=9606 GN=ARPC4 PE=1 SV=3	1	4	4	4	4	4	4	4	4	4	4	3	4	4	4	4	4	4	4	4	4	4	3	4	4	4	4	4	4	4	4	4	4	4	4	4	4	4	4	4	4	4
P60174	P60174	12	12	12	Triosephosphate isomerase	TPI1	sp|P60174|TPIS_HUMAN Triosephosphate isomerase OS=Homo sapiens OX=9606 GN=TPI1 PE=1 SV=3	1	12	12	12	10	10	10	10	10	10	10	10	10	10	10	9	10	10	11	10	11	11	11	9	11	11	10	11	12	10	11	10	10	11	12	9	11	11	12	11	12	11
P60228	P60228	5	5	5	Eukaryotic translation initiation factor 3 subunit E	EIF3E	sp|P60228|EIF3E_HUMAN Eukaryotic translation initiation factor 3 subunit E OS=Homo sapiens OX=9606 GN=EIF3E PE=1 SV=1	1	5	5	5	1	2	3	2	1	3	3	2	2	1	1	0	1	1	3	2	2	1	3	1	2	2	0	0	3	2	1	2	3	3	2	3	2	3	1	3	2	3
P60468	P60468	3	3	3	Protein transport protein Sec61 subunit beta	SEC61B	sp|P60468|SC61B_HUMAN Protein transport protein Sec61 subunit beta OS=Homo sapiens OX=9606 GN=SEC61B PE=1 SV=2	1	3	3	3	2	3	2	1	2	2	2	2	2	3	2	2	1	3	1	2	2	2	3	2	2	3	3	1	2	2	1	2	1	2	2	2	1	1	2	1	3	1
P60602	P60602	1	1	1	Reactive oxygen species modulator 1	ROMO1	sp|P60602|ROMO1_HUMAN Reactive oxygen species modulator 1 OS=Homo sapiens OX=9606 GN=ROMO1 PE=1 SV=1	1	1	1	1	0	0	0	0	0	0	0	0	0	0	0	0	0	0	0	0	0	0	0	0	0	0	0	0	0	0	0	0	0	0	1	0	0	0	0	0	0	0
P60660;P14649	P60660	6;1	6;1	6;1	Myosin light polypeptide 6	MYL6	sp|P60660|MYL6_HUMAN Myosin light polypeptide 6 OS=Homo sapiens OX=9606 GN=MYL6 PE=1 SV=2	2	6	6	6	5	6	6	5	5	6	6	6	6	6	6	4	5	5	5	6	6	5	6	6	5	5	5	5	5	5	5	6	5	5	6	5	6	5	5	5	5	4
P63261;P60709;Q6S8J3;A5A3E0;Q562R1;P0CG38;Q9BYX7;P0CG39	P63261;P60709	16;16;5;5;4;4;2;2	16;16;5;5;4;4;2;2	6;6;1;1;0;1;1;1	Actin, cytoplasmic 2;Actin, cytoplasmic 2, N-terminally processed;Actin, cytoplasmic 1;Actin, cytoplasmic 1, N-terminally processed	ACTG1;ACTB	sp|P63261|ACTG_HUMAN Actin, cytoplasmic 2 OS=Homo sapiens OX=9606 GN=ACTG1 PE=1 SV=1;sp|P60709|ACTB_HUMAN Actin, cytoplasmic 1 OS=Homo sapiens OX=9606 GN=ACTB PE=1 SV=1	8	16	16	6	16	16	16	16	16	16	16	16	16	16	16	16	16	16	15	16	16	16	16	16	16	16	16	16	16	15	16	15	15	16	15	16	15	16	15	16	16	16
P60842;Q14240	P60842;Q14240	16;8	16;8	14;6	Eukaryotic initiation factor 4A-I;Eukaryotic initiation factor 4A-II;Eukaryotic initiation factor 4A-II, N-terminally processed	EIF4A1;EIF4A2	sp|P60842|IF4A1_HUMAN Eukaryotic initiation factor 4A-I OS=Homo sapiens OX=9606 GN=EIF4A1 PE=1 SV=1;sp|Q14240|IF4A2_HUMAN Eukaryotic initiation factor 4A-II OS=Homo sapiens OX=9606 GN=EIF4A2 PE=1 SV=2	2	16	16	14	14	13	15	14	12	14	15	15	15	15	15	14	14	13	13	15	13	13	11	13	14	13	13	12	14	13	11	15	14	15	11	12	14	12	14	14	12	11
P60866	P60866	2	2	2	40S ribosomal protein S20	RPS20	sp|P60866|RS20_HUMAN 40S ribosomal protein S20 OS=Homo sapiens OX=9606 GN=RPS20 PE=1 SV=1	1	2	2	2	2	2	2	2	2	2	2	2	2	2	2	2	2	2	2	2	2	2	2	2	2	2	2	2	2	2	2	2	2	2	2	2	2	2	2	2	2	2
P60891;P21108	P60891;P21108	2;1	2;1	1;0	Ribose-phosphate pyrophosphokinase 1;Ribose-phosphate pyrophosphokinase 3	PRPS1;PRPS1L1	sp|P60891|PRPS1_HUMAN Ribose-phosphate pyrophosphokinase 1 OS=Homo sapiens OX=9606 GN=PRPS1 PE=1 SV=2;sp|P21108|PRPS3_HUMAN Ribose-phosphate pyrophosphokinase 3 OS=Homo sapiens OX=9606 GN=PRPS1L1 PE=1 SV=2	2	2	2	1	2	1	1	1	1	1	1	1	2	2	1	1	1	1	1	1	1	1	1	1	1	1	1	1	1	1	1	2	1	1	1	1	1	1	1	1	1	1
P60900	P60900	7	7	7	Proteasome subunit alpha type-6	PSMA6	sp|P60900|PSA6_HUMAN Proteasome subunit alpha type-6 OS=Homo sapiens OX=9606 GN=PSMA6 PE=1 SV=1	1	7	7	7	6	5	6	6	6	6	6	7	7	6	6	6	6	6	5	6	6	6	5	4	5	6	6	6	6	4	4	4	4	4	4	5	4	6	4	5	4	4
P60903	P60903	1	1	1	Protein S100-A10	S100A10	sp|P60903|S10AA_HUMAN Protein S100-A10 OS=Homo sapiens OX=9606 GN=S100A10 PE=1 SV=2	1	1	1	1	1	1	1	1	1	1	1	1	1	1	1	1	1	1	1	1	1	1	1	1	1	1	1	1	1	1	1	1	1	1	1	1	1	1	1	1	1	1
P60953	P60953	3	3	3	Cell division control protein 42 homolog	CDC42	sp|P60953|CDC42_HUMAN Cell division control protein 42 homolog OS=Homo sapiens OX=9606 GN=CDC42 PE=1 SV=2	1	3	3	3	3	3	3	3	3	3	3	2	3	3	3	3	3	3	3	3	3	3	3	3	1	3	3	2	3	3	2	1	2	2	2	3	2	2	2	1	2	2
P60981	P60981	3	2	2	Destrin	DSTN	sp|P60981|DEST_HUMAN Destrin OS=Homo sapiens OX=9606 GN=DSTN PE=1 SV=3	1	3	2	2	3	2	3	3	2	2	2	2	3	3	3	3	2	2	2	3	3	3	3	3	2	2	2	3	2	2	2	3	3	2	2	3	2	2	3	3	3	2
P61006	P61006	2	1	1	Ras-related protein Rab-8A	RAB8A	sp|P61006|RAB8A_HUMAN Ras-related protein Rab-8A OS=Homo sapiens OX=9606 GN=RAB8A PE=1 SV=1	1	2	1	1	1	2	1	2	1	1	1	1	1	1	1	1	1	1	1	2	1	1	2	1	1	2	1	1	2	1	1	1	1	1	1	1	1	1	1	1	2	2
P61009	P61009	2	2	2	Signal peptidase complex subunit 3	SPCS3	sp|P61009|SPCS3_HUMAN Signal peptidase complex subunit 3 OS=Homo sapiens OX=9606 GN=SPCS3 PE=1 SV=1	1	2	2	2	1	1	1	1	1	1	1	1	1	1	1	1	1	1	1	1	1	1	1	1	1	1	1	1	1	2	1	1	1	1	2	1	1	1	1	1	1	1
P61011	P61011	1	1	1	Signal recognition particle 54 kDa protein	SRP54	sp|P61011|SRP54_HUMAN Signal recognition particle 54 kDa protein OS=Homo sapiens OX=9606 GN=SRP54 PE=1 SV=1	1	1	1	1	1	1	1	1	1	1	1	1	1	1	1	1	1	1	1	1	1	1	1	1	1	1	1	1	1	1	1	1	1	1	1	1	1	1	1	1	1	1
P61019;Q8WUD1	P61019;Q8WUD1	6;4	6;4	6;4	Ras-related protein Rab-2A;Ras-related protein Rab-2B	RAB2A;RAB2B	sp|P61019|RAB2A_HUMAN Ras-related protein Rab-2A OS=Homo sapiens OX=9606 GN=RAB2A PE=1 SV=1;sp|Q8WUD1|RAB2B_HUMAN Ras-related protein Rab-2B OS=Homo sapiens OX=9606 GN=RAB2B PE=1 SV=1	2	6	6	6	4	4	4	4	4	4	4	4	3	3	4	3	4	3	4	3	3	3	4	4	3	3	3	4	4	4	3	4	4	3	3	3	5	3	4	5	4	4
P61020	P61020	5	3	3	Ras-related protein Rab-5B	RAB5B	sp|P61020|RAB5B_HUMAN Ras-related protein Rab-5B OS=Homo sapiens OX=9606 GN=RAB5B PE=1 SV=1	1	5	3	3	2	3	3	4	3	2	1	1	2	3	2	4	2	3	2	3	2	2	2	0	2	1	2	3	1	1	1	1	1	1	2	1	1	2	2	2	1	1
P61026	P61026	5	5	4	Ras-related protein Rab-10	RAB10	sp|P61026|RAB10_HUMAN Ras-related protein Rab-10 OS=Homo sapiens OX=9606 GN=RAB10 PE=1 SV=1	1	5	5	4	5	5	5	3	5	3	5	5	5	5	5	4	5	5	3	4	5	5	5	5	4	5	5	4	2	2	4	3	4	4	3	5	3	4	3	3	3	4
P62837;P61077	P62837;P61077	1;1	1;1	1;1	Ubiquitin-conjugating enzyme E2 D2;Ubiquitin-conjugating enzyme E2 D3	UBE2D2;UBE2D3	sp|P62837|UB2D2_HUMAN Ubiquitin-conjugating enzyme E2 D2 OS=Homo sapiens OX=9606 GN=UBE2D2 PE=1 SV=1;sp|P61077|UB2D3_HUMAN Ubiquitin-conjugating enzyme E2 D3 OS=Homo sapiens OX=9606 GN=UBE2D3 PE=1 SV=1	2	1	1	1	0	0	0	1	0	0	0	0	0	0	0	0	0	0	1	1	0	0	0	0	0	0	0	0	0	0	0	0	0	1	1	0	1	1	1	1	0	0
P61081	P61081	7	7	7	NEDD8-conjugating enzyme Ubc12	UBE2M	sp|P61081|UBC12_HUMAN NEDD8-conjugating enzyme Ubc12 OS=Homo sapiens OX=9606 GN=UBE2M PE=1 SV=1	1	7	7	7	6	6	5	5	4	6	6	7	6	6	7	4	5	6	6	4	4	6	6	5	6	5	5	6	4	6	4	5	5	4	5	5	6	5	5	6	6	5
P61086	P61086	2	2	2	Ubiquitin-conjugating enzyme E2 K	UBE2K	sp|P61086|UBE2K_HUMAN Ubiquitin-conjugating enzyme E2 K OS=Homo sapiens OX=9606 GN=UBE2K PE=1 SV=3	1	2	2	2	2	2	2	2	2	1	2	2	2	2	1	2	1	1	1	2	0	1	1	1	1	1	1	2	1	2	1	1	1	1	1	1	0	1	1	1	2	1
P61088;Q5JXB2	P61088;Q5JXB2	5;3	5;3	5;3	Ubiquitin-conjugating enzyme E2 N;Putative ubiquitin-conjugating enzyme E2 N-like	UBE2N;UBE2NL	sp|P61088|UBE2N_HUMAN Ubiquitin-conjugating enzyme E2 N OS=Homo sapiens OX=9606 GN=UBE2N PE=1 SV=1;sp|Q5JXB2|UE2NL_HUMAN Putative ubiquitin-conjugating enzyme E2 N-like OS=Homo sapiens OX=9606 GN=UBE2NL PE=1 SV=1	2	5	5	5	3	4	4	4	4	4	3	4	4	4	4	4	4	4	3	4	3	3	3	3	3	4	3	3	4	4	4	4	3	3	3	3	3	4	3	3	4	3
P61106	P61106	4	4	4	Ras-related protein Rab-14	RAB14	sp|P61106|RAB14_HUMAN Ras-related protein Rab-14 OS=Homo sapiens OX=9606 GN=RAB14 PE=1 SV=4	1	4	4	4	2	3	1	3	2	2	2	2	3	3	3	3	3	3	2	3	3	3	3	2	2	2	2	3	2	2	1	3	2	2	2	2	2	2	2	2	2	2
P61158;Q9P1U1	P61158	7;1	7;1	7;1	Actin-related protein 3	ACTR3	sp|P61158|ARP3_HUMAN Actin-related protein 3 OS=Homo sapiens OX=9606 GN=ACTR3 PE=1 SV=3	2	7	7	7	5	6	6	5	5	6	6	5	6	6	5	7	6	6	4	6	6	6	7	6	5	6	5	6	5	6	6	6	5	4	6	6	6	6	6	6	6	5
P61160	P61160	2	2	2	Actin-related protein 2	ACTR2	sp|P61160|ARP2_HUMAN Actin-related protein 2 OS=Homo sapiens OX=9606 GN=ACTR2 PE=1 SV=1	1	2	2	2	1	2	1	2	1	1	2	2	1	1	1	1	2	2	2	2	1	2	2	1	1	1	2	1	2	1	2	2	2	1	2	1	2	1	2	1	2	1
P61163;P42025	P61163	3;1	3;1	3;1	Alpha-centractin	ACTR1A	sp|P61163|ACTZ_HUMAN Alpha-centractin OS=Homo sapiens OX=9606 GN=ACTR1A PE=1 SV=1	2	3	3	3	3	3	1	1	2	2	1	1	1	1	1	1	1	1	3	1	2	1	1	1	1	1	1	0	1	1	2	1	2	1	2	1	2	2	2	1	1	2
P84077;P61204	P84077;P61204	5;5	5;5	3;3	ADP-ribosylation factor 1;ADP-ribosylation factor 3	ARF1;ARF3	sp|P84077|ARF1_HUMAN ADP-ribosylation factor 1 OS=Homo sapiens OX=9606 GN=ARF1 PE=1 SV=2;sp|P61204|ARF3_HUMAN ADP-ribosylation factor 3 OS=Homo sapiens OX=9606 GN=ARF3 PE=1 SV=2	2	5	5	3	5	5	5	5	5	5	5	4	5	5	5	4	5	5	5	5	5	5	5	5	5	5	5	5	5	5	5	5	5	4	5	4	5	4	5	5	5	5
P61221	P61221	5	5	5	ATP-binding cassette sub-family E member 1	ABCE1	sp|P61221|ABCE1_HUMAN ATP-binding cassette sub-family E member 1 OS=Homo sapiens OX=9606 GN=ABCE1 PE=1 SV=1	1	5	5	5	4	5	4	5	4	4	5	4	5	5	5	5	4	5	4	4	4	4	4	5	5	5	5	4	4	3	3	4	4	3	3	4	4	3	3	3	2	4
P61224;P62834;A6NIZ1	P61224;P62834;A6NIZ1	3;3;2	3;3;2	3;3;2	Ras-related protein Rap-1b;Ras-related protein Rap-1A;Ras-related protein Rap-1b-like protein	RAP1B;RAP1A	sp|P61224|RAP1B_HUMAN Ras-related protein Rap-1b OS=Homo sapiens OX=9606 GN=RAP1B PE=1 SV=1;sp|P62834|RAP1A_HUMAN Ras-related protein Rap-1A OS=Homo sapiens OX=9606 GN=RAP1A PE=1 SV=1;sp|A6NIZ1|RP1BL_HUMAN Ras-related protein Rap-1b-like protein OS=Homo sa	3	3	3	3	3	3	3	3	3	2	3	3	3	3	3	2	3	3	3	2	3	3	3	3	3	3	3	3	3	3	3	3	3	2	3	3	3	3	3	3	3	2
P61247	P61247	11	11	11	40S ribosomal protein S3a	RPS3A	sp|P61247|RS3A_HUMAN 40S ribosomal protein S3a OS=Homo sapiens OX=9606 GN=RPS3A PE=1 SV=2	1	11	11	11	9	7	9	8	10	9	8	9	10	9	10	9	7	8	9	8	8	11	10	8	8	8	9	9	9	10	7	10	9	9	7	9	8	7	9	7	8	8
P61254;Q9UNX3	P61254;Q9UNX3	6;5	6;5	6;5	60S ribosomal protein L26;60S ribosomal protein L26-like 1	RPL26;RPL26L1	sp|P61254|RL26_HUMAN 60S ribosomal protein L26 OS=Homo sapiens OX=9606 GN=RPL26 PE=1 SV=1;sp|Q9UNX3|RL26L_HUMAN 60S ribosomal protein L26-like 1 OS=Homo sapiens OX=9606 GN=RPL26L1 PE=1 SV=1	2	6	6	6	6	6	6	6	6	6	6	6	6	6	6	6	6	6	6	6	6	6	5	5	5	6	5	6	6	6	6	5	5	5	6	5	6	6	6	6	5	6
P61289	P61289	4	4	4	Proteasome activator complex subunit 3	PSME3	sp|P61289|PSME3_HUMAN Proteasome activator complex subunit 3 OS=Homo sapiens OX=9606 GN=PSME3 PE=1 SV=1	1	4	4	4	4	4	4	4	4	2	3	2	3	4	3	4	4	4	4	4	4	3	3	3	3	4	4	4	3	4	3	4	2	4	4	3	4	4	4	3	3	4
P61313	P61313	7	7	7	60S ribosomal protein L15	RPL15	sp|P61313|RL15_HUMAN 60S ribosomal protein L15 OS=Homo sapiens OX=9606 GN=RPL15 PE=1 SV=2	1	7	7	7	6	6	6	6	7	6	5	7	7	6	6	6	6	6	7	7	6	5	6	6	6	6	6	5	7	6	4	4	7	6	7	7	6	5	4	5	5	5
P61326;Q96A72	P61326;Q96A72	2;2	2;2	2;2	Protein mago nashi homolog;Protein mago nashi homolog 2	MAGOH;MAGOHB	sp|P61326|MGN_HUMAN Protein mago nashi homolog OS=Homo sapiens OX=9606 GN=MAGOH PE=1 SV=1;sp|Q96A72|MGN2_HUMAN Protein mago nashi homolog 2 OS=Homo sapiens OX=9606 GN=MAGOHB PE=1 SV=1	2	2	2	2	2	2	2	2	1	2	2	2	2	2	1	2	1	1	1	2	2	2	2	1	1	1	2	1	1	2	2	2	2	2	1	1	2	1	2	2	2	2
P61353	P61353	5	5	5	60S ribosomal protein L27	RPL27	sp|P61353|RL27_HUMAN 60S ribosomal protein L27 OS=Homo sapiens OX=9606 GN=RPL27 PE=1 SV=2	1	5	5	5	4	5	4	5	4	5	5	5	4	5	5	5	5	5	5	5	5	5	5	5	5	4	4	4	5	4	4	3	4	5	5	5	4	4	4	4	3	5
P61513	P61513	1	1	1	60S ribosomal protein L37a	RPL37A	sp|P61513|RL37A_HUMAN 60S ribosomal protein L37a OS=Homo sapiens OX=9606 GN=RPL37A PE=1 SV=2	1	1	1	1	1	0	1	0	1	1	1	1	0	1	1	1	0	0	1	0	1	0	1	0	0	0	0	1	0	0	0	0	0	0	0	1	0	1	0	0	1	0
P61586;P08134;P62745	P61586;P08134	3;2;1	3;2;1	3;2;1	Transforming protein RhoA;Rho-related GTP-binding protein RhoC	RHOA;RHOC	sp|P61586|RHOA_HUMAN Transforming protein RhoA OS=Homo sapiens OX=9606 GN=RHOA PE=1 SV=1;sp|P08134|RHOC_HUMAN Rho-related GTP-binding protein RhoC OS=Homo sapiens OX=9606 GN=RHOC PE=1 SV=1	3	3	3	3	3	3	3	3	3	2	3	3	3	3	3	3	3	3	3	3	3	2	2	2	3	3	3	2	2	2	2	2	2	2	2	2	2	2	2	2	2	2
P61604	P61604	10	10	10	10 kDa heat shock protein, mitochondrial	HSPE1	sp|P61604|CH10_HUMAN 10 kDa heat shock protein, mitochondrial OS=Homo sapiens OX=9606 GN=HSPE1 PE=1 SV=2	1	10	10	10	10	10	10	10	10	10	10	10	10	10	9	10	10	10	10	10	9	9	9	10	10	9	10	10	10	10	10	8	10	9	9	10	9	10	10	10	10	10
P61619;Q9H9S3	P61619;Q9H9S3	2;1	2;1	2;1	Protein transport protein Sec61 subunit alpha isoform 1;Protein transport protein Sec61 subunit alpha isoform 2	SEC61A1;SEC61A2	sp|P61619|S61A1_HUMAN Protein transport protein Sec61 subunit alpha isoform 1 OS=Homo sapiens OX=9606 GN=SEC61A1 PE=1 SV=2;sp|Q9H9S3|S61A2_HUMAN Protein transport protein Sec61 subunit alpha isoform 2 OS=Homo sapiens OX=9606 GN=SEC61A2 PE=2 SV=3	2	2	2	2	2	2	1	0	2	0	2	1	1	1	2	1	0	1	0	1	1	0	1	0	2	0	1	1	2	1	1	1	1	1	0	1	1	1	1	2	1	0
P61626	P61626	2	2	2	Lysozyme C	LYZ	sp|P61626|LYSC_HUMAN Lysozyme C OS=Homo sapiens OX=9606 GN=LYZ PE=1 SV=1	1	2	2	2	2	2	2	2	2	2	1	2	2	2	2	2	2	2	2	2	2	2	2	2	2	2	2	2	2	2	2	2	2	2	2	2	2	2	2	2	2	2
P61758	P61758	3	3	3	Prefoldin subunit 3	VBP1	sp|P61758|PFD3_HUMAN Prefoldin subunit 3 OS=Homo sapiens OX=9606 GN=VBP1 PE=1 SV=4	1	3	3	3	2	2	2	1	2	1	2	3	1	3	2	0	3	2	1	1	3	2	2	0	1	1	1	2	1	2	1	1	0	2	2	2	2	0	3	3	2	1
P61769	P61769	1	1	1	Beta-2-microglobulin;Beta-2-microglobulin form pI 5.3	B2M	sp|P61769|B2MG_HUMAN Beta-2-microglobulin OS=Homo sapiens OX=9606 GN=B2M PE=1 SV=1	1	1	1	1	1	1	1	1	1	1	1	1	1	1	1	1	1	1	1	1	1	0	1	1	1	1	1	1	1	1	1	1	1	1	1	1	1	1	1	1	1	1
P61803	P61803	2	2	2	Dolichyl-diphosphooligosaccharide--protein glycosyltransferase subunit DAD1	DAD1	sp|P61803|DAD1_HUMAN Dolichyl-diphosphooligosaccharide--protein glycosyltransferase subunit DAD1 OS=Homo sapiens OX=9606 GN=DAD1 PE=1 SV=3	1	2	2	2	2	2	2	2	2	2	2	2	2	2	2	2	2	2	2	2	2	2	2	2	1	2	2	2	2	2	2	2	2	2	2	2	2	1	1	2	1	1
P61916	P61916	2	2	2	Epididymal secretory protein E1	NPC2	sp|P61916|NPC2_HUMAN NPC intracellular cholesterol transporter 2 OS=Homo sapiens OX=9606 GN=NPC2 PE=1 SV=1	1	2	2	2	2	2	2	2	2	2	2	2	2	2	2	1	0	2	1	2	2	1	2	1	2	2	2	1	2	2	1	2	2	2	1	0	2	1	1	2	2	1
P61923	P61923	2	2	2	Coatomer subunit zeta-1	COPZ1	sp|P61923|COPZ1_HUMAN Coatomer subunit zeta-1 OS=Homo sapiens OX=9606 GN=COPZ1 PE=1 SV=1	1	2	2	2	2	1	0	2	1	2	0	2	1	2	2	1	0	1	1	1	1	0	1	1	1	2	1	1	2	0	2	1	1	1	2	2	2	2	2	2	2	1
P61927	P61927	4	4	4	60S ribosomal protein L37	RPL37	sp|P61927|RL37_HUMAN 60S ribosomal protein L37 OS=Homo sapiens OX=9606 GN=RPL37 PE=1 SV=2	1	4	4	4	4	4	4	4	4	4	4	4	3	4	4	3	3	3	3	3	4	2	3	3	4	4	3	4	3	3	4	4	4	4	4	3	4	4	3	4	3	3
P61956;Q6EEV6	P61956;Q6EEV6	2;1	2;1	1;0	Small ubiquitin-related modifier 2;Small ubiquitin-related modifier 4	SUMO2;SUMO4	sp|P61956|SUMO2_HUMAN Small ubiquitin-related modifier 2 OS=Homo sapiens OX=9606 GN=SUMO2 PE=1 SV=3;sp|Q6EEV6|SUMO4_HUMAN Small ubiquitin-related modifier 4 OS=Homo sapiens OX=9606 GN=SUMO4 PE=1 SV=2	2	2	2	1	2	1	1	2	2	1	2	2	2	2	2	2	2	2	2	2	2	2	2	2	2	2	2	2	2	2	2	2	2	2	2	2	1	1	2	2	2	2
P61960	P61960	1	1	1	Ubiquitin-fold modifier 1	UFM1	sp|P61960|UFM1_HUMAN Ubiquitin-fold modifier 1 OS=Homo sapiens OX=9606 GN=UFM1 PE=1 SV=1	1	1	1	1	1	1	1	1	1	1	1	1	1	1	1	1	1	1	1	1	1	1	1	1	1	1	1	1	1	1	1	1	1	1	1	1	1	1	1	1	1	1
P61964	P61964	1	1	1	WD repeat-containing protein 5	WDR5	sp|P61964|WDR5_HUMAN WD repeat-containing protein 5 OS=Homo sapiens OX=9606 GN=WDR5 PE=1 SV=1	1	1	1	1	0	0	0	0	0	0	0	1	0	1	1	1	0	0	0	1	0	0	1	0	0	0	0	0	0	0	0	0	0	1	0	0	0	0	0	0	0	0
P61970	P61970	2	2	2	Nuclear transport factor 2	NUTF2	sp|P61970|NTF2_HUMAN Nuclear transport factor 2 OS=Homo sapiens OX=9606 GN=NUTF2 PE=1 SV=1	1	2	2	2	2	2	1	2	2	2	2	2	2	2	1	1	1	1	1	2	2	2	1	1	2	2	2	2	2	2	2	2	2	2	2	2	2	1	2	2	2	2
P61978	P61978	13	13	13	Heterogeneous nuclear ribonucleoprotein K	HNRNPK	sp|P61978|HNRPK_HUMAN Heterogeneous nuclear ribonucleoprotein K OS=Homo sapiens OX=9606 GN=HNRNPK PE=1 SV=1	1	13	13	13	10	13	12	12	12	11	12	9	12	11	13	11	12	10	11	12	10	9	12	10	10	11	10	11	11	11	10	12	11	13	9	11	8	9	10	9	10	10
P61981	P61981	8	4	4	14-3-3 protein gamma;14-3-3 protein gamma, N-terminally processed	YWHAG	sp|P61981|1433G_HUMAN 14-3-3 protein gamma OS=Homo sapiens OX=9606 GN=YWHAG PE=1 SV=2	1	8	4	4	7	7	7	7	7	7	7	8	7	7	7	8	7	7	8	7	7	7	7	7	8	7	7	7	7	7	7	7	7	7	7	7	7	7	7	7	7	7
P62081	P62081	5	5	5	40S ribosomal protein S7	RPS7	sp|P62081|RS7_HUMAN 40S ribosomal protein S7 OS=Homo sapiens OX=9606 GN=RPS7 PE=1 SV=1	1	5	5	5	4	5	5	5	5	5	5	5	4	4	4	4	4	4	5	4	4	5	4	4	4	3	3	5	5	5	5	4	4	4	5	4	5	4	5	5	5	5
P62136	P62136	4	4	2	Serine/threonine-protein phosphatase PP1-alpha catalytic subunit	PPP1CA	sp|P62136|PP1A_HUMAN Serine/threonine-protein phosphatase PP1-alpha catalytic subunit OS=Homo sapiens OX=9606 GN=PPP1CA PE=1 SV=1	1	4	4	2	4	4	3	3	3	4	3	4	3	4	3	3	4	4	3	2	4	3	4	4	4	4	3	4	4	3	4	4	4	2	4	4	4	3	4	4	4	3
P62191	P62191	7	7	7	26S protease regulatory subunit 4	PSMC1	sp|P62191|PRS4_HUMAN 26S proteasome regulatory subunit 4 OS=Homo sapiens OX=9606 GN=PSMC1 PE=1 SV=1	1	7	7	7	4	4	5	5	3	5	3	5	5	3	3	3	4	4	4	4	5	3	4	3	4	5	3	4	5	4	3	4	4	4	5	4	4	4	5	4	5	5
P62195;Q8NB90	P62195	6;1	6;1	6;1	26S protease regulatory subunit 8	PSMC5	sp|P62195|PRS8_HUMAN 26S proteasome regulatory subunit 8 OS=Homo sapiens OX=9606 GN=PSMC5 PE=1 SV=1	2	6	6	6	5	6	5	4	5	5	6	5	5	4	5	3	5	5	5	6	5	5	6	4	5	5	5	5	5	4	3	5	4	6	5	5	5	4	4	4	5	5
P62241	P62241	7	7	7	40S ribosomal protein S8	RPS8	sp|P62241|RS8_HUMAN 40S ribosomal protein S8 OS=Homo sapiens OX=9606 GN=RPS8 PE=1 SV=2	1	7	7	7	6	7	7	7	7	7	7	7	7	7	7	7	7	7	7	7	7	7	7	7	7	7	7	7	7	7	7	6	7	7	7	7	7	7	7	7	7	7
P62244	P62244	4	4	4	40S ribosomal protein S15a	RPS15A	sp|P62244|RS15A_HUMAN 40S ribosomal protein S15a OS=Homo sapiens OX=9606 GN=RPS15A PE=1 SV=2	1	4	4	4	4	4	4	4	4	4	3	4	4	3	4	4	4	4	3	4	4	4	2	4	4	4	4	4	4	4	4	4	4	4	3	4	4	4	4	4	3	4
P62249	P62249	8	8	8	40S ribosomal protein S16	RPS16	sp|P62249|RS16_HUMAN 40S ribosomal protein S16 OS=Homo sapiens OX=9606 GN=RPS16 PE=1 SV=2	1	8	8	8	8	8	7	8	7	8	8	8	7	7	8	8	7	6	7	8	8	7	7	6	8	7	8	8	8	8	7	7	8	8	7	7	8	8	8	7	8	8
P62258	P62258	14	11	11	14-3-3 protein epsilon	YWHAE	sp|P62258|1433E_HUMAN 14-3-3 protein epsilon OS=Homo sapiens OX=9606 GN=YWHAE PE=1 SV=1	1	14	11	11	11	13	13	14	12	12	14	11	13	11	11	11	11	11	10	12	11	12	11	12	11	11	11	13	12	12	11	11	12	12	12	11	13	10	10	13	11	13
P62263	P62263	5	5	5	40S ribosomal protein S14	RPS14	sp|P62263|RS14_HUMAN 40S ribosomal protein S14 OS=Homo sapiens OX=9606 GN=RPS14 PE=1 SV=3	1	5	5	5	5	5	4	4	4	4	4	5	4	4	5	4	3	4	5	4	4	4	3	4	4	4	5	4	5	5	4	3	4	4	4	4	3	5	4	3	4	4
P62266	P62266	4	4	4	40S ribosomal protein S23	RPS23	sp|P62266|RS23_HUMAN 40S ribosomal protein S23 OS=Homo sapiens OX=9606 GN=RPS23 PE=1 SV=3	1	4	4	4	4	4	4	4	4	4	4	4	3	3	4	4	4	4	4	4	3	4	3	3	4	3	3	4	4	4	2	3	3	4	2	4	3	2	3	4	4	4
P62269	P62269	9	9	8	40S ribosomal protein S18	RPS18	sp|P62269|RS18_HUMAN 40S ribosomal protein S18 OS=Homo sapiens OX=9606 GN=RPS18 PE=1 SV=3	1	9	9	8	6	6	6	5	7	6	6	7	5	6	6	5	6	7	5	5	7	6	6	6	7	6	6	6	6	6	6	6	6	6	6	4	6	5	5	5	6	5
P62277	P62277	8	8	8	40S ribosomal protein S13	RPS13	sp|P62277|RS13_HUMAN 40S ribosomal protein S13 OS=Homo sapiens OX=9606 GN=RPS13 PE=1 SV=2	1	8	8	8	8	8	8	7	6	7	8	7	8	8	8	8	7	8	8	8	8	7	8	8	8	7	7	8	8	7	8	8	8	7	6	7	8	8	8	8	7	8
P62280	P62280	6	6	6	40S ribosomal protein S11	RPS11	sp|P62280|RS11_HUMAN 40S ribosomal protein S11 OS=Homo sapiens OX=9606 GN=RPS11 PE=1 SV=3	1	6	6	6	6	6	6	6	6	6	6	6	6	6	6	5	6	6	6	6	6	6	6	6	6	5	6	6	6	6	5	6	6	5	6	6	5	5	5	5	6	5
P62304	P62304	1	1	1	Small nuclear ribonucleoprotein E	SNRPE	sp|P62304|RUXE_HUMAN Small nuclear ribonucleoprotein E OS=Homo sapiens OX=9606 GN=SNRPE PE=1 SV=1	1	1	1	1	1	1	1	1	1	1	1	1	1	1	1	1	1	1	1	1	1	1	1	1	1	1	1	1	1	1	1	1	1	1	1	1	1	1	1	1	1	1
P62306	P62306	1	1	1	Small nuclear ribonucleoprotein F	SNRPF	sp|P62306|RUXF_HUMAN Small nuclear ribonucleoprotein F OS=Homo sapiens OX=9606 GN=SNRPF PE=1 SV=1	1	1	1	1	1	1	1	1	1	1	1	0	1	1	1	1	1	1	1	1	1	1	1	1	1	1	1	1	1	1	1	1	1	1	1	1	1	1	1	1	1	1
P62310	P62310	1	1	1	U6 snRNA-associated Sm-like protein LSm3	LSM3	sp|P62310|LSM3_HUMAN U6 snRNA-associated Sm-like protein LSm3 OS=Homo sapiens OX=9606 GN=LSM3 PE=1 SV=2	1	1	1	1	1	1	1	1	1	1	1	1	1	1	1	1	1	1	1	1	1	1	1	1	1	1	1	1	1	1	1	1	1	1	1	1	1	1	1	1	1	1
P62314	P62314	1	1	1	Small nuclear ribonucleoprotein Sm D1	SNRPD1	sp|P62314|SMD1_HUMAN Small nuclear ribonucleoprotein Sm D1 OS=Homo sapiens OX=9606 GN=SNRPD1 PE=1 SV=1	1	1	1	1	1	1	1	1	1	1	1	1	1	1	1	1	1	1	1	1	1	1	1	1	1	1	1	1	1	1	1	1	1	1	1	1	1	1	1	1	1	1
P62316	P62316	4	4	4	Small nuclear ribonucleoprotein Sm D2	SNRPD2	sp|P62316|SMD2_HUMAN Small nuclear ribonucleoprotein Sm D2 OS=Homo sapiens OX=9606 GN=SNRPD2 PE=1 SV=1	1	4	4	4	3	3	4	2	3	4	3	4	3	3	3	4	3	4	4	2	3	2	3	3	4	3	3	2	3	3	2	4	4	3	3	4	2	2	3	3	3	3
P62318	P62318	2	2	2	Small nuclear ribonucleoprotein Sm D3	SNRPD3	sp|P62318|SMD3_HUMAN Small nuclear ribonucleoprotein Sm D3 OS=Homo sapiens OX=9606 GN=SNRPD3 PE=1 SV=1	1	2	2	2	2	2	1	1	1	2	1	2	1	1	1	1	1	2	1	2	1	1	1	1	1	1	2	1	1	1	1	1	1	1	2	1	2	2	1	2	1	1
P62328;CON__P21752;P63313;O14604	P62328	5;2;2;1	5;2;2;1	5;2;2;1	Thymosin beta-4;Hematopoietic system regulatory peptide	TMSB4X	sp|P62328|TYB4_HUMAN Thymosin beta-4 OS=Homo sapiens OX=9606 GN=TMSB4X PE=1 SV=2	4	5	5	5	4	5	4	4	4	4	4	4	4	5	5	5	5	5	5	5	5	5	5	4	4	4	5	5	4	4	5	4	4	4	4	4	4	4	4	4	4	4
P62333	P62333	4	4	4	26S protease regulatory subunit 10B	PSMC6	sp|P62333|PRS10_HUMAN 26S proteasome regulatory subunit 10B OS=Homo sapiens OX=9606 GN=PSMC6 PE=1 SV=1	1	4	4	4	2	3	3	2	4	3	4	3	4	3	3	3	4	3	4	2	4	3	3	4	3	3	3	2	2	3	1	4	3	3	3	3	4	2	3	3	4	3
P62424	P62424	11	11	11	60S ribosomal protein L7a	RPL7A	sp|P62424|RL7A_HUMAN 60S ribosomal protein L7a OS=Homo sapiens OX=9606 GN=RPL7A PE=1 SV=2	1	11	11	11	10	8	10	11	11	10	10	10	10	10	10	11	11	10	10	9	8	10	11	10	10	10	11	9	9	10	10	10	9	10	11	11	11	9	11	9	10	9
Q15907;P62491;P57735	Q15907;P62491	8;8;1	8;8;1	8;8;1	Ras-related protein Rab-11B;Ras-related protein Rab-11A	RAB11B;RAB11A	sp|Q15907|RB11B_HUMAN Ras-related protein Rab-11B OS=Homo sapiens OX=9606 GN=RAB11B PE=1 SV=4;sp|P62491|RB11A_HUMAN Ras-related protein Rab-11A OS=Homo sapiens OX=9606 GN=RAB11A PE=1 SV=3	3	8	8	8	8	8	8	8	6	7	7	8	7	7	7	7	7	7	7	7	7	7	7	8	8	7	7	5	6	6	7	8	6	6	6	7	6	6	6	6	6	7
P62495	P62495	6	6	6	Eukaryotic peptide chain release factor subunit 1	ETF1	sp|P62495|ERF1_HUMAN Eukaryotic peptide chain release factor subunit 1 OS=Homo sapiens OX=9606 GN=ETF1 PE=1 SV=3	1	6	6	6	3	5	5	3	5	3	4	4	4	5	3	4	3	4	3	3	4	3	4	3	4	4	3	3	3	3	3	3	2	1	2	3	3	2	2	4	2	2
P62701;Q8TD47;P22090	P62701	11;5;3	11;5;3	11;5;3	40S ribosomal protein S4, X isoform	RPS4X	sp|P62701|RS4X_HUMAN 40S ribosomal protein S4, X isoform OS=Homo sapiens OX=9606 GN=RPS4X PE=1 SV=2	3	11	11	11	11	9	8	11	11	10	9	10	9	9	9	11	10	10	10	9	8	8	8	9	9	8	6	9	10	11	10	10	8	11	8	6	10	10	11	10	10	11
P67775;P62714	P67775;P62714	1;1	1;1	1;1	Serine/threonine-protein phosphatase 2A catalytic subunit alpha isoform;Serine/threonine-protein phosphatase 2A catalytic subunit beta isoform	PPP2CA;PPP2CB	sp|P67775|PP2AA_HUMAN Serine/threonine-protein phosphatase 2A catalytic subunit alpha isoform OS=Homo sapiens OX=9606 GN=PPP2CA PE=1 SV=1;sp|P62714|PP2AB_HUMAN Serine/threonine-protein phosphatase 2A catalytic subunit beta isoform OS=Homo sapiens OX=9606 G	2	1	1	1	1	1	1	1	1	1	1	1	1	1	1	1	1	1	1	1	1	1	1	1	1	1	1	1	1	1	1	1	1	1	1	1	1	1	1	1	1	1
P63267;P68133;P68032;P62736	P63267;P68133;P68032;P62736	11;11;11;11	1;1;1;1	1;1;1;1	Actin, gamma-enteric smooth muscle;Actin, alpha skeletal muscle;Actin, alpha cardiac muscle 1;Actin, aortic smooth muscle	ACTG2;ACTA1;ACTC1;ACTA2	sp|P63267|ACTH_HUMAN Actin, gamma-enteric smooth muscle OS=Homo sapiens OX=9606 GN=ACTG2 PE=1 SV=1;sp|P68133|ACTS_HUMAN Actin, alpha skeletal muscle OS=Homo sapiens OX=9606 GN=ACTA1 PE=1 SV=1;sp|P68032|ACTC_HUMAN Actin, alpha cardiac muscle 1 OS=Homo sapie	4	11	1	1	11	11	11	11	11	11	11	10	11	11	11	11	11	11	10	11	11	11	11	11	11	11	11	11	11	10	11	10	10	11	10	11	10	11	10	11	11	11
P62750;REV__Q969S3	P62750	9;1	9;1	9;1	60S ribosomal protein L23a	RPL23A	sp|P62750|RL23A_HUMAN 60S ribosomal protein L23a OS=Homo sapiens OX=9606 GN=RPL23A PE=1 SV=1	2	9	9	9	8	6	7	8	7	8	8	6	7	5	7	8	6	9	8	8	9	7	8	6	7	6	7	6	7	7	8	7	7	7	7	8	8	6	8	8	7	7
P62753	P62753	6	6	6	40S ribosomal protein S6	RPS6	sp|P62753|RS6_HUMAN 40S ribosomal protein S6 OS=Homo sapiens OX=9606 GN=RPS6 PE=1 SV=1	1	6	6	6	6	6	5	6	5	5	4	4	5	5	5	2	4	6	5	5	5	3	4	5	6	6	3	4	4	4	5	5	6	5	5	3	4	5	4	4	5	4
P62805	P62805	9	9	9	Histone H4	HIST1H4A	sp|P62805|H4_HUMAN Histone H4 OS=Homo sapiens OX=9606 GN=H4C1 PE=1 SV=2	1	9	9	9	8	8	8	8	9	8	9	8	8	9	9	8	8	9	9	9	9	9	9	9	8	8	9	8	9	9	9	9	9	9	9	9	9	9	9	9	9	9
P62820;Q92930	P62820	6;1	6;1	3;0	Ras-related protein Rab-1A	RAB1A	sp|P62820|RAB1A_HUMAN Ras-related protein Rab-1A OS=Homo sapiens OX=9606 GN=RAB1A PE=1 SV=3	2	6	6	3	6	6	6	6	6	5	6	5	4	5	6	6	6	6	6	6	6	5	6	6	6	6	5	6	6	6	6	6	6	5	5	6	6	6	6	6	5	6
P62826	P62826	5	5	5	GTP-binding nuclear protein Ran	RAN	sp|P62826|RAN_HUMAN GTP-binding nuclear protein Ran OS=Homo sapiens OX=9606 GN=RAN PE=1 SV=3	1	5	5	5	4	5	4	4	4	4	4	5	4	4	4	5	4	4	4	4	4	4	4	4	4	4	4	4	4	4	4	3	4	4	4	4	4	4	4	4	4	4
P62829;REV__Q99959	P62829	5;1	5;1	5;1	60S ribosomal protein L23	RPL23	sp|P62829|RL23_HUMAN 60S ribosomal protein L23 OS=Homo sapiens OX=9606 GN=RPL23 PE=1 SV=1	2	5	5	5	4	5	5	5	5	5	5	5	5	5	5	5	5	5	4	5	5	4	5	5	5	5	5	5	5	5	5	5	5	5	5	5	5	5	5	5	5	5
P62847	P62847	3	3	3	40S ribosomal protein S24	RPS24	sp|P62847|RS24_HUMAN 40S ribosomal protein S24 OS=Homo sapiens OX=9606 GN=RPS24 PE=1 SV=1	1	3	3	3	3	3	3	3	3	3	3	3	3	3	3	3	3	3	3	3	3	3	3	3	3	3	3	3	3	3	3	3	3	3	3	3	3	3	3	3	3	3
P62851	P62851	5	5	5	40S ribosomal protein S25	RPS25	sp|P62851|RS25_HUMAN 40S ribosomal protein S25 OS=Homo sapiens OX=9606 GN=RPS25 PE=1 SV=1	1	5	5	5	4	5	5	5	5	5	5	5	5	5	5	5	4	5	5	5	5	5	4	5	5	5	4	5	5	5	5	5	5	5	5	5	5	5	5	5	5	5
P62854;Q5JNZ5	P62854;Q5JNZ5	3;2	3;2	3;2	40S ribosomal protein S26;Putative 40S ribosomal protein S26-like 1	RPS26;RPS26P11	sp|P62854|RS26_HUMAN 40S ribosomal protein S26 OS=Homo sapiens OX=9606 GN=RPS26 PE=1 SV=3;sp|Q5JNZ5|RS26L_HUMAN Putative 40S ribosomal protein S26-like 1 OS=Homo sapiens OX=9606 GN=RPS26P11 PE=5 SV=1	2	3	3	3	2	3	3	3	3	3	3	3	3	3	3	3	3	3	2	3	3	3	3	3	3	3	3	3	3	3	3	3	3	3	3	2	3	3	3	3	3	3
P62857	P62857	2	2	2	40S ribosomal protein S28	RPS28	sp|P62857|RS28_HUMAN 40S ribosomal protein S28 OS=Homo sapiens OX=9606 GN=RPS28 PE=1 SV=1	1	2	2	2	2	2	2	2	2	2	2	2	2	2	2	2	2	2	2	2	2	2	2	2	2	2	2	2	2	2	2	2	2	2	2	2	2	2	2	2	2	2
P62861	P62861	1	1	1	40S ribosomal protein S30	FAU	sp|P62861|RS30_HUMAN 40S ribosomal protein S30 OS=Homo sapiens OX=9606 GN=FAU PE=1 SV=1	1	1	1	1	1	1	0	0	0	0	0	0	0	0	0	0	0	0	0	0	0	0	0	0	0	0	0	0	1	1	1	0	0	1	0	0	1	1	1	0	0	0
Q9HAV0;P62879;P62873;P16520;Q9BRK4	Q9HAV0;P62879;P62873	3;3;2;1;1	3;3;2;1;1	3;3;2;1;1	Guanine nucleotide-binding protein subunit beta-4;Guanine nucleotide-binding protein G(I)/G(S)/G(T) subunit beta-2;Guanine nucleotide-binding protein G(I)/G(S)/G(T) subunit beta-1	GNB4;GNB2;GNB1	sp|Q9HAV0|GBB4_HUMAN Guanine nucleotide-binding protein subunit beta-4 OS=Homo sapiens OX=9606 GN=GNB4 PE=1 SV=3;sp|P62879|GBB2_HUMAN Guanine nucleotide-binding protein G(I)/G(S)/G(T) subunit beta-2 OS=Homo sapiens OX=9606 GN=GNB2 PE=1 SV=3;sp|P62873|GBB1_	5	3	3	3	1	2	2	2	2	3	2	2	2	2	3	2	2	2	2	2	2	2	3	2	2	3	3	2	3	3	3	3	1	3	2	3	2	2	3	3	3	3
P62888	P62888	3	3	3	60S ribosomal protein L30	RPL30	sp|P62888|RL30_HUMAN 60S ribosomal protein L30 OS=Homo sapiens OX=9606 GN=RPL30 PE=1 SV=2	1	3	3	3	2	3	2	2	2	3	3	2	3	3	1	2	2	2	2	2	3	3	2	2	2	2	2	3	2	2	2	2	3	2	2	3	2	2	2	2	3	2
Q59GN2;P62891	Q59GN2;P62891	1;1	1;1	1;1	Putative 60S ribosomal protein L39-like 5;60S ribosomal protein L39	RPL39P5;RPL39	sp|Q59GN2|R39L5_HUMAN Putative 60S ribosomal protein L39-like 5 OS=Homo sapiens OX=9606 GN=RPL39P5 PE=5 SV=2;sp|P62891|RL39_HUMAN 60S ribosomal protein L39 OS=Homo sapiens OX=9606 GN=RPL39 PE=1 SV=2	2	1	1	1	0	1	0	1	1	1	1	1	1	1	1	1	1	1	1	1	0	1	1	1	1	0	1	1	0	1	1	0	0	1	0	1	0	0	1	0	0	0
P62899	P62899	6	6	6	60S ribosomal protein L31	RPL31	sp|P62899|RL31_HUMAN 60S ribosomal protein L31 OS=Homo sapiens OX=9606 GN=RPL31 PE=1 SV=1	1	6	6	6	4	5	5	4	4	5	5	5	5	4	4	4	4	4	4	4	5	5	6	5	5	6	5	5	5	5	5	6	5	5	5	5	5	5	5	5	5	6
P62906	P62906	7	7	7	60S ribosomal protein L10a	RPL10A	sp|P62906|RL10A_HUMAN 60S ribosomal protein L10a OS=Homo sapiens OX=9606 GN=RPL10A PE=1 SV=2	1	7	7	7	6	6	6	6	6	6	6	7	6	7	6	6	6	6	6	6	6	7	7	6	6	6	6	6	7	7	6	6	7	5	6	6	6	6	7	7	6	6
P62910	P62910	5	5	5	60S ribosomal protein L32	RPL32	sp|P62910|RL32_HUMAN 60S ribosomal protein L32 OS=Homo sapiens OX=9606 GN=RPL32 PE=1 SV=2	1	5	5	5	5	5	5	4	5	4	5	5	5	5	5	5	4	5	4	5	5	5	4	5	5	4	4	4	5	5	5	4	3	4	5	4	4	5	5	4	5	4
P62913	P62913	2	2	2	60S ribosomal protein L11	RPL11	sp|P62913|RL11_HUMAN 60S ribosomal protein L11 OS=Homo sapiens OX=9606 GN=RPL11 PE=1 SV=2	1	2	2	2	2	2	2	2	2	2	2	2	2	2	2	2	2	2	2	2	2	2	2	2	2	2	2	2	2	2	2	2	2	2	2	2	2	2	2	2	2	2
P62917	P62917	9	9	9	60S ribosomal protein L8	RPL8	sp|P62917|RL8_HUMAN 60S ribosomal protein L8 OS=Homo sapiens OX=9606 GN=RPL8 PE=1 SV=2	1	9	9	9	7	7	8	7	9	8	7	8	8	7	7	9	8	8	8	7	7	8	8	7	7	7	8	8	7	7	8	8	7	9	9	7	8	8	8	8	8	8
P62937;P0DN37;P0DN26;A0A0B4J2A2;A0A075B767;A0A075B759;Q9Y536;F5H284	P62937	8;2;2;2;2;2;2;2	8;2;2;2;2;2;2;2	8;2;2;2;2;2;2;2	Peptidyl-prolyl cis-trans isomerase A;Peptidyl-prolyl cis-trans isomerase A, N-terminally processed	PPIA	sp|P62937|PPIA_HUMAN Peptidyl-prolyl cis-trans isomerase A OS=Homo sapiens OX=9606 GN=PPIA PE=1 SV=2	8	8	8	8	7	8	7	8	6	8	8	6	8	8	8	8	7	7	8	8	8	7	7	8	8	8	7	8	8	8	8	8	8	8	8	8	8	8	8	8	8	8
P62942	P62942	2	2	2	Peptidyl-prolyl cis-trans isomerase FKBP1A	FKBP1A	sp|P62942|FKB1A_HUMAN Peptidyl-prolyl cis-trans isomerase FKBP1A OS=Homo sapiens OX=9606 GN=FKBP1A PE=1 SV=2	1	2	2	2	2	2	2	2	2	2	2	2	2	2	2	2	2	2	2	2	2	2	2	2	2	2	2	2	2	2	2	2	2	2	2	2	2	2	2	2	2	2
P62993	P62993	4	4	4	Growth factor receptor-bound protein 2	GRB2	sp|P62993|GRB2_HUMAN Growth factor receptor-bound protein 2 OS=Homo sapiens OX=9606 GN=GRB2 PE=1 SV=1	1	4	4	4	4	4	4	3	4	4	4	4	4	3	4	4	4	3	3	4	4	3	3	2	3	3	3	4	4	4	4	3	2	3	3	3	3	4	4	3	3	4
P62995	P62995	5	5	5	Transformer-2 protein homolog beta	TRA2B	sp|P62995|TRA2B_HUMAN Transformer-2 protein homolog beta OS=Homo sapiens OX=9606 GN=TRA2B PE=1 SV=1	1	5	5	5	5	5	5	5	5	5	5	5	5	5	5	5	5	5	5	5	5	5	5	5	5	5	5	5	5	5	5	5	5	5	5	4	4	5	5	5	5	5
P63000	P63000	2	1	1	Ras-related C3 botulinum toxin substrate 1	RAC1	sp|P63000|RAC1_HUMAN Ras-related C3 botulinum toxin substrate 1 OS=Homo sapiens OX=9606 GN=RAC1 PE=1 SV=1	1	2	1	1	2	2	2	2	2	2	2	2	2	2	2	2	2	2	2	2	2	2	2	2	2	2	2	2	2	2	2	2	2	2	2	2	2	2	2	2	2	2
P63092;Q5JWF2	P63092;Q5JWF2	2;2	2;2	2;2	Guanine nucleotide-binding protein G(s) subunit alpha isoforms short;Guanine nucleotide-binding protein G(s) subunit alpha isoforms XLas	GNAS	sp|P63092|GNAS2_HUMAN Guanine nucleotide-binding protein G(s) subunit alpha isoforms short OS=Homo sapiens OX=9606 GN=GNAS PE=1 SV=1;sp|Q5JWF2|GNAS1_HUMAN Guanine nucleotide-binding protein G(s) subunit alpha isoforms XLas OS=Homo sapiens OX=9606 GN=GNAS P	2	2	2	2	1	0	0	0	1	0	0	1	0	0	0	0	0	1	0	0	0	0	0	0	0	0	0	0	0	0	1	0	0	0	0	0	0	0	0	0	0	0
P63104	P63104	15	15	9	14-3-3 protein zeta/delta	YWHAZ	sp|P63104|1433Z_HUMAN 14-3-3 protein zeta/delta OS=Homo sapiens OX=9606 GN=YWHAZ PE=1 SV=1	1	15	15	9	13	13	13	14	14	14	15	13	13	14	14	14	14	14	12	14	14	14	14	14	14	14	14	14	14	13	14	15	14	14	14	13	12	14	15	13	13	12
P63173	P63173	3	3	3	60S ribosomal protein L38	RPL38	sp|P63173|RL38_HUMAN 60S ribosomal protein L38 OS=Homo sapiens OX=9606 GN=RPL38 PE=1 SV=2	1	3	3	3	2	3	3	3	3	3	3	2	2	2	3	2	3	3	3	3	3	3	3	3	3	3	2	3	3	2	3	2	3	3	3	3	2	3	3	3	2	2
P63208	P63208	3	3	3	S-phase kinase-associated protein 1	SKP1	sp|P63208|SKP1_HUMAN S-phase kinase-associated protein 1 OS=Homo sapiens OX=9606 GN=SKP1 PE=1 SV=2	1	3	3	3	2	2	2	3	3	1	2	2	3	1	2	2	2	3	2	1	1	2	1	2	1	3	2	3	3	3	3	2	2	3	2	2	3	3	3	3	3	2
P63218	P63218	1	1	1	Guanine nucleotide-binding protein G(I)/G(S)/G(O) subunit gamma-5	GNG5	sp|P63218|GBG5_HUMAN Guanine nucleotide-binding protein G(I)/G(S)/G(O) subunit gamma-5 OS=Homo sapiens OX=9606 GN=GNG5 PE=1 SV=3	1	1	1	1	0	0	0	0	0	1	0	0	0	0	0	0	0	0	0	0	0	0	1	0	0	0	0	0	0	0	0	0	0	1	1	1	0	1	0	0	0	0
P63220	P63220	4	4	4	40S ribosomal protein S21	RPS21	sp|P63220|RS21_HUMAN 40S ribosomal protein S21 OS=Homo sapiens OX=9606 GN=RPS21 PE=1 SV=1	1	4	4	4	3	3	3	3	3	3	3	3	3	3	3	3	3	3	3	3	4	3	4	2	3	4	3	3	3	3	1	3	3	3	3	3	3	3	3	3	3	3
P63241;Q9GZV4;Q6IS14	P63241;Q9GZV4;Q6IS14	5;3;3	5;3;3	5;3;3	Eukaryotic translation initiation factor 5A-1;Eukaryotic translation initiation factor 5A-2;Eukaryotic translation initiation factor 5A-1-like	EIF5A;EIF5A2;EIF5AL1	sp|P63241|IF5A1_HUMAN Eukaryotic translation initiation factor 5A-1 OS=Homo sapiens OX=9606 GN=EIF5A PE=1 SV=2;sp|Q9GZV4|IF5A2_HUMAN Eukaryotic translation initiation factor 5A-2 OS=Homo sapiens OX=9606 GN=EIF5A2 PE=1 SV=3;sp|Q6IS14|IF5AL_HUMAN Eukaryotic	3	5	5	5	5	5	5	5	5	5	5	5	5	5	5	5	5	5	4	5	5	4	4	4	5	5	4	5	5	5	5	4	5	5	5	5	5	5	5	5	5	5
P63244	P63244	10	10	10	Guanine nucleotide-binding protein subunit beta-2-like 1;Guanine nucleotide-binding protein subunit beta-2-like 1, N-terminally processed	GNB2L1	sp|P63244|RACK1_HUMAN Receptor of activated protein C kinase 1 OS=Homo sapiens OX=9606 GN=RACK1 PE=1 SV=3	1	10	10	10	6	9	8	6	6	7	7	8	8	7	8	7	8	8	7	9	7	6	7	8	8	7	7	7	8	9	7	5	6	9	8	9	7	9	6	8	7	9
P63279	P63279	3	3	3	SUMO-conjugating enzyme UBC9	UBE2I	sp|P63279|UBC9_HUMAN SUMO-conjugating enzyme UBC9 OS=Homo sapiens OX=9606 GN=UBE2I PE=1 SV=1	1	3	3	3	2	1	2	2	1	2	3	3	3	1	2	1	1	2	2	3	1	1	1	1	1	3	2	2	2	1	1	0	1	2	1	2	2	1	2	1	3	2
P67809;Q9Y2T7;P16989	P67809	10;2;2	10;2;2	10;2;2	Nuclease-sensitive element-binding protein 1	YBX1	sp|P67809|YBOX1_HUMAN Y-box-binding protein 1 OS=Homo sapiens OX=9606 GN=YBX1 PE=1 SV=3	3	10	10	10	8	8	8	9	10	8	10	9	9	10	9	9	10	10	7	9	9	8	9	10	10	9	10	8	9	10	10	10	9	10	10	10	10	8	9	9	9	8
P67812;P0C7V7	P67812;P0C7V7	2;1	2;1	2;1	Signal peptidase complex catalytic subunit SEC11A;Putative signal peptidase complex catalytic subunit SEC11B	SEC11A;SEC11B	sp|P67812|SC11A_HUMAN Signal peptidase complex catalytic subunit SEC11A OS=Homo sapiens OX=9606 GN=SEC11A PE=1 SV=1;sp|P0C7V7|SC11B_HUMAN Putative signal peptidase complex catalytic subunit SEC11B OS=Homo sapiens OX=9606 GN=SEC11B PE=5 SV=1	2	2	2	2	0	1	0	0	1	2	0	1	1	1	1	1	1	1	1	1	0	0	1	0	0	1	0	1	0	0	1	0	0	2	1	0	1	0	1	2	0	1
P67936;CON__Q3SX28;P07951	P67936;CON__Q3SX28;P07951	12;7;7	12;7;7	6;2;2	Tropomyosin alpha-4 chain;Tropomyosin beta chain	TPM4;TPM2	sp|P67936|TPM4_HUMAN Tropomyosin alpha-4 chain OS=Homo sapiens OX=9606 GN=TPM4 PE=1 SV=3;;sp|P07951|TPM2_HUMAN Tropomyosin beta chain OS=Homo sapiens OX=9606 GN=TPM2 PE=1 SV=1	3	12	12	6	10	11	10	9	9	10	11	11	11	10	10	10	9	9	9	8	10	10	10	7	9	12	10	10	11	11	11	10	11	8	10	9	12	9	9	9	11	10
P68036;A0A1B0GUS4	P68036;A0A1B0GUS4	4;2	4;2	4;2	Ubiquitin-conjugating enzyme E2 L3	UBE2L3	sp|P68036|UB2L3_HUMAN Ubiquitin-conjugating enzyme E2 L3 OS=Homo sapiens OX=9606 GN=UBE2L3 PE=1 SV=1;sp|A0A1B0GUS4|UB2L5_HUMAN Ubiquitin-conjugating enzyme E2 L5 OS=Homo sapiens OX=9606 GN=UBE2L5 PE=2 SV=1	2	4	4	4	4	3	3	4	4	3	4	4	2	3	4	2	3	3	4	4	3	3	4	4	4	4	4	4	4	4	4	3	3	4	4	4	4	3	4	4	4	4
P68104;Q5VTE0;Q05639	P68104;Q5VTE0;Q05639	13;13;7	13;13;7	13;13;7	Elongation factor 1-alpha 1;Putative elongation factor 1-alpha-like 3;Elongation factor 1-alpha 2	EEF1A1;EEF1A1P5;EEF1A2	sp|P68104|EF1A1_HUMAN Elongation factor 1-alpha 1 OS=Homo sapiens OX=9606 GN=EEF1A1 PE=1 SV=1;sp|Q5VTE0|EF1A3_HUMAN Putative elongation factor 1-alpha-like 3 OS=Homo sapiens OX=9606 GN=EEF1A1P5 PE=5 SV=1;sp|Q05639|EF1A2_HUMAN Elongation factor 1-alpha 2 OS	3	13	13	13	10	12	11	12	11	13	12	12	11	12	13	12	12	13	13	13	12	12	12	11	12	11	12	11	11	11	13	11	13	12	12	13	12	12	10	12	12	12
Q9BQE3;Q71U36;P68363;P0DPH8;P0DPH7;Q6PEY2;Q9NY65;A6NHL2	Q9BQE3;Q71U36;P68363;P0DPH8;P0DPH7	15;15;15;12;12;7;6;3	15;15;15;12;12;7;6;3	4;4;4;2;2;2;0;0	Tubulin alpha-1C chain;Tubulin alpha-1A chain;Tubulin alpha-1B chain	TUBA1C;TUBA1A;TUBA1B	sp|Q9BQE3|TBA1C_HUMAN Tubulin alpha-1C chain OS=Homo sapiens OX=9606 GN=TUBA1C PE=1 SV=1;sp|Q71U36|TBA1A_HUMAN Tubulin alpha-1A chain OS=Homo sapiens OX=9606 GN=TUBA1A PE=1 SV=1;sp|P68363|TBA1B_HUMAN Tubulin alpha-1B chain OS=Homo sapiens OX=9606 GN=TUBA1B	8	15	15	4	15	15	15	15	15	15	15	15	15	15	15	15	15	15	14	15	15	14	15	15	15	15	15	15	15	15	15	15	15	15	15	15	15	15	14	15	14	14
P68366	P68366	12	1	1	Tubulin alpha-4A chain	TUBA4A	sp|P68366|TBA4A_HUMAN Tubulin alpha-4A chain OS=Homo sapiens OX=9606 GN=TUBA4A PE=1 SV=1	1	12	1	1	12	12	12	12	12	12	12	12	12	12	12	12	12	12	12	12	12	11	12	12	12	12	12	12	12	12	12	12	12	12	12	12	12	12	11	12	11	11
P68371;Q3ZCM7	P68371	17;7	17;7	1;0	Tubulin beta-4B chain	TUBB4B	sp|P68371|TBB4B_HUMAN Tubulin beta-4B chain OS=Homo sapiens OX=9606 GN=TUBB4B PE=1 SV=1	2	17	17	1	15	15	13	14	14	15	15	13	16	15	16	14	13	15	14	14	14	12	13	15	14	16	15	14	14	13	15	13	13	13	14	12	12	13	13	13	11	12
Q8NEV1;P68400	Q8NEV1;P68400	4;4	4;4	4;4	Casein kinase II subunit alpha 3;Casein kinase II subunit alpha	CSNK2A3;CSNK2A1	sp|Q8NEV1|CSK23_HUMAN Casein kinase II subunit alpha 3 OS=Homo sapiens OX=9606 GN=CSNK2A3 PE=1 SV=2;sp|P68400|CSK21_HUMAN Casein kinase II subunit alpha OS=Homo sapiens OX=9606 GN=CSNK2A1 PE=1 SV=1	2	4	4	4	4	4	4	4	4	4	4	3	4	4	4	3	3	2	2	3	4	2	3	4	3	3	4	2	4	3	2	2	2	4	4	3	4	3	3	2	4	2
Q71DI3;Q16695;P68431	Q71DI3;Q16695;P68431	6;6;6	6;6;6	2;2;2	Histone H3.2;Histone H3.1t;Histone H3.1	HIST2H3A;HIST3H3;HIST1H3A	sp|Q71DI3|H32_HUMAN Histone H3.2 OS=Homo sapiens OX=9606 GN=H3C15 PE=1 SV=3;sp|Q16695|H31T_HUMAN Histone H3.1t OS=Homo sapiens OX=9606 GN=H3-4 PE=1 SV=3;sp|P68431|H31_HUMAN Histone H3.1 OS=Homo sapiens OX=9606 GN=H3C1 PE=1 SV=2	3	6	6	2	6	6	6	5	6	6	6	5	6	6	6	6	5	5	5	5	5	5	6	5	5	5	4	5	5	6	6	5	5	6	5	5	5	5	6	5	4	5
Q8QMQ7;Q80DS7;Q77TG7;Q76RA8;P68693	Q8QMQ7;Q80DS7;Q77TG7;Q76RA8;P68693	1;1;1;1;1	1;1;1;1;1	1;1;1;1;1			sp|Q8QMQ7|KTHY_CWPXB Thymidylate kinase OS=Cowpox virus (strain Brighton Red) OX=265872 GN=TMK PE=3 SV=2;sp|Q80DS7|KTHY_CWPXG Thymidylate kinase OS=Cowpox virus (strain GRI-90 / Grishak) OX=265871 GN=TMK PE=3 SV=2;sp|Q77TG7|KTHY_VACCT Thymidylate kinase OS	5	1	1	1	0	0	0	0	0	0	0	0	0	0	0	0	0	0	0	0	0	0	0	0	0	0	0	0	0	0	0	0	0	0	1	0	0	0	0	0	0	0
P69849;Q15155;Q5JPE7	P69849;Q15155;Q5JPE7	6;6;6	6;6;6	6;6;6	Nodal modulator 3;Nodal modulator 1;Nodal modulator 2	NOMO3;NOMO1;NOMO2	sp|P69849|NOMO3_HUMAN Nodal modulator 3 OS=Homo sapiens OX=9606 GN=NOMO3 PE=3 SV=2;sp|Q15155|NOMO1_HUMAN Nodal modulator 1 OS=Homo sapiens OX=9606 GN=NOMO1 PE=1 SV=5;sp|Q5JPE7|NOMO2_HUMAN Nodal modulator 2 OS=Homo sapiens OX=9606 GN=NOMO2 PE=1 SV=1	3	6	6	6	2	2	2	3	2	2	3	3	3	2	1	3	3	2	2	3	2	1	2	2	2	2	2	2	1	3	2	2	3	2	1	0	2	2	1	2	1	2
P78316	P78316	2	2	2	Nucleolar protein 14	NOP14	sp|P78316|NOP14_HUMAN Nucleolar protein 14 OS=Homo sapiens OX=9606 GN=NOP14 PE=1 SV=3	1	2	2	2	1	1	1	1	1	1	0	1	1	0	1	0	0	1	0	0	0	0	0	0	1	0	1	0	1	1	0	0	0	0	0	0	0	0	1	0	0	0
P78344	P78344	3	3	3	Eukaryotic translation initiation factor 4 gamma 2	EIF4G2	sp|P78344|IF4G2_HUMAN Eukaryotic translation initiation factor 4 gamma 2 OS=Homo sapiens OX=9606 GN=EIF4G2 PE=1 SV=1	1	3	3	3	0	0	0	0	1	0	0	0	0	0	0	1	1	1	2	3	1	0	1	1	1	1	0	1	1	1	0	0	0	2	1	1	2	0	1	0	0	0
P78347;Q86UP8;Q6EKJ0	P78347	9;1;1	9;1;1	9;1;1	General transcription factor II-I	GTF2I	sp|P78347|GTF2I_HUMAN General transcription factor II-I OS=Homo sapiens OX=9606 GN=GTF2I PE=1 SV=2	3	9	9	9	4	6	5	6	7	6	6	6	3	5	5	4	5	7	5	6	7	3	5	5	3	5	3	5	5	6	3	3	4	6	5	3	5	5	6	7	6	5
P78371	P78371	12	12	12	T-complex protein 1 subunit beta	CCT2	sp|P78371|TCPB_HUMAN T-complex protein 1 subunit beta OS=Homo sapiens OX=9606 GN=CCT2 PE=1 SV=4	1	12	12	12	9	11	10	12	11	10	9	10	9	11	9	12	11	10	10	12	10	11	10	9	9	9	10	11	11	11	11	10	11	10	11	10	12	10	11	11	9	11
P78406	P78406	1	1	1	mRNA export factor	RAE1	sp|P78406|RAE1L_HUMAN mRNA export factor OS=Homo sapiens OX=9606 GN=RAE1 PE=1 SV=1	1	1	1	1	1	1	1	1	1	1	1	1	1	1	1	1	0	1	1	1	1	1	1	1	1	1	1	1	1	1	1	1	1	1	1	1	1	1	1	1	1	1
P78417	P78417	9	9	9	Glutathione S-transferase omega-1	GSTO1	sp|P78417|GSTO1_HUMAN Glutathione S-transferase omega-1 OS=Homo sapiens OX=9606 GN=GSTO1 PE=1 SV=2	1	9	9	9	7	8	7	7	6	8	7	7	7	7	7	7	8	8	9	8	6	8	7	6	8	8	7	7	8	8	8	8	8	8	7	6	8	7	8	8	8	8
P78527	P78527	48	48	48	DNA-dependent protein kinase catalytic subunit	PRKDC	sp|P78527|PRKDC_HUMAN DNA-dependent protein kinase catalytic subunit OS=Homo sapiens OX=9606 GN=PRKDC PE=1 SV=3	1	48	48	48	38	36	36	39	35	36	38	38	38	41	36	36	34	34	38	38	35	35	37	36	35	36	34	33	34	38	35	40	37	37	36	38	33	36	36	33	37	32
P80303	P80303	2	2	2	Nucleobindin-2;Nesfatin-1	NUCB2	sp|P80303|NUCB2_HUMAN Nucleobindin-2 OS=Homo sapiens OX=9606 GN=NUCB2 PE=1 SV=3	1	2	2	2	0	1	2	0	1	1	1	1	1	1	1	1	0	1	0	1	1	0	0	0	1	1	0	1	0	0	1	2	0	1	0	0	1	0	0	1	1	1
P80723	P80723	1	1	1	Brain acid soluble protein 1	BASP1	sp|P80723|BASP1_HUMAN Brain acid soluble protein 1 OS=Homo sapiens OX=9606 GN=BASP1 PE=1 SV=2	1	1	1	1	1	1	1	1	1	1	1	0	1	0	1	1	1	1	1	0	1	1	1	1	1	1	1	1	1	1	1	0	1	0	1	1	1	1	1	0	1	0
P82979	P82979	6	6	6	SAP domain-containing ribonucleoprotein	SARNP	sp|P82979|SARNP_HUMAN SAP domain-containing ribonucleoprotein OS=Homo sapiens OX=9606 GN=SARNP PE=1 SV=3	1	6	6	6	6	6	6	5	5	6	5	5	6	6	6	6	6	6	6	6	6	4	5	4	6	6	6	6	6	6	5	6	5	5	5	6	5	6	5	5	6	6
P83731	P83731	5	5	5	60S ribosomal protein L24	RPL24	sp|P83731|RL24_HUMAN 60S ribosomal protein L24 OS=Homo sapiens OX=9606 GN=RPL24 PE=1 SV=1	1	5	5	5	5	5	5	5	5	5	4	5	5	5	5	4	5	5	5	5	5	5	5	5	5	5	5	5	5	5	5	5	5	5	5	5	5	5	5	5	5	5
P83881	P83881	3	3	2	60S ribosomal protein L36a	RPL36A	sp|P83881|RL36A_HUMAN 60S ribosomal protein L36a OS=Homo sapiens OX=9606 GN=RPL36A PE=1 SV=2	1	3	3	2	3	3	3	3	3	3	3	3	3	3	3	3	3	3	3	3	3	3	3	3	3	3	3	3	3	3	3	3	3	3	3	3	3	3	3	3	3	3
P84085	P84085	3	1	1	ADP-ribosylation factor 5	ARF5	sp|P84085|ARF5_HUMAN ADP-ribosylation factor 5 OS=Homo sapiens OX=9606 GN=ARF5 PE=1 SV=2	1	3	1	1	3	3	3	3	3	3	3	2	3	3	3	3	3	3	3	2	3	3	3	3	3	3	3	3	3	3	3	3	3	3	3	3	3	3	3	3	3	3
P84090	P84090	3	3	3	Enhancer of rudimentary homolog	ERH	sp|P84090|ERH_HUMAN Enhancer of rudimentary homolog OS=Homo sapiens OX=9606 GN=ERH PE=1 SV=1	1	3	3	3	3	2	3	2	2	3	3	3	2	2	3	2	3	2	2	3	3	3	2	3	3	2	2	2	2	2	2	2	2	3	2	2	2	3	2	2	3	2
P84095	P84095	3	3	3	Rho-related GTP-binding protein RhoG	RHOG	sp|P84095|RHOG_HUMAN Rho-related GTP-binding protein RhoG OS=Homo sapiens OX=9606 GN=RHOG PE=1 SV=1	1	3	3	3	2	1	2	3	2	2	2	2	0	3	2	1	2	2	2	2	2	3	1	2	3	1	1	2	2	1	2	2	2	1	2	2	3	2	3	2	2	2
P84098	P84098	3	3	3	60S ribosomal protein L19	RPL19	sp|P84098|RL19_HUMAN 60S ribosomal protein L19 OS=Homo sapiens OX=9606 GN=RPL19 PE=1 SV=1	1	3	3	3	2	2	3	2	2	2	2	2	2	2	2	2	2	2	2	2	2	2	2	2	2	2	2	1	2	2	2	2	2	3	2	2	2	2	2	3	2	2
P84101	P84101	1	1	1	Small EDRK-rich factor 2	SERF2	sp|P84101|SERF2_HUMAN Small EDRK-rich factor 2 OS=Homo sapiens OX=9606 GN=SERF2 PE=1 SV=1	1	1	1	1	0	1	0	0	1	1	0	1	0	1	0	0	0	0	1	0	1	1	0	0	0	0	0	1	1	0	0	1	0	0	1	1	1	1	1	1	1	0
P84103	P84103	5	4	4	Serine/arginine-rich splicing factor 3	SRSF3	sp|P84103|SRSF3_HUMAN Serine/arginine-rich splicing factor 3 OS=Homo sapiens OX=9606 GN=SRSF3 PE=1 SV=1	1	5	4	4	5	5	5	5	5	5	5	5	5	4	5	5	5	5	5	5	4	5	5	4	5	4	5	5	4	5	5	5	5	5	5	5	4	4	4	4	5	4
P84243;Q6NXT2	P84243;Q6NXT2	5;3	1;0	1;0	Histone H3.3;Histone H3.3C	H3F3A;H3F3C	sp|P84243|H33_HUMAN Histone H3.3 OS=Homo sapiens OX=9606 GN=H3-3A PE=1 SV=2;sp|Q6NXT2|H3C_HUMAN Histone H3.3C OS=Homo sapiens OX=9606 GN=H3-5 PE=1 SV=3	2	5	1	1	5	5	5	4	5	5	5	5	5	5	5	5	4	4	4	4	4	4	5	4	4	4	4	4	4	5	5	4	4	5	4	4	4	4	4	4	4	4
P98175	P98175	3	3	3	RNA-binding protein 10	RBM10	sp|P98175|RBM10_HUMAN RNA-binding protein 10 OS=Homo sapiens OX=9606 GN=RBM10 PE=1 SV=3	1	3	3	3	0	1	2	1	1	1	1	0	2	2	1	1	1	1	0	1	1	0	0	1	0	0	0	1	1	2	0	0	0	0	2	0	0	2	1	0	1	1
P98179	P98179	3	3	3	RNA-binding protein 3	RBM3	sp|P98179|RBM3_HUMAN RNA-binding protein 3 OS=Homo sapiens OX=9606 GN=RBM3 PE=1 SV=1	1	3	3	3	1	3	3	3	3	2	3	3	3	3	3	3	2	3	2	3	3	3	3	3	3	3	3	2	2	2	3	3	3	1	3	3	2	2	3	2	3	2
P99999;CON__P62894	P99999	5;1	5;1	5;1	Cytochrome c	CYCS	sp|P99999|CYC_HUMAN Cytochrome c OS=Homo sapiens OX=9606 GN=CYCS PE=1 SV=2	2	5	5	5	4	5	5	5	5	5	5	5	5	5	5	5	5	5	5	5	5	5	5	5	5	5	5	5	5	5	5	5	5	5	4	5	5	5	5	5	5	5
Q00059	Q00059	3	3	3	Transcription factor A, mitochondrial	TFAM	sp|Q00059|TFAM_HUMAN Transcription factor A, mitochondrial OS=Homo sapiens OX=9606 GN=TFAM PE=1 SV=1	1	3	3	3	3	2	3	2	3	2	2	2	2	3	3	2	3	1	2	2	3	2	2	2	3	3	2	2	2	2	2	2	3	1	2	3	2	3	2	3	3	3
Q00325	Q00325	5	5	5	Phosphate carrier protein, mitochondrial	SLC25A3	sp|Q00325|MPCP_HUMAN Phosphate carrier protein, mitochondrial OS=Homo sapiens OX=9606 GN=SLC25A3 PE=1 SV=2	1	5	5	5	4	5	5	3	4	5	4	5	5	5	5	4	4	4	4	5	4	4	5	5	5	5	4	4	5	5	4	4	4	4	4	5	5	4	5	4	5	4
Q00341	Q00341	7	7	7	Vigilin	HDLBP	sp|Q00341|VIGLN_HUMAN Vigilin OS=Homo sapiens OX=9606 GN=HDLBP PE=1 SV=2	1	7	7	7	2	5	3	3	3	2	4	2	1	3	4	5	4	3	6	5	4	4	3	4	3	0	2	2	2	3	1	4	2	4	4	3	1	1	1	4	3	3
Q00610;P53675	Q00610	32;5	32;5	32;5	Clathrin heavy chain 1	CLTC	sp|Q00610|CLH1_HUMAN Clathrin heavy chain 1 OS=Homo sapiens OX=9606 GN=CLTC PE=1 SV=5	2	32	32	32	25	25	21	25	24	23	25	26	26	25	25	27	27	26	24	25	23	25	23	23	20	23	21	22	25	23	21	23	19	25	23	22	22	21	22	21	19	19
Q00688	Q00688	2	2	2	Peptidyl-prolyl cis-trans isomerase FKBP3	FKBP3	sp|Q00688|FKBP3_HUMAN Peptidyl-prolyl cis-trans isomerase FKBP3 OS=Homo sapiens OX=9606 GN=FKBP3 PE=1 SV=1	1	2	2	2	0	1	1	1	1	1	1	1	1	1	1	1	1	1	1	1	1	1	1	2	1	2	1	1	1	0	1	1	1	1	1	1	1	1	1	1	1	1
Q00796	Q00796	8	8	8	Sorbitol dehydrogenase	SORD	sp|Q00796|DHSO_HUMAN Sorbitol dehydrogenase OS=Homo sapiens OX=9606 GN=SORD PE=1 SV=4	1	8	8	8	5	6	6	6	6	6	6	5	5	8	6	5	6	6	7	4	6	5	7	7	5	6	7	6	5	6	4	6	6	5	5	5	4	5	5	3	6	4
Q00839	Q00839	19	19	19	Heterogeneous nuclear ribonucleoprotein U	HNRNPU	sp|Q00839|HNRPU_HUMAN Heterogeneous nuclear ribonucleoprotein U OS=Homo sapiens OX=9606 GN=HNRNPU PE=1 SV=6	1	19	19	19	14	17	18	17	18	18	18	17	17	17	18	19	17	17	14	16	17	16	16	17	15	16	15	15	17	15	18	16	15	16	15	16	16	18	17	17	15	14
Q01082	Q01082	14	14	14	Spectrin beta chain, non-erythrocytic 1	SPTBN1	sp|Q01082|SPTB2_HUMAN Spectrin beta chain, non-erythrocytic 1 OS=Homo sapiens OX=9606 GN=SPTBN1 PE=1 SV=2	1	14	14	14	7	8	6	6	6	4	4	7	6	6	4	9	5	6	5	5	4	4	7	5	5	5	4	4	6	6	7	3	6	7	6	6	6	5	8	6	4	7
Q01105;P0DME0	Q01105;P0DME0	5;4	5;4	5;4	Protein SET;Protein SETSIP	SET;SETSIP	sp|Q01105|SET_HUMAN Protein SET OS=Homo sapiens OX=9606 GN=SET PE=1 SV=3;sp|P0DME0|SETLP_HUMAN Protein SETSIP OS=Homo sapiens OX=9606 GN=SETSIP PE=1 SV=1	2	5	5	5	4	4	5	5	4	4	5	4	4	5	4	4	4	5	3	4	5	4	5	5	4	4	4	5	4	5	5	5	4	4	4	5	5	5	5	5	5	4
Q01130;Q9BRL6	Q01130	5;2	5;2	5;2	Serine/arginine-rich splicing factor 2	SRSF2	sp|Q01130|SRSF2_HUMAN Serine/arginine-rich splicing factor 2 OS=Homo sapiens OX=9606 GN=SRSF2 PE=1 SV=4	2	5	5	5	5	5	4	4	4	5	5	4	4	5	5	4	4	4	4	5	5	5	5	4	5	5	4	5	5	5	5	5	5	4	4	5	5	5	5	5	5	5
Q01518	Q01518	8	8	8	Adenylyl cyclase-associated protein 1	CAP1	sp|Q01518|CAP1_HUMAN Adenylyl cyclase-associated protein 1 OS=Homo sapiens OX=9606 GN=CAP1 PE=1 SV=5	1	8	8	8	6	8	6	7	6	6	7	7	6	7	6	6	7	7	5	7	7	7	6	7	7	6	7	7	7	8	8	7	7	8	7	6	7	8	7	8	7	8
Q01650	Q01650	3	3	3	Large neutral amino acids transporter small subunit 1	SLC7A5	sp|Q01650|LAT1_HUMAN Large neutral amino acids transporter small subunit 1 OS=Homo sapiens OX=9606 GN=SLC7A5 PE=1 SV=2	1	3	3	3	2	2	2	2	2	1	2	1	1	0	1	1	2	1	2	1	2	2	2	2	2	2	2	1	1	2	2	1	2	1	2	3	2	2	2	2	2	1
Q01780	Q01780	1	1	1	Exosome component 10	EXOSC10	sp|Q01780|EXOSX_HUMAN Exosome component 10 OS=Homo sapiens OX=9606 GN=EXOSC10 PE=1 SV=2	1	1	1	1	0	1	0	0	0	1	1	1	1	1	1	1	1	1	1	1	1	1	1	0	1	0	0	1	0	0	0	1	1	1	0	1	0	1	1	1	1	1
Q01813	Q01813	6	6	4	ATP-dependent 6-phosphofructokinase, platelet type	PFKP	sp|Q01813|PFKAP_HUMAN ATP-dependent 6-phosphofructokinase, platelet type OS=Homo sapiens OX=9606 GN=PFKP PE=1 SV=2	1	6	6	4	4	6	5	6	6	6	3	5	5	4	4	6	5	5	4	6	5	4	6	4	5	5	4	5	4	6	4	6	6	4	6	5	4	5	5	5	5	5
Q01844	Q01844	2	2	2	RNA-binding protein EWS	EWSR1	sp|Q01844|EWS_HUMAN RNA-binding protein EWS OS=Homo sapiens OX=9606 GN=EWSR1 PE=1 SV=1	1	2	2	2	1	1	1	1	1	1	1	1	1	1	1	1	1	1	1	2	1	1	1	1	2	1	1	2	2	1	2	1	1	1	1	1	2	2	2	2	1	1
Q05135;Q80902;Q02512	Q05135;Q80902;Q02512	1;1;1	1;1;1	1;1;1			sp|Q05135|VE1_HPV15 Replication protein E1 OS=Human papillomavirus type 15 OX=10606 GN=E1 PE=3 SV=2;sp|Q80902|VE1_HPV37 Replication protein E1 OS=Human papillomavirus type 37 OX=37958 GN=E1 PE=3 SV=1;sp|Q02512|VE1_HPV17 Replication protein E1 OS=Human papi	3	1	1	1	1	1	1	1	1	1	1	1	1	1	1	1	1	1	1	1	1	1	1	1	0	1	1	1	1	1	1	1	1	1	1	1	1	1	1	1	1	1
Q02543	Q02543	4	4	4	60S ribosomal protein L18a	RPL18A	sp|Q02543|RL18A_HUMAN 60S ribosomal protein L18a OS=Homo sapiens OX=9606 GN=RPL18A PE=1 SV=2	1	4	4	4	3	4	3	4	4	4	3	3	4	3	3	3	3	3	3	4	3	3	3	3	2	4	3	3	4	4	3	3	4	4	4	4	3	3	4	4	3	3
Q02790	Q02790	11	11	11	Peptidyl-prolyl cis-trans isomerase FKBP4;Peptidyl-prolyl cis-trans isomerase FKBP4, N-terminally processed	FKBP4	sp|Q02790|FKBP4_HUMAN Peptidyl-prolyl cis-trans isomerase FKBP4 OS=Homo sapiens OX=9606 GN=FKBP4 PE=1 SV=3	1	11	11	11	9	9	8	9	8	9	8	10	8	8	10	9	8	10	8	9	8	7	8	8	7	9	8	8	8	6	6	8	9	8	6	7	8	7	7	8	7	8
Q02878	Q02878	12	12	12	60S ribosomal protein L6	RPL6	sp|Q02878|RL6_HUMAN 60S ribosomal protein L6 OS=Homo sapiens OX=9606 GN=RPL6 PE=1 SV=3	1	12	12	12	12	11	11	12	12	11	12	12	12	12	12	12	12	12	11	12	11	10	12	10	10	11	12	11	12	11	11	11	11	11	12	11	11	12	10	11	12	9
Q02880	Q02880	9	9	6	DNA topoisomerase 2-beta	TOP2B	sp|Q02880|TOP2B_HUMAN DNA topoisomerase 2-beta OS=Homo sapiens OX=9606 GN=TOP2B PE=1 SV=3	1	9	9	6	6	5	6	5	5	4	6	5	4	4	5	3	5	5	3	4	3	3	5	4	4	4	3	3	3	4	3	3	3	5	4	3	4	4	3	4	3	4
Q02978	Q02978	3	3	3	Mitochondrial 2-oxoglutarate/malate carrier protein	SLC25A11	sp|Q02978|M2OM_HUMAN Mitochondrial 2-oxoglutarate/malate carrier protein OS=Homo sapiens OX=9606 GN=SLC25A11 PE=1 SV=3	1	3	3	3	2	2	2	2	2	2	2	2	2	2	2	2	2	3	2	3	2	1	2	2	1	2	2	1	2	1	1	2	2	2	2	2	3	2	2	2	2	2
Q03252	Q03252	13	10	10	Lamin-B2	LMNB2	sp|Q03252|LMNB2_HUMAN Lamin-B2 OS=Homo sapiens OX=9606 GN=LMNB2 PE=1 SV=4	1	13	10	10	10	10	11	11	12	10	10	9	11	11	11	11	8	10	9	10	11	11	7	10	10	10	10	11	9	12	11	10	10	10	10	8	10	9	10	9	11	10
Q03701	Q03701	2	2	2	CCAAT/enhancer-binding protein zeta	CEBPZ	sp|Q03701|CEBPZ_HUMAN CCAAT/enhancer-binding protein zeta OS=Homo sapiens OX=9606 GN=CEBPZ PE=1 SV=3	1	2	2	2	1	0	2	1	1	1	1	0	1	2	0	1	2	1	1	2	1	1	1	1	1	1	1	0	1	0	0	0	0	0	1	1	1	0	0	0	1	0
Q04323	Q04323	1	1	1	UBX domain-containing protein 1	UBXN1	sp|Q04323|UBXN1_HUMAN UBX domain-containing protein 1 OS=Homo sapiens OX=9606 GN=UBXN1 PE=1 SV=2	1	1	1	1	1	0	1	1	0	0	0	1	0	1	1	1	1	1	1	1	1	0	1	1	0	1	1	1	1	1	0	1	1	1	1	1	1	1	0	1	1	1
Q04446	Q04446	3	3	3	1,4-alpha-glucan-branching enzyme	GBE1	sp|Q04446|GLGB_HUMAN 1,4-alpha-glucan-branching enzyme OS=Homo sapiens OX=9606 GN=GBE1 PE=1 SV=3	1	3	3	3	2	2	2	3	3	1	2	3	3	1	3	1	2	1	1	3	1	3	3	3	2	2	3	2	2	1	1	3	2	2	2	3	2	2	3	2	1	2
Q04637;O43432	Q04637	9;1	9;1	9;1	Eukaryotic translation initiation factor 4 gamma 1	EIF4G1	sp|Q04637|IF4G1_HUMAN Eukaryotic translation initiation factor 4 gamma 1 OS=Homo sapiens OX=9606 GN=EIF4G1 PE=1 SV=4	2	9	9	9	6	5	8	7	6	5	5	6	6	5	4	5	4	6	4	4	8	4	7	3	5	5	4	7	5	6	7	3	2	3	4	4	4	5	6	5	5	6
Q04760	Q04760	7	7	7	Lactoylglutathione lyase	GLO1	sp|Q04760|LGUL_HUMAN Lactoylglutathione lyase OS=Homo sapiens OX=9606 GN=GLO1 PE=1 SV=4	1	7	7	7	6	7	7	6	6	7	7	7	6	7	6	6	6	7	7	7	6	7	6	7	6	6	6	7	6	6	5	6	5	6	6	6	6	6	6	6	6	6
Q04837	Q04837	3	3	3	Single-stranded DNA-binding protein, mitochondrial	SSBP1	sp|Q04837|SSBP_HUMAN Single-stranded DNA-binding protein, mitochondrial OS=Homo sapiens OX=9606 GN=SSBP1 PE=1 SV=1	1	3	3	3	3	3	3	3	3	3	3	3	3	3	3	3	3	3	3	3	3	3	3	3	3	3	3	3	3	3	2	3	3	3	3	3	2	3	3	3	3	3
Q04917	Q04917	8	5	5	14-3-3 protein eta	YWHAH	sp|Q04917|1433F_HUMAN 14-3-3 protein eta OS=Homo sapiens OX=9606 GN=YWHAH PE=1 SV=4	1	8	5	5	5	8	7	7	6	6	7	8	7	7	7	7	7	7	5	7	7	7	6	7	6	6	7	5	6	7	6	6	7	5	6	6	6	7	5	6	6	6
Q04941	Q04941	1	1	1	Proteolipid protein 2	PLP2	sp|Q04941|PLP2_HUMAN Proteolipid protein 2 OS=Homo sapiens OX=9606 GN=PLP2 PE=1 SV=1	1	1	1	1	1	1	1	1	1	1	1	1	1	1	1	1	1	1	1	1	1	1	1	1	1	1	1	1	1	1	1	1	1	1	1	1	1	1	1	1	1	1
Q05086	Q05086	1	1	1	Ubiquitin-protein ligase E3A	UBE3A	sp|Q05086|UBE3A_HUMAN Ubiquitin-protein ligase E3A OS=Homo sapiens OX=9606 GN=UBE3A PE=1 SV=4	1	1	1	1	1	1	1	0	0	0	1	0	0	1	1	1	0	1	1	1	1	0	0	0	0	0	0	0	0	1	0	0	0	1	0	1	0	1	0	1	0	0
Q05519	Q05519	2	2	2	Serine/arginine-rich splicing factor 11	SRSF11	sp|Q05519|SRS11_HUMAN Serine/arginine-rich splicing factor 11 OS=Homo sapiens OX=9606 GN=SRSF11 PE=1 SV=1	1	2	2	2	1	1	1	1	1	1	1	1	0	1	1	2	1	1	1	1	1	1	1	1	1	1	1	1	1	1	1	2	1	1	1	1	1	1	1	1	1	1
Q05655	Q05655	2	2	2	Protein kinase C delta type;Protein kinase C delta type regulatory subunit;Protein kinase C delta type catalytic subunit	PRKCD	sp|Q05655|KPCD_HUMAN Protein kinase C delta type OS=Homo sapiens OX=9606 GN=PRKCD PE=1 SV=2	1	2	2	2	2	1	1	1	2	1	2	1	2	2	1	2	2	2	1	1	2	0	1	1	1	1	1	2	1	1	2	2	1	2	2	2	1	2	1	1	2	2
Q05682	Q05682	4	4	4	Caldesmon	CALD1	sp|Q05682|CALD1_HUMAN Caldesmon OS=Homo sapiens OX=9606 GN=CALD1 PE=1 SV=3	1	4	4	4	2	4	2	1	4	2	1	2	1	4	3	4	4	4	4	4	4	3	4	3	4	4	3	4	3	4	3	3	3	4	3	3	4	3	3	4	3	3
Q06203	Q06203	2	2	2	Amidophosphoribosyltransferase	PPAT	sp|Q06203|PUR1_HUMAN Amidophosphoribosyltransferase OS=Homo sapiens OX=9606 GN=PPAT PE=1 SV=1	1	2	2	2	1	2	1	2	2	0	1	2	1	0	1	1	0	2	0	1	1	0	1	0	0	0	0	1	0	1	0	0	0	0	0	0	0	2	1	1	1	1
Q06210	Q06210	2	2	2	Glutamine--fructose-6-phosphate aminotransferase [isomerizing] 1	GFPT1	sp|Q06210|GFPT1_HUMAN Glutamine--fructose-6-phosphate aminotransferase [isomerizing] 1 OS=Homo sapiens OX=9606 GN=GFPT1 PE=1 SV=3	1	2	2	2	2	1	2	2	1	1	2	2	2	1	1	2	1	2	1	1	1	2	1	2	1	1	1	1	1	1	1	2	1	2	2	2	1	2	2	2	2	1
Q06323	Q06323	9	9	9	Proteasome activator complex subunit 1	PSME1	sp|Q06323|PSME1_HUMAN Proteasome activator complex subunit 1 OS=Homo sapiens OX=9606 GN=PSME1 PE=1 SV=1	1	9	9	9	4	8	6	7	7	7	6	7	7	6	8	8	8	8	6	7	4	6	5	8	5	5	5	5	3	6	6	6	6	5	5	6	6	5	6	5	6	4
Q06830	Q06830	13	13	9	Peroxiredoxin-1	PRDX1	sp|Q06830|PRDX1_HUMAN Peroxiredoxin-1 OS=Homo sapiens OX=9606 GN=PRDX1 PE=1 SV=1	1	13	13	9	11	11	11	11	12	12	13	12	13	12	12	13	13	13	12	12	12	12	13	12	12	13	12	12	13	13	12	12	13	13	13	13	13	13	13	12	13	12
Q07020	Q07020	5	5	5	60S ribosomal protein L18	RPL18	sp|Q07020|RL18_HUMAN 60S ribosomal protein L18 OS=Homo sapiens OX=9606 GN=RPL18 PE=1 SV=2	1	5	5	5	5	5	5	5	5	5	5	5	5	5	5	5	5	5	5	5	5	5	5	5	5	5	5	5	5	5	5	5	5	5	5	5	5	5	5	5	5	5
Q07021	Q07021	3	3	3	Complement component 1 Q subcomponent-binding protein, mitochondrial	C1QBP	sp|Q07021|C1QBP_HUMAN Complement component 1 Q subcomponent-binding protein, mitochondrial OS=Homo sapiens OX=9606 GN=C1QBP PE=1 SV=1	1	3	3	3	3	3	3	3	3	3	3	2	3	3	3	3	3	3	3	3	3	3	3	3	3	3	3	3	3	3	3	3	3	3	3	3	3	3	2	3	3	2
Q07065	Q07065	6	6	6	Cytoskeleton-associated protein 4	CKAP4	sp|Q07065|CKAP4_HUMAN Cytoskeleton-associated protein 4 OS=Homo sapiens OX=9606 GN=CKAP4 PE=1 SV=2	1	6	6	6	3	5	3	2	4	4	0	4	3	3	2	3	2	4	3	4	4	4	2	4	3	4	1	2	3	3	2	2	2	1	2	3	2	1	1	2	2	2
Q07666;Q5VWX1;O75525	Q07666	5;2;1	5;2;1	5;2;1	KH domain-containing, RNA-binding, signal transduction-associated protein 1	KHDRBS1	sp|Q07666|KHDR1_HUMAN KH domain-containing, RNA-binding, signal transduction-associated protein 1 OS=Homo sapiens OX=9606 GN=KHDRBS1 PE=1 SV=1	3	5	5	5	5	5	5	4	4	5	5	5	4	5	4	4	5	4	4	4	4	4	4	4	5	5	3	4	5	5	5	4	4	4	4	5	5	5	3	4	4	4
Q07812	Q07812	1	1	1	Apoptosis regulator BAX	BAX	sp|Q07812|BAX_HUMAN Apoptosis regulator BAX OS=Homo sapiens OX=9606 GN=BAX PE=1 SV=1	1	1	1	1	1	1	1	1	1	1	0	0	0	1	0	1	1	1	1	1	1	0	1	1	1	1	0	1	0	0	0	1	0	1	1	1	1	1	0	0	0	0
Q07955	Q07955	9	9	9	Serine/arginine-rich splicing factor 1	SRSF1	sp|Q07955|SRSF1_HUMAN Serine/arginine-rich splicing factor 1 OS=Homo sapiens OX=9606 GN=SRSF1 PE=1 SV=2	1	9	9	9	7	7	7	6	6	6	6	6	6	8	7	5	6	6	5	7	6	5	6	6	7	5	6	6	7	6	6	6	5	7	6	7	6	6	5	6	6	6
Q08211	Q08211	21	21	21	ATP-dependent RNA helicase A	DHX9	sp|Q08211|DHX9_HUMAN ATP-dependent RNA helicase A OS=Homo sapiens OX=9606 GN=DHX9 PE=1 SV=4	1	21	21	21	19	19	20	18	19	18	18	19	19	20	20	20	20	19	18	20	20	18	20	19	20	21	19	19	18	17	17	18	18	19	20	18	19	16	19	17	19	17
Q08257	Q08257	2	2	2	Quinone oxidoreductase	CRYZ	sp|Q08257|QOR_HUMAN Quinone oxidoreductase OS=Homo sapiens OX=9606 GN=CRYZ PE=1 SV=1	1	2	2	2	0	1	0	0	1	1	1	1	1	1	2	1	1	0	1	1	0	0	1	0	0	0	1	1	1	0	1	0	0	1	1	1	1	1	0	1	1	1
Q08380	Q08380	5	5	5	Galectin-3-binding protein	LGALS3BP	sp|Q08380|LG3BP_HUMAN Galectin-3-binding protein OS=Homo sapiens OX=9606 GN=LGALS3BP PE=1 SV=1	1	5	5	5	3	4	3	2	3	3	4	3	3	4	3	4	4	3	2	4	4	2	3	3	4	3	2	3	4	2	4	4	4	4	3	3	4	4	2	3	4	3
Q08722	Q08722	3	3	3	Leukocyte surface antigen CD47	CD47	sp|Q08722|CD47_HUMAN Leukocyte surface antigen CD47 OS=Homo sapiens OX=9606 GN=CD47 PE=1 SV=1	1	3	3	3	1	2	2	1	2	0	1	1	3	1	1	0	2	0	1	1	1	0	0	1	1	0	1	1	1	1	1	1	0	1	1	0	1	1	2	1	1	0
Q08945	Q08945	6	6	6	FACT complex subunit SSRP1	SSRP1	sp|Q08945|SSRP1_HUMAN FACT complex subunit SSRP1 OS=Homo sapiens OX=9606 GN=SSRP1 PE=1 SV=1	1	6	6	6	5	5	5	5	5	5	4	4	4	5	4	4	4	4	4	5	5	4	4	5	5	6	4	4	5	4	5	4	4	4	5	4	4	5	4	5	4	4
Q08J23	Q08J23	6	6	6	tRNA (cytosine(34)-C(5))-methyltransferase	NSUN2	sp|Q08J23|NSUN2_HUMAN RNA cytosine C(5)-methyltransferase NSUN2 OS=Homo sapiens OX=9606 GN=NSUN2 PE=1 SV=2	1	6	6	6	3	5	2	5	3	3	3	3	2	3	3	4	3	4	2	4	4	2	4	4	3	5	3	4	3	3	4	4	4	4	3	3	4	4	3	4	4	3
Q09028	Q09028	6	6	3	Histone-binding protein RBBP4	RBBP4	sp|Q09028|RBBP4_HUMAN Histone-binding protein RBBP4 OS=Homo sapiens OX=9606 GN=RBBP4 PE=1 SV=3	1	6	6	3	5	6	6	5	6	6	6	6	6	6	6	6	6	5	6	6	5	6	6	6	6	5	5	5	6	6	6	6	6	5	6	6	6	6	6	6	6	6
Q09161	Q09161	1	1	1	Nuclear cap-binding protein subunit 1	NCBP1	sp|Q09161|NCBP1_HUMAN Nuclear cap-binding protein subunit 1 OS=Homo sapiens OX=9606 GN=NCBP1 PE=1 SV=1	1	1	1	1	1	1	1	1	1	1	1	1	1	0	1	1	1	1	1	1	0	1	1	0	1	0	1	1	0	0	0	1	1	0	0	1	0	1	0	1	0	1
Q09666;P48552	Q09666	16;1	16;1	16;1	Neuroblast differentiation-associated protein AHNAK	AHNAK	sp|Q09666|AHNK_HUMAN Neuroblast differentiation-associated protein AHNAK OS=Homo sapiens OX=9606 GN=AHNAK PE=1 SV=2	2	16	16	16	11	11	12	11	11	12	9	8	11	8	8	11	10	7	8	11	8	7	7	9	9	8	7	8	6	9	7	10	6	8	9	8	9	10	10	9	12	9
Q10567	Q10567	3	3	2	AP-1 complex subunit beta-1	AP1B1	sp|Q10567|AP1B1_HUMAN AP-1 complex subunit beta-1 OS=Homo sapiens OX=9606 GN=AP1B1 PE=1 SV=2	1	3	3	2	2	2	2	2	3	2	3	2	3	3	3	2	3	2	3	1	2	2	2	2	2	2	0	2	1	2	3	1	2	3	3	1	2	3	2	3	1	2
Q12788	Q12788	3	3	3	Transducin beta-like protein 3	TBL3	sp|Q12788|TBL3_HUMAN Transducin beta-like protein 3 OS=Homo sapiens OX=9606 GN=TBL3 PE=1 SV=2	1	3	3	3	0	0	0	1	1	0	0	0	0	1	0	0	1	2	0	0	1	0	1	0	0	1	0	1	0	1	1	0	0	1	0	0	0	0	1	1	1	1
Q12792	Q12792	2	2	2	Twinfilin-1	TWF1	sp|Q12792|TWF1_HUMAN Twinfilin-1 OS=Homo sapiens OX=9606 GN=TWF1 PE=1 SV=3	1	2	2	2	1	1	1	1	1	0	0	0	0	1	0	0	1	1	1	0	0	0	2	1	1	2	0	1	0	2	0	0	1	1	0	1	0	1	1	0	0	1
Q12797	Q12797	1	1	1	Aspartyl/asparaginyl beta-hydroxylase	ASPH	sp|Q12797|ASPH_HUMAN Aspartyl/asparaginyl beta-hydroxylase OS=Homo sapiens OX=9606 GN=ASPH PE=1 SV=3	1	1	1	1	0	1	0	0	0	0	0	0	1	1	1	1	0	0	0	1	1	1	0	1	1	1	0	0	1	1	1	1	1	0	0	0	1	1	1	0	1	0
Q12849	Q12849	1	1	1	G-rich sequence factor 1	GRSF1	sp|Q12849|GRSF1_HUMAN G-rich sequence factor 1 OS=Homo sapiens OX=9606 GN=GRSF1 PE=1 SV=3	1	1	1	1	0	1	0	0	1	1	1	0	1	1	0	1	0	1	1	1	1	0	1	1	1	0	1	1	0	1	1	1	1	1	1	0	1	1	1	1	1	1
Q12874	Q12874	4	4	4	Splicing factor 3A subunit 3	SF3A3	sp|Q12874|SF3A3_HUMAN Splicing factor 3A subunit 3 OS=Homo sapiens OX=9606 GN=SF3A3 PE=1 SV=1	1	4	4	4	4	3	4	4	4	2	3	3	2	4	4	3	4	4	2	4	3	2	4	4	2	4	3	1	4	3	3	4	4	2	2	3	3	3	4	4	4	3
Q12904	Q12904	4	4	4	Aminoacyl tRNA synthase complex-interacting multifunctional protein 1;Endothelial monocyte-activating polypeptide 2	AIMP1	sp|Q12904|AIMP1_HUMAN Aminoacyl tRNA synthase complex-interacting multifunctional protein 1 OS=Homo sapiens OX=9606 GN=AIMP1 PE=1 SV=2	1	4	4	4	3	3	3	3	3	3	2	2	3	3	3	2	3	2	3	2	2	3	2	3	3	3	1	3	1	2	4	1	2	3	3	3	3	2	2	3	2	3
Q12905	Q12905	7	7	7	Interleukin enhancer-binding factor 2	ILF2	sp|Q12905|ILF2_HUMAN Interleukin enhancer-binding factor 2 OS=Homo sapiens OX=9606 GN=ILF2 PE=1 SV=2	1	7	7	7	6	6	5	6	6	6	6	5	4	5	6	5	5	5	5	6	6	3	5	5	5	4	4	4	5	6	5	5	5	4	4	4	5	5	5	5	5	4
Q12906;Q96SI9	Q12906	16;1	16;1	16;1	Interleukin enhancer-binding factor 3	ILF3	sp|Q12906|ILF3_HUMAN Interleukin enhancer-binding factor 3 OS=Homo sapiens OX=9606 GN=ILF3 PE=1 SV=3	2	16	16	16	13	15	14	15	13	11	14	13	13	14	14	14	11	14	15	12	14	12	12	12	11	13	13	12	15	12	13	14	13	14	14	13	12	14	12	14	13	14
Q12907	Q12907	3	3	3	Vesicular integral-membrane protein VIP36	LMAN2	sp|Q12907|LMAN2_HUMAN Vesicular integral-membrane protein VIP36 OS=Homo sapiens OX=9606 GN=LMAN2 PE=1 SV=1	1	3	3	3	3	3	3	3	3	3	3	3	3	3	3	3	3	3	3	3	3	3	3	3	3	3	3	3	3	3	3	3	3	2	3	3	3	3	3	3	3	2
Q12931	Q12931	12	12	12	Heat shock protein 75 kDa, mitochondrial	TRAP1	sp|Q12931|TRAP1_HUMAN Heat shock protein 75 kDa, mitochondrial OS=Homo sapiens OX=9606 GN=TRAP1 PE=1 SV=3	1	12	12	12	10	10	10	10	11	10	11	11	9	10	11	10	9	9	8	11	9	9	7	9	10	8	10	7	9	9	11	7	10	11	9	6	9	9	9	7	9	10
Q12962	Q12962	1	1	1	Transcription initiation factor TFIID subunit 10	TAF10	sp|Q12962|TAF10_HUMAN Transcription initiation factor TFIID subunit 10 OS=Homo sapiens OX=9606 GN=TAF10 PE=1 SV=1	1	1	1	1	0	0	0	0	0	0	0	0	0	0	0	0	0	0	0	0	0	0	0	0	0	0	0	0	0	0	0	0	1	0	0	0	0	0	0	0	0	0
Q12965;O00160	Q12965;O00160	2;1	2;1	2;1	Unconventional myosin-Ie;Unconventional myosin-If	MYO1E;MYO1F	sp|Q12965|MYO1E_HUMAN Unconventional myosin-Ie OS=Homo sapiens OX=9606 GN=MYO1E PE=1 SV=2;sp|O00160|MYO1F_HUMAN Unconventional myosin-If OS=Homo sapiens OX=9606 GN=MYO1F PE=1 SV=3	2	2	2	2	0	1	1	1	1	1	1	2	1	1	0	2	1	0	1	0	1	0	0	0	1	2	0	0	0	2	0	2	0	0	1	0	0	0	0	0	1	1
Q13011	Q13011	5	5	5	Delta(3,5)-Delta(2,4)-dienoyl-CoA isomerase, mitochondrial	ECH1	sp|Q13011|ECH1_HUMAN Delta(3,5)-Delta(2,4)-dienoyl-CoA isomerase, mitochondrial OS=Homo sapiens OX=9606 GN=ECH1 PE=1 SV=2	1	5	5	5	4	4	4	5	4	5	4	4	3	4	3	2	4	5	4	3	4	4	3	4	3	5	4	3	4	3	3	3	3	4	3	3	3	3	3	3	3	3
Q13126	Q13126	2	2	2	S-methyl-5-thioadenosine phosphorylase	MTAP	sp|Q13126|MTAP_HUMAN S-methyl-5-thioadenosine phosphorylase OS=Homo sapiens OX=9606 GN=MTAP PE=1 SV=2	1	2	2	2	1	2	1	2	1	2	1	1	1	2	1	1	1	2	1	2	2	2	1	2	1	2	1	0	2	1	2	2	2	1	1	1	2	2	1	2	2	2
Q13136	Q13136	2	2	2	Liprin-alpha-1	PPFIA1	sp|Q13136|LIPA1_HUMAN Liprin-alpha-1 OS=Homo sapiens OX=9606 GN=PPFIA1 PE=1 SV=1	1	2	2	2	1	1	1	2	1	1	1	1	0	2	1	1	1	1	1	1	1	1	1	2	1	2	1	1	2	1	1	1	1	1	1	1	2	2	2	2	1	1
Q13148	Q13148	2	2	2	TAR DNA-binding protein 43	TARDBP	sp|Q13148|TADBP_HUMAN TAR DNA-binding protein 43 OS=Homo sapiens OX=9606 GN=TARDBP PE=1 SV=1	1	2	2	2	2	2	2	2	2	2	2	2	1	2	2	2	2	2	2	2	2	2	2	2	1	2	2	2	2	2	2	2	2	1	2	2	2	2	2	2	2	2
Q13151	Q13151	5	5	5	Heterogeneous nuclear ribonucleoprotein A0	HNRNPA0	sp|Q13151|ROA0_HUMAN Heterogeneous nuclear ribonucleoprotein A0 OS=Homo sapiens OX=9606 GN=HNRNPA0 PE=1 SV=1	1	5	5	5	4	4	5	4	4	3	4	3	4	3	5	4	5	5	3	4	3	4	4	4	4	5	3	4	3	3	4	4	4	3	5	3	4	5	4	3	4	3
Q13162	Q13162	6	3	3	Peroxiredoxin-4	PRDX4	sp|Q13162|PRDX4_HUMAN Peroxiredoxin-4 OS=Homo sapiens OX=9606 GN=PRDX4 PE=1 SV=1	1	6	3	3	5	5	4	5	5	5	6	5	6	5	6	6	6	6	5	5	6	6	6	6	6	6	5	5	6	5	5	5	5	6	6	6	6	6	5	4	5	6
Q13177;O75914	Q13177	3;1	3;1	3;1	Serine/threonine-protein kinase PAK 2;PAK-2p27;PAK-2p34	PAK2	sp|Q13177|PAK2_HUMAN Serine/threonine-protein kinase PAK 2 OS=Homo sapiens OX=9606 GN=PAK2 PE=1 SV=3	2	3	3	3	1	2	2	2	3	2	1	2	2	2	3	2	2	2	2	2	1	2	2	1	1	3	2	3	2	1	1	1	2	2	1	3	2	0	3	3	1	3
Q13185;P83916	Q13185	7;1	7;1	7;1	Chromobox protein homolog 3	CBX3	sp|Q13185|CBX3_HUMAN Chromobox protein homolog 3 OS=Homo sapiens OX=9606 GN=CBX3 PE=1 SV=4	2	7	7	7	7	7	6	6	6	6	7	6	6	6	6	6	6	5	5	6	6	6	6	6	5	6	6	6	7	6	6	5	6	6	5	6	6	6	5	5	6	5
Q13200	Q13200	5	5	5	26S proteasome non-ATPase regulatory subunit 2	PSMD2	sp|Q13200|PSMD2_HUMAN 26S proteasome non-ATPase regulatory subunit 2 OS=Homo sapiens OX=9606 GN=PSMD2 PE=1 SV=3	1	5	5	5	2	4	4	5	4	4	4	4	3	4	3	4	4	3	4	4	4	4	4	3	4	4	4	5	4	4	3	3	5	4	4	3	4	4	5	4	3	4
Q13242	Q13242	3	3	3	Serine/arginine-rich splicing factor 9	SRSF9	sp|Q13242|SRSF9_HUMAN Serine/arginine-rich splicing factor 9 OS=Homo sapiens OX=9606 GN=SRSF9 PE=1 SV=1	1	3	3	3	3	3	2	3	3	3	3	3	2	3	3	2	3	3	3	3	2	2	3	3	2	3	3	3	3	3	3	2	3	3	2	3	3	2	3	3	3	2
Q13243	Q13243	2	1	1	Serine/arginine-rich splicing factor 5	SRSF5	sp|Q13243|SRSF5_HUMAN Serine/arginine-rich splicing factor 5 OS=Homo sapiens OX=9606 GN=SRSF5 PE=1 SV=1	1	2	1	1	1	2	1	2	2	2	2	2	2	2	2	2	2	2	2	2	2	1	2	2	2	2	2	2	2	1	2	2	2	1	1	2	2	2	1	2	2	2
Q13247;Q08170	Q13247	5;2	5;2	4;1	Serine/arginine-rich splicing factor 6	SRSF6	sp|Q13247|SRSF6_HUMAN Serine/arginine-rich splicing factor 6 OS=Homo sapiens OX=9606 GN=SRSF6 PE=1 SV=2	2	5	5	4	4	5	4	4	5	5	5	5	5	4	4	4	5	4	4	4	4	4	5	5	4	3	5	5	4	4	4	5	4	3	3	3	4	4	5	3	4	5
Q13257	Q13257	2	2	2	Mitotic spindle assembly checkpoint protein MAD2A	MAD2L1	sp|Q13257|MD2L1_HUMAN Mitotic spindle assembly checkpoint protein MAD2A OS=Homo sapiens OX=9606 GN=MAD2L1 PE=1 SV=1	1	2	2	2	2	2	2	2	1	2	2	2	1	2	2	2	2	1	2	1	1	1	2	2	2	2	0	2	2	1	2	2	2	2	2	1	1	2	1	2	2	2
Q13263	Q13263	15	15	15	Transcription intermediary factor 1-beta	TRIM28	sp|Q13263|TIF1B_HUMAN Transcription intermediary factor 1-beta OS=Homo sapiens OX=9606 GN=TRIM28 PE=1 SV=5	1	15	15	15	11	15	13	15	15	12	14	13	13	14	13	15	12	14	13	15	14	14	14	13	13	13	13	13	13	13	10	13	11	13	10	15	12	14	12	13	12	13
Q13283	Q13283	7	7	7	Ras GTPase-activating protein-binding protein 1	G3BP1	sp|Q13283|G3BP1_HUMAN Ras GTPase-activating protein-binding protein 1 OS=Homo sapiens OX=9606 GN=G3BP1 PE=1 SV=1	1	7	7	7	6	6	5	6	5	5	4	5	6	5	5	5	6	5	5	6	6	4	5	6	5	5	4	6	5	5	4	5	6	4	5	7	5	6	4	6	5	4
Q13303;Q14722	Q13303;Q14722	2;1	2;1	2;1	Voltage-gated potassium channel subunit beta-2;Voltage-gated potassium channel subunit beta-1	KCNAB2;KCNAB1	sp|Q13303|KCAB2_HUMAN Voltage-gated potassium channel subunit beta-2 OS=Homo sapiens OX=9606 GN=KCNAB2 PE=1 SV=2;sp|Q14722|KCAB1_HUMAN Voltage-gated potassium channel subunit beta-1 OS=Homo sapiens OX=9606 GN=KCNAB1 PE=1 SV=1	2	2	2	2	1	1	1	2	1	1	2	1	2	1	1	1	1	1	1	1	2	1	1	1	1	1	0	1	1	1	1	1	1	2	1	1	1	1	1	1	1	1
Q13310	Q13310	8	5	4	Polyadenylate-binding protein 4	PABPC4	sp|Q13310|PABP4_HUMAN Polyadenylate-binding protein 4 OS=Homo sapiens OX=9606 GN=PABPC4 PE=1 SV=1	1	8	5	4	4	4	5	5	5	6	5	7	5	7	6	6	6	6	5	6	6	6	5	6	5	6	4	6	6	4	5	5	5	6	6	6	6	6	5	5	4	3
Q13347	Q13347	7	7	7	Eukaryotic translation initiation factor 3 subunit I	EIF3I	sp|Q13347|EIF3I_HUMAN Eukaryotic translation initiation factor 3 subunit I OS=Homo sapiens OX=9606 GN=EIF3I PE=1 SV=1	1	7	7	7	6	6	6	6	6	6	5	7	6	6	5	5	6	6	6	6	4	5	5	5	5	5	3	5	6	5	4	5	5	4	5	5	5	4	5	5	5	3
Q13404	Q13404	4	4	2	Ubiquitin-conjugating enzyme E2 variant 1	UBE2V1	sp|Q13404|UB2V1_HUMAN Ubiquitin-conjugating enzyme E2 variant 1 OS=Homo sapiens OX=9606 GN=UBE2V1 PE=1 SV=2	1	4	4	2	4	4	4	4	4	4	4	3	4	4	4	4	4	4	4	4	4	4	3	4	4	4	4	4	4	4	4	4	4	4	4	4	4	4	4	4	4	4
Q13409	Q13409	5	5	5	Cytoplasmic dynein 1 intermediate chain 2	DYNC1I2	sp|Q13409|DC1I2_HUMAN Cytoplasmic dynein 1 intermediate chain 2 OS=Homo sapiens OX=9606 GN=DYNC1I2 PE=1 SV=3	1	5	5	5	3	4	4	5	4	3	3	3	4	4	5	4	5	5	4	5	5	5	5	4	4	3	4	3	4	4	4	3	4	3	4	4	4	3	3	2	2	3
Q13423	Q13423	1	1	1	NAD(P) transhydrogenase, mitochondrial	NNT	sp|Q13423|NNTM_HUMAN NAD(P) transhydrogenase, mitochondrial OS=Homo sapiens OX=9606 GN=NNT PE=1 SV=3	1	1	1	1	1	1	0	0	1	1	0	0	0	1	0	1	1	0	0	1	1	0	0	1	0	1	0	0	0	1	0	0	1	1	0	0	0	0	1	1	0	1
Q13428	Q13428	4	4	4	Treacle protein	TCOF1	sp|Q13428|TCOF_HUMAN Treacle protein OS=Homo sapiens OX=9606 GN=TCOF1 PE=1 SV=3	1	4	4	4	1	0	0	0	0	1	1	0	2	0	0	0	0	1	2	1	1	0	0	0	0	1	0	1	0	0	0	1	0	0	2	0	0	1	1	1	0	0
Q13435	Q13435	10	10	10	Splicing factor 3B subunit 2	SF3B2	sp|Q13435|SF3B2_HUMAN Splicing factor 3B subunit 2 OS=Homo sapiens OX=9606 GN=SF3B2 PE=1 SV=2	1	10	10	10	5	7	6	8	7	7	7	5	8	6	6	7	6	7	6	7	7	5	6	7	7	6	5	7	7	8	7	7	6	6	7	6	7	6	6	6	5	6
Q13442	Q13442	5	5	5	28 kDa heat- and acid-stable phosphoprotein	PDAP1	sp|Q13442|HAP28_HUMAN 28 kDa heat- and acid-stable phosphoprotein OS=Homo sapiens OX=9606 GN=PDAP1 PE=1 SV=1	1	5	5	5	4	4	4	4	5	4	5	5	5	4	4	4	4	5	5	5	5	4	4	4	4	4	4	4	4	4	4	4	4	4	4	4	4	4	4	5	4	4
Q13451	Q13451	14	14	14	Peptidyl-prolyl cis-trans isomerase FKBP5;Peptidyl-prolyl cis-trans isomerase FKBP5, N-terminally processed	FKBP5	sp|Q13451|FKBP5_HUMAN Peptidyl-prolyl cis-trans isomerase FKBP5 OS=Homo sapiens OX=9606 GN=FKBP5 PE=1 SV=2	1	14	14	14	12	12	10	11	12	13	12	11	10	12	9	11	13	11	10	12	12	11	11	13	11	13	11	9	9	9	11	10	11	11	12	11	11	9	13	12	10	12
Q13501	Q13501	2	2	2	Sequestosome-1	SQSTM1	sp|Q13501|SQSTM_HUMAN Sequestosome-1 OS=Homo sapiens OX=9606 GN=SQSTM1 PE=1 SV=1	1	2	2	2	2	2	2	2	2	2	1	1	2	2	2	2	2	2	2	2	2	2	2	2	2	2	2	2	2	2	2	2	2	1	2	2	2	2	2	2	2	2
Q13509	Q13509	12	2	1	Tubulin beta-3 chain	TUBB3	sp|Q13509|TBB3_HUMAN Tubulin beta-3 chain OS=Homo sapiens OX=9606 GN=TUBB3 PE=1 SV=2	1	12	2	1	11	10	10	11	10	10	11	10	12	11	12	12	11	11	11	11	10	12	12	11	12	11	12	12	11	10	10	11	11	10	12	10	10	11	11	10	9	10
Q13510	Q13510	3	3	3	Acid ceramidase;Acid ceramidase subunit alpha;Acid ceramidase subunit beta	ASAH1	sp|Q13510|ASAH1_HUMAN Acid ceramidase OS=Homo sapiens OX=9606 GN=ASAH1 PE=1 SV=5	1	3	3	3	3	1	3	3	3	3	2	1	3	3	2	2	3	3	3	3	3	2	3	1	3	3	3	2	3	3	2	2	3	3	3	1	2	2	3	3	2	2
Q13541	Q13541	1	1	1	Eukaryotic translation initiation factor 4E-binding protein 1	EIF4EBP1	sp|Q13541|4EBP1_HUMAN Eukaryotic translation initiation factor 4E-binding protein 1 OS=Homo sapiens OX=9606 GN=EIF4EBP1 PE=1 SV=3	1	1	1	1	1	1	0	1	0	1	1	1	0	1	1	1	1	0	1	1	1	0	1	1	1	1	1	1	1	1	0	0	0	0	0	1	0	0	0	1	1	0
Q13547	Q13547	3	3	1	Histone deacetylase 1	HDAC1	sp|Q13547|HDAC1_HUMAN Histone deacetylase 1 OS=Homo sapiens OX=9606 GN=HDAC1 PE=1 SV=1	1	3	3	1	2	2	2	3	2	2	2	2	3	3	3	3	3	3	2	2	3	3	3	3	2	2	2	3	3	2	2	2	3	2	2	2	3	2	1	2	2	2
Q13561	Q13561	8	8	8	Dynactin subunit 2	DCTN2	sp|Q13561|DCTN2_HUMAN Dynactin subunit 2 OS=Homo sapiens OX=9606 GN=DCTN2 PE=1 SV=4	1	8	8	8	5	5	4	7	3	5	6	4	5	5	3	5	6	6	5	5	3	4	6	3	5	6	4	3	3	3	4	3	3	4	3	2	4	4	3	3	5	2
Q13564	Q13564	2	2	2	NEDD8-activating enzyme E1 regulatory subunit	NAE1	sp|Q13564|ULA1_HUMAN NEDD8-activating enzyme E1 regulatory subunit OS=Homo sapiens OX=9606 GN=NAE1 PE=1 SV=1	1	2	2	2	1	1	1	2	0	1	1	0	0	1	1	1	1	0	1	1	1	0	1	0	1	1	0	2	1	1	1	1	1	0	1	1	0	1	2	1	1	1
Q13573	Q13573	3	3	3	SNW domain-containing protein 1	SNW1	sp|Q13573|SNW1_HUMAN SNW domain-containing protein 1 OS=Homo sapiens OX=9606 GN=SNW1 PE=1 SV=1	1	3	3	3	2	1	0	2	1	1	1	2	1	1	1	2	0	1	2	1	1	1	0	1	0	1	0	0	1	1	0	0	0	1	1	1	0	0	0	1	0	0
Q13595	Q13595	2	2	2	Transformer-2 protein homolog alpha	TRA2A	sp|Q13595|TRA2A_HUMAN Transformer-2 protein homolog alpha OS=Homo sapiens OX=9606 GN=TRA2A PE=1 SV=1	1	2	2	2	1	1	1	0	0	1	0	0	1	2	1	1	1	1	1	0	1	0	1	1	0	1	0	0	0	0	1	0	1	1	1	0	0	1	0	1	1	0
Q13596	Q13596	5	3	3	Sorting nexin-1	SNX1	sp|Q13596|SNX1_HUMAN Sorting nexin-1 OS=Homo sapiens OX=9606 GN=SNX1 PE=1 SV=3	1	5	3	3	2	2	3	3	1	1	1	2	3	1	3	4	2	1	2	2	3	1	2	2	0	4	1	2	4	3	2	1	2	2	3	3	2	2	2	3	2	0
Q13619	Q13619	4	4	2	Cullin-4A	CUL4A	sp|Q13619|CUL4A_HUMAN Cullin-4A OS=Homo sapiens OX=9606 GN=CUL4A PE=1 SV=3	1	4	4	2	1	1	1	1	1	1	1	2	1	1	3	1	1	1	2	4	1	2	3	1	2	2	2	2	2	2	1	3	1	1	1	2	1	1	1	2	1	1
Q13630	Q13630	2	2	2	GDP-L-fucose synthase	TSTA3	sp|Q13630|FCL_HUMAN GDP-L-fucose synthase OS=Homo sapiens OX=9606 GN=TSTA3 PE=1 SV=1	1	2	2	2	2	2	2	2	2	2	1	2	2	2	2	2	2	2	2	2	2	2	2	2	1	2	2	2	2	2	2	2	2	2	2	2	2	2	1	2	2	2
Q13637	Q13637	1	1	1	Ras-related protein Rab-32	RAB32	sp|Q13637|RAB32_HUMAN Ras-related protein Rab-32 OS=Homo sapiens OX=9606 GN=RAB32 PE=1 SV=3	1	1	1	1	1	1	1	1	1	1	1	1	1	1	1	1	1	1	1	1	1	1	1	1	1	1	1	1	1	1	0	1	1	1	1	1	1	1	1	1	1	1
Q13813	Q13813	13	13	13	Spectrin alpha chain, non-erythrocytic 1	SPTAN1	sp|Q13813|SPTN1_HUMAN Spectrin alpha chain, non-erythrocytic 1 OS=Homo sapiens OX=9606 GN=SPTAN1 PE=1 SV=3	1	13	13	13	7	7	6	9	7	9	5	6	4	7	6	9	9	8	7	3	6	5	8	3	5	5	5	4	5	7	6	5	6	6	7	4	5	4	4	4	7	6
Q13885;Q9BVA1	Q13885;Q9BVA1	14;13	1;0	1;0	Tubulin beta-2A chain;Tubulin beta-2B chain	TUBB2A;TUBB2B	sp|Q13885|TBB2A_HUMAN Tubulin beta-2A chain OS=Homo sapiens OX=9606 GN=TUBB2A PE=1 SV=1;sp|Q9BVA1|TBB2B_HUMAN Tubulin beta-2B chain OS=Homo sapiens OX=9606 GN=TUBB2B PE=1 SV=1	2	14	1	1	12	12	10	11	10	12	11	10	13	11	13	11	10	12	11	10	11	10	11	13	12	13	12	11	11	10	12	11	11	10	11	10	9	10	10	10	8	9
Q13895	Q13895	4	4	4	Bystin	BYSL	sp|Q13895|BYST_HUMAN Bystin OS=Homo sapiens OX=9606 GN=BYSL PE=1 SV=3	1	4	4	4	2	3	3	3	4	3	3	3	4	2	2	4	3	3	3	3	3	2	3	3	3	2	2	4	4	4	2	3	1	2	4	3	3	3	2	4	3	2
Q13907	Q13907	1	1	1	Isopentenyl-diphosphate Delta-isomerase 1	IDI1	sp|Q13907|IDI1_HUMAN Isopentenyl-diphosphate Delta-isomerase 1 OS=Homo sapiens OX=9606 GN=IDI1 PE=1 SV=2	1	1	1	1	1	1	0	1	1	1	1	1	1	1	1	1	1	1	1	1	1	1	1	1	1	1	1	1	1	1	1	1	1	1	1	1	1	1	1	1	1	1
Q13951	Q13951	3	3	3	Core-binding factor subunit beta	CBFB	sp|Q13951|PEBB_HUMAN Core-binding factor subunit beta OS=Homo sapiens OX=9606 GN=CBFB PE=1 SV=2	1	3	3	3	3	2	2	3	3	3	3	2	3	3	3	3	3	2	3	2	3	2	3	3	2	3	2	2	3	3	3	3	1	1	3	3	3	3	3	2	3	3
Q14008	Q14008	2	2	2	Cytoskeleton-associated protein 5	CKAP5	sp|Q14008|CKAP5_HUMAN Cytoskeleton-associated protein 5 OS=Homo sapiens OX=9606 GN=CKAP5 PE=1 SV=3	1	2	2	2	2	2	1	1	2	0	0	1	1	2	1	2	2	1	1	2	1	1	1	2	1	2	1	1	1	2	0	0	1	1	2	2	2	2	1	2	2	2
Q14011	Q14011	5	5	5	Cold-inducible RNA-binding protein	CIRBP	sp|Q14011|CIRBP_HUMAN Cold-inducible RNA-binding protein OS=Homo sapiens OX=9606 GN=CIRBP PE=1 SV=1	1	5	5	5	3	4	4	4	4	4	5	5	4	4	5	5	3	5	2	5	3	4	4	2	4	5	4	4	3	4	4	3	3	4	3	4	3	4	4	4	3	4
Q14019	Q14019	6	6	6	Coactosin-like protein	COTL1	sp|Q14019|COTL1_HUMAN Coactosin-like protein OS=Homo sapiens OX=9606 GN=COTL1 PE=1 SV=3	1	6	6	6	4	5	4	5	4	5	3	3	3	6	3	4	4	2	5	4	3	3	4	5	4	4	4	3	4	5	3	4	4	4	3	3	3	3	3	3	4	2
Q14061	Q14061	1	1	1	Cytochrome c oxidase copper chaperone	COX17	sp|Q14061|COX17_HUMAN Cytochrome c oxidase copper chaperone OS=Homo sapiens OX=9606 GN=COX17 PE=1 SV=2	1	1	1	1	1	0	1	1	1	1	1	0	1	0	1	1	0	1	1	1	1	1	1	1	1	1	0	1	1	1	1	1	0	1	0	0	1	1	1	1	1	1
Q14103	Q14103	7	6	5	Heterogeneous nuclear ribonucleoprotein D0	HNRNPD	sp|Q14103|HNRPD_HUMAN Heterogeneous nuclear ribonucleoprotein D0 OS=Homo sapiens OX=9606 GN=HNRNPD PE=1 SV=1	1	7	6	5	5	5	6	6	5	5	6	6	6	6	5	5	5	5	5	5	5	5	5	5	5	4	5	5	5	5	5	5	4	5	5	5	5	5	5	5	5	5
Q14137	Q14137	2	2	2	Ribosome biogenesis protein BOP1	BOP1	sp|Q14137|BOP1_HUMAN Ribosome biogenesis protein BOP1 OS=Homo sapiens OX=9606 GN=BOP1 PE=1 SV=2	1	2	2	2	0	2	2	1	1	1	2	0	0	1	1	1	1	1	2	1	1	1	1	1	1	1	2	1	0	2	1	0	2	1	1	1	1	1	1	1	1	1
Q14152	Q14152	9	9	9	Eukaryotic translation initiation factor 3 subunit A	EIF3A	sp|Q14152|EIF3A_HUMAN Eukaryotic translation initiation factor 3 subunit A OS=Homo sapiens OX=9606 GN=EIF3A PE=1 SV=1	1	9	9	9	5	3	6	4	5	6	5	5	3	5	3	4	4	5	5	6	5	6	5	4	7	6	6	4	4	6	6	5	3	6	6	3	5	6	4	5	5	3
Q14157	Q14157	5	5	5	Ubiquitin-associated protein 2-like	UBAP2L	sp|Q14157|UBP2L_HUMAN Ubiquitin-associated protein 2-like OS=Homo sapiens OX=9606 GN=UBAP2L PE=1 SV=2	1	5	5	5	3	3	3	3	3	3	4	3	2	4	3	2	4	3	3	3	3	2	3	3	3	2	2	3	4	3	4	3	3	4	3	4	3	3	3	4	4	4
Q14165	Q14165	5	5	5	Malectin	MLEC	sp|Q14165|MLEC_HUMAN Malectin OS=Homo sapiens OX=9606 GN=MLEC PE=1 SV=1	1	5	5	5	2	4	4	4	2	2	2	2	3	3	3	4	2	4	2	2	3	2	2	2	3	3	3	3	3	1	3	3	3	2	1	1	3	2	3	3	2	3
Q14166	Q14166	3	3	3	Tubulin--tyrosine ligase-like protein 12	TTLL12	sp|Q14166|TTL12_HUMAN Tubulin--tyrosine ligase-like protein 12 OS=Homo sapiens OX=9606 GN=TTLL12 PE=1 SV=2	1	3	3	3	2	2	2	2	0	1	1	2	1	0	3	3	1	2	2	2	0	2	1	1	2	2	1	1	1	2	2	1	1	2	2	1	1	0	2	1	2	2
Q14203	Q14203	4	4	4	Dynactin subunit 1	DCTN1	sp|Q14203|DCTN1_HUMAN Dynactin subunit 1 OS=Homo sapiens OX=9606 GN=DCTN1 PE=1 SV=3	1	4	4	4	2	1	3	2	4	2	1	3	3	3	2	4	2	2	3	2	4	2	3	2	2	3	2	1	4	2	3	1	2	3	2	2	2	2	1	2	3	2
Q14204	Q14204	21	21	21	Cytoplasmic dynein 1 heavy chain 1	DYNC1H1	sp|Q14204|DYHC1_HUMAN Cytoplasmic dynein 1 heavy chain 1 OS=Homo sapiens OX=9606 GN=DYNC1H1 PE=1 SV=5	1	21	21	21	10	11	11	9	14	13	12	10	14	12	11	17	11	13	12	14	11	6	10	10	9	11	10	6	10	9	6	11	8	8	4	8	10	8	11	9	8	11
Q14247	Q14247	21	21	21	Src substrate cortactin	CTTN	sp|Q14247|SRC8_HUMAN Src substrate cortactin OS=Homo sapiens OX=9606 GN=CTTN PE=1 SV=2	1	21	21	21	19	20	19	20	18	18	17	19	19	18	17	18	19	16	20	18	18	18	17	18	18	18	19	19	18	17	18	19	19	20	19	18	18	19	17	16	18	17
Q14257	Q14257	4	4	4	Reticulocalbin-2	RCN2	sp|Q14257|RCN2_HUMAN Reticulocalbin-2 OS=Homo sapiens OX=9606 GN=RCN2 PE=1 SV=1	1	4	4	4	3	2	2	3	3	2	3	4	3	4	3	4	4	4	3	3	4	3	3	3	4	3	2	2	2	1	3	3	4	2	2	3	1	1	1	3	2	3
Q14258	Q14258	3	3	3	E3 ubiquitin/ISG15 ligase TRIM25	TRIM25	sp|Q14258|TRI25_HUMAN E3 ubiquitin/ISG15 ligase TRIM25 OS=Homo sapiens OX=9606 GN=TRIM25 PE=1 SV=2	1	3	3	3	2	2	2	2	2	2	2	2	2	2	1	2	2	2	2	2	3	2	3	2	2	2	2	1	1	2	1	1	2	2	2	2	2	2	2	2	2	1
Q14315	Q14315	6	1	1	Filamin-C	FLNC	sp|Q14315|FLNC_HUMAN Filamin-C OS=Homo sapiens OX=9606 GN=FLNC PE=1 SV=3	1	6	1	1	3	4	4	4	3	4	4	4	4	4	4	4	4	3	4	4	4	4	4	5	4	3	3	3	3	4	3	4	4	4	4	5	4	3	3	4	3	5
Q14318	Q14318	1	1	1	Peptidyl-prolyl cis-trans isomerase FKBP8	FKBP8	sp|Q14318|FKBP8_HUMAN Peptidyl-prolyl cis-trans isomerase FKBP8 OS=Homo sapiens OX=9606 GN=FKBP8 PE=1 SV=2	1	1	1	1	0	0	0	0	0	0	0	1	0	0	1	1	0	0	1	0	1	1	1	1	1	0	0	0	1	1	0	1	1	0	0	0	1	0	1	1	1	1
Q14320	Q14320	1	1	1	Protein FAM50A	FAM50A	sp|Q14320|FA50A_HUMAN Protein FAM50A OS=Homo sapiens OX=9606 GN=FAM50A PE=1 SV=2	1	1	1	1	0	0	0	1	1	1	1	0	1	1	0	1	0	1	1	1	1	1	0	1	0	1	0	1	1	1	1	1	0	0	0	1	0	0	0	0	0	0
Q14353	Q14353	1	1	1	Guanidinoacetate N-methyltransferase	GAMT	sp|Q14353|GAMT_HUMAN Guanidinoacetate N-methyltransferase OS=Homo sapiens OX=9606 GN=GAMT PE=1 SV=1	1	1	1	1	0	0	0	1	0	0	0	0	0	0	1	1	0	1	0	0	0	0	0	0	1	0	1	1	0	0	0	0	0	1	0	0	0	0	0	0	0	0
Q14376	Q14376	3	3	3	UDP-glucose 4-epimerase	GALE	sp|Q14376|GALE_HUMAN UDP-glucose 4-epimerase OS=Homo sapiens OX=9606 GN=GALE PE=1 SV=2	1	3	3	3	3	3	2	1	3	3	2	2	3	2	3	2	2	3	3	3	3	3	3	3	3	3	3	2	2	3	3	3	2	3	2	3	3	3	3	2	3	3
Q14444	Q14444	7	7	7	Caprin-1	CAPRIN1	sp|Q14444|CAPR1_HUMAN Caprin-1 OS=Homo sapiens OX=9606 GN=CAPRIN1 PE=1 SV=2	1	7	7	7	7	6	6	6	5	5	6	7	6	6	7	7	6	6	7	6	6	6	7	6	7	6	6	5	6	5	6	6	7	7	6	6	7	6	7	6	6	5
Q14498	Q14498	4	4	4	RNA-binding protein 39	RBM39	sp|Q14498|RBM39_HUMAN RNA-binding protein 39 OS=Homo sapiens OX=9606 GN=RBM39 PE=1 SV=2	1	4	4	4	3	4	3	3	3	3	2	2	2	3	2	4	3	2	3	4	2	3	3	3	3	4	3	4	1	1	3	4	2	2	3	3	2	3	2	4	3	1
Q14566	Q14566	17	17	17	DNA replication licensing factor MCM6	MCM6	sp|Q14566|MCM6_HUMAN DNA replication licensing factor MCM6 OS=Homo sapiens OX=9606 GN=MCM6 PE=1 SV=1	1	17	17	17	13	12	12	13	12	10	13	12	13	12	13	12	12	12	14	12	11	12	12	9	13	12	14	13	13	11	10	11	13	11	13	10	9	11	10	14	13	13
Q14677;P51826	Q14677;P51826	2;1	2;1	2;1	Clathrin interactor 1;AF4/FMR2 family member 3	CLINT1;AFF3	sp|Q14677|EPN4_HUMAN Clathrin interactor 1 OS=Homo sapiens OX=9606 GN=CLINT1 PE=1 SV=1;sp|P51826|AFF3_HUMAN AF4/FMR2 family member 3 OS=Homo sapiens OX=9606 GN=AFF3 PE=1 SV=3	2	2	2	2	1	1	2	1	2	1	1	1	1	1	1	1	1	1	1	1	1	1	1	1	1	2	2	1	1	1	1	1	1	2	1	1	1	1	0	1	1	1
Q14683	Q14683	4	4	4	Structural maintenance of chromosomes protein 1A	SMC1A	sp|Q14683|SMC1A_HUMAN Structural maintenance of chromosomes protein 1A OS=Homo sapiens OX=9606 GN=SMC1A PE=1 SV=2	1	4	4	4	1	2	1	2	2	2	2	1	3	3	2	3	2	3	3	3	2	3	1	3	2	2	2	3	1	3	1	3	1	1	1	2	3	2	1	0	3	1
Q14684	Q14684	1	1	1	Ribosomal RNA processing protein 1 homolog B	RRP1B	sp|Q14684|RRP1B_HUMAN Ribosomal RNA processing protein 1 homolog B OS=Homo sapiens OX=9606 GN=RRP1B PE=1 SV=3	1	1	1	1	0	1	0	0	1	0	0	0	1	0	1	0	0	1	0	1	1	1	1	0	1	1	0	0	1	0	0	1	0	1	1	0	1	0	1	0	1	1
Q14690	Q14690	2	2	2	Protein RRP5 homolog	PDCD11	sp|Q14690|RRP5_HUMAN Protein RRP5 homolog OS=Homo sapiens OX=9606 GN=PDCD11 PE=1 SV=3	1	2	2	2	0	1	2	1	1	0	0	1	0	2	2	1	0	1	0	2	0	0	2	0	1	2	0	1	2	1	2	1	2	1	0	1	2	1	2	2	1	1
Q14697	Q14697	17	17	17	Neutral alpha-glucosidase AB	GANAB	sp|Q14697|GANAB_HUMAN Neutral alpha-glucosidase AB OS=Homo sapiens OX=9606 GN=GANAB PE=1 SV=3	1	17	17	17	12	14	14	14	12	12	11	13	14	11	15	14	11	14	14	13	14	12	13	14	14	14	12	16	13	13	13	13	12	13	13	13	12	13	14	13	12	12
Q14739	Q14739	3	3	3	Lamin-B receptor	LBR	sp|Q14739|LBR_HUMAN Delta(14)-sterol reductase LBR OS=Homo sapiens OX=9606 GN=LBR PE=1 SV=2	1	3	3	3	3	3	3	3	3	2	3	3	3	3	2	3	3	3	3	3	3	3	3	3	3	3	3	3	3	3	3	3	3	3	3	3	3	3	3	3	3	3
Q14839;Q8TDI0;Q12873	Q14839	5;2;1	5;2;1	5;2;1	Chromodomain-helicase-DNA-binding protein 4	CHD4	sp|Q14839|CHD4_HUMAN Chromodomain-helicase-DNA-binding protein 4 OS=Homo sapiens OX=9606 GN=CHD4 PE=1 SV=2	3	5	5	5	3	4	2	2	2	3	2	2	3	4	1	3	4	4	1	2	2	1	3	3	1	3	4	3	1	1	1	4	2	2	1	2	1	1	2	1	1	1
Q14847	Q14847	5	5	5	LIM and SH3 domain protein 1	LASP1	sp|Q14847|LASP1_HUMAN LIM and SH3 domain protein 1 OS=Homo sapiens OX=9606 GN=LASP1 PE=1 SV=2	1	5	5	5	1	3	4	2	4	3	4	3	3	4	5	3	5	3	4	4	4	5	2	4	3	4	5	3	3	4	3	3	4	4	3	1	5	3	5	2	4	2
Q14956	Q14956	1	1	1	Transmembrane glycoprotein NMB	GPNMB	sp|Q14956|GPNMB_HUMAN Transmembrane glycoprotein NMB OS=Homo sapiens OX=9606 GN=GPNMB PE=1 SV=2	1	1	1	1	1	1	1	1	1	1	1	1	1	1	1	1	1	1	1	1	1	1	1	1	1	1	1	1	1	1	1	1	1	1	1	1	1	1	1	1	1	1
Q14974	Q14974	12	12	12	Importin subunit beta-1	KPNB1	sp|Q14974|IMB1_HUMAN Importin subunit beta-1 OS=Homo sapiens OX=9606 GN=KPNB1 PE=1 SV=2	1	12	12	12	11	11	10	11	8	10	9	10	9	10	9	9	9	11	11	10	9	6	10	9	9	9	9	8	10	10	9	9	7	10	10	9	9	10	9	9	10	10
Q14978	Q14978	13	13	13	Nucleolar and coiled-body phosphoprotein 1	NOLC1	sp|Q14978|NOLC1_HUMAN Nucleolar and coiled-body phosphoprotein 1 OS=Homo sapiens OX=9606 GN=NOLC1 PE=1 SV=2	1	13	13	13	12	12	12	11	12	12	10	12	12	13	13	12	13	11	11	11	10	10	10	11	11	11	11	11	13	13	13	12	12	12	11	12	13	12	12	12	10	13
Q14980	Q14980	32	32	32	Nuclear mitotic apparatus protein 1	NUMA1	sp|Q14980|NUMA1_HUMAN Nuclear mitotic apparatus protein 1 OS=Homo sapiens OX=9606 GN=NUMA1 PE=1 SV=2	1	32	32	32	24	23	21	23	22	19	20	19	17	21	19	27	24	22	21	25	22	20	25	22	20	18	22	18	24	22	24	24	20	21	21	24	19	20	19	17	21	21
Q15008	Q15008	5	5	5	26S proteasome non-ATPase regulatory subunit 6	PSMD6	sp|Q15008|PSMD6_HUMAN 26S proteasome non-ATPase regulatory subunit 6 OS=Homo sapiens OX=9606 GN=PSMD6 PE=1 SV=1	1	5	5	5	5	4	4	5	5	4	5	3	5	5	5	4	5	5	4	4	5	3	5	5	5	4	4	4	4	4	3	4	4	5	5	5	5	5	5	4	5	5
Q15019	Q15019	6	6	6	Septin-2	2024-09-02	sp|Q15019|SEPT2_HUMAN Septin-2 OS=Homo sapiens OX=9606 GN=SEPTIN2 PE=1 SV=1	1	6	6	6	2	1	4	3	5	3	2	2	2	2	3	3	4	5	2	5	2	2	5	3	4	4	3	2	2	2	2	5	1	3	3	4	2	2	3	3	3	4
Q15021	Q15021	3	3	3	Condensin complex subunit 1	NCAPD2	sp|Q15021|CND1_HUMAN Condensin complex subunit 1 OS=Homo sapiens OX=9606 GN=NCAPD2 PE=1 SV=3	1	3	3	3	1	2	2	2	1	0	1	1	2	1	1	2	1	2	2	1	0	0	1	2	0	1	1	1	2	1	1	2	2	1	1	1	0	1	2	1	0	1
Q15029	Q15029	10	9	9	116 kDa U5 small nuclear ribonucleoprotein component	EFTUD2	sp|Q15029|U5S1_HUMAN 116 kDa U5 small nuclear ribonucleoprotein component OS=Homo sapiens OX=9606 GN=EFTUD2 PE=1 SV=1	1	10	9	9	5	6	5	5	7	8	4	4	8	7	6	7	7	7	5	8	5	5	6	6	6	9	6	7	7	5	5	6	5	6	6	7	5	5	5	6	6	6
Q15043	Q15043	1	1	1	Zinc transporter ZIP14	SLC39A14	sp|Q15043|S39AE_HUMAN Metal cation symporter ZIP14 OS=Homo sapiens OX=9606 GN=SLC39A14 PE=1 SV=3	1	1	1	1	1	1	0	1	0	1	1	1	1	0	1	1	0	1	1	1	0	1	1	0	0	0	1	1	1	0	1	1	0	0	0	1	0	0	1	1	0	1
Q15046	Q15046	6	6	6	Lysine--tRNA ligase	KARS	sp|Q15046|SYK_HUMAN Lysine--tRNA ligase OS=Homo sapiens OX=9606 GN=KARS1 PE=1 SV=3	1	6	6	6	5	5	3	5	5	4	5	4	4	5	3	5	4	5	3	3	4	2	4	3	3	4	3	5	4	5	3	4	3	4	4	4	4	4	3	6	5	5
Q15056	Q15056	6	6	6	Eukaryotic translation initiation factor 4H	EIF4H	sp|Q15056|IF4H_HUMAN Eukaryotic translation initiation factor 4H OS=Homo sapiens OX=9606 GN=EIF4H PE=1 SV=5	1	6	6	6	5	6	5	6	6	6	6	5	6	5	6	6	6	6	6	6	6	6	6	6	6	6	6	6	6	6	6	6	6	6	5	6	6	6	6	6	4	6
Q15061	Q15061	2	2	2	WD repeat-containing protein 43	WDR43	sp|Q15061|WDR43_HUMAN WD repeat-containing protein 43 OS=Homo sapiens OX=9606 GN=WDR43 PE=1 SV=3	1	2	2	2	1	2	1	2	2	2	1	2	2	2	2	1	0	1	2	2	2	1	0	0	0	1	1	2	2	2	1	1	0	0	2	1	2	1	2	2	1	2
Q15084	Q15084	9	9	9	Protein disulfide-isomerase A6	PDIA6	sp|Q15084|PDIA6_HUMAN Protein disulfide-isomerase A6 OS=Homo sapiens OX=9606 GN=PDIA6 PE=1 SV=1	1	9	9	9	8	9	9	9	9	9	9	9	9	9	9	9	9	9	8	9	9	9	9	9	9	8	9	8	9	9	9	8	8	9	9	9	9	9	9	9	9	9
Q15102	Q15102	3	3	3	Platelet-activating factor acetylhydrolase IB subunit gamma	PAFAH1B3	sp|Q15102|PA1B3_HUMAN Platelet-activating factor acetylhydrolase IB subunit gamma OS=Homo sapiens OX=9606 GN=PAFAH1B3 PE=1 SV=1	1	3	3	3	2	2	3	2	2	2	2	2	2	2	2	2	2	2	1	2	2	2	2	2	2	2	3	1	2	2	2	2	2	2	2	2	1	1	1	2	1	1
Q15118	Q15118	5	5	5	[Pyruvate dehydrogenase (acetyl-transferring)] kinase isozyme 1, mitochondrial	PDK1	sp|Q15118|PDK1_HUMAN [Pyruvate dehydrogenase (acetyl-transferring)] kinase isozyme 1, mitochondrial OS=Homo sapiens OX=9606 GN=PDK1 PE=1 SV=1	1	5	5	5	2	3	3	3	2	3	3	3	2	3	3	3	2	2	2	3	3	3	3	3	2	3	3	2	2	3	2	3	2	2	3	2	3	3	2	2	2	3
Q15126	Q15126	1	1	1	Phosphomevalonate kinase	PMVK	sp|Q15126|PMVK_HUMAN Phosphomevalonate kinase OS=Homo sapiens OX=9606 GN=PMVK PE=1 SV=3	1	1	1	1	0	1	1	0	1	1	1	1	1	0	0	1	0	1	0	0	0	1	0	0	0	1	0	1	1	0	0	0	0	0	0	0	0	0	1	0	1	0
Q15149	Q15149	8	8	8	Plectin	PLEC	sp|Q15149|PLEC_HUMAN Plectin OS=Homo sapiens OX=9606 GN=PLEC PE=1 SV=3	1	8	8	8	1	4	2	3	2	3	3	1	6	3	1	5	2	3	3	2	5	4	4	3	4	3	3	4	2	4	4	2	2	3	4	3	6	4	4	4	4	5
Q15154	Q15154	1	1	1	Pericentriolar material 1 protein	PCM1	sp|Q15154|PCM1_HUMAN Pericentriolar material 1 protein OS=Homo sapiens OX=9606 GN=PCM1 PE=1 SV=5	1	1	1	1	1	0	0	0	0	0	0	1	0	0	1	0	0	0	1	0	0	0	0	0	0	0	0	0	0	0	0	0	0	0	0	0	0	0	0	0	0	0
Q15181	Q15181	2	2	2	Inorganic pyrophosphatase	PPA1	sp|Q15181|IPYR_HUMAN Inorganic pyrophosphatase OS=Homo sapiens OX=9606 GN=PPA1 PE=1 SV=2	1	2	2	2	1	1	1	1	1	0	1	1	1	1	1	1	1	1	1	1	1	1	1	1	1	1	1	1	1	1	1	1	1	1	1	1	2	2	1	2	2	2
Q15185	Q15185	2	2	2	Prostaglandin E synthase 3	PTGES3	sp|Q15185|TEBP_HUMAN Prostaglandin E synthase 3 OS=Homo sapiens OX=9606 GN=PTGES3 PE=1 SV=1	1	2	2	2	2	2	2	2	2	1	1	1	2	2	2	2	1	1	2	2	2	2	2	2	1	2	2	2	2	1	1	2	1	2	2	2	1	1	1	2	2	2
Q15233	Q15233	10	9	8	Non-POU domain-containing octamer-binding protein	NONO	sp|Q15233|NONO_HUMAN Non-POU domain-containing octamer-binding protein OS=Homo sapiens OX=9606 GN=NONO PE=1 SV=4	1	10	9	8	8	10	9	9	8	9	8	8	9	9	7	9	8	7	7	8	9	8	8	9	9	8	8	8	8	8	8	9	8	7	7	8	7	8	8	7	7	8
Q15257	Q15257	1	1	1	Serine/threonine-protein phosphatase 2A activator	PPP2R4	sp|Q15257|PTPA_HUMAN Serine/threonine-protein phosphatase 2A activator OS=Homo sapiens OX=9606 GN=PTPA PE=1 SV=3	1	1	1	1	1	1	0	1	1	1	1	1	0	1	1	1	1	0	1	1	1	1	0	1	0	1	1	1	1	1	0	0	1	1	0	0	1	1	0	1	1	0
Q15286	Q15286	1	1	1	Ras-related protein Rab-35	RAB35	sp|Q15286|RAB35_HUMAN Ras-related protein Rab-35 OS=Homo sapiens OX=9606 GN=RAB35 PE=1 SV=1	1	1	1	1	0	1	0	0	1	0	0	0	1	0	0	1	0	1	1	1	0	0	1	1	0	0	0	1	0	0	0	0	0	0	0	0	0	0	0	0	1	1
Q15287	Q15287	1	1	1	RNA-binding protein with serine-rich domain 1	RNPS1	sp|Q15287|RNPS1_HUMAN RNA-binding protein with serine-rich domain 1 OS=Homo sapiens OX=9606 GN=RNPS1 PE=1 SV=1	1	1	1	1	1	1	1	1	1	0	1	1	1	1	1	1	0	0	0	1	1	1	1	0	1	1	1	1	1	1	1	1	1	0	0	1	1	1	0	1	1	0
Q15293	Q15293	4	4	4	Reticulocalbin-1	RCN1	sp|Q15293|RCN1_HUMAN Reticulocalbin-1 OS=Homo sapiens OX=9606 GN=RCN1 PE=1 SV=1	1	4	4	4	3	2	2	3	3	2	3	4	3	4	4	4	3	4	4	3	3	4	3	3	4	4	3	4	3	4	3	4	3	3	2	3	3	3	4	3	2	2
Q15363	Q15363	2	2	2	Transmembrane emp24 domain-containing protein 2	TMED2	sp|Q15363|TMED2_HUMAN Transmembrane emp24 domain-containing protein 2 OS=Homo sapiens OX=9606 GN=TMED2 PE=1 SV=1	1	2	2	2	2	1	2	2	2	1	1	1	1	2	2	1	2	2	1	2	2	1	1	1	1	1	1	2	1	1	1	1	1	2	2	1	2	2	1	1	2	1
Q15365;P57721;P57723	Q15365	7;3;1	7;3;1	4;0;0	Poly(rC)-binding protein 1	PCBP1	sp|Q15365|PCBP1_HUMAN Poly(rC)-binding protein 1 OS=Homo sapiens OX=9606 GN=PCBP1 PE=1 SV=2	3	7	7	4	5	6	7	7	6	6	5	6	5	6	7	6	7	6	5	6	6	6	7	7	7	7	6	5	7	7	7	7	7	7	6	7	6	6	6	7	6	6
Q15366	Q15366	6	3	3	Poly(rC)-binding protein 2	PCBP2	sp|Q15366|PCBP2_HUMAN Poly(rC)-binding protein 2 OS=Homo sapiens OX=9606 GN=PCBP2 PE=1 SV=1	1	6	3	3	5	5	6	6	5	6	5	5	5	6	6	6	5	6	5	6	5	5	5	5	5	5	5	4	6	5	5	5	5	5	5	6	5	5	6	5	5	5
Q15369	Q15369	2	2	2	Transcription elongation factor B polypeptide 1	TCEB1	sp|Q15369|ELOC_HUMAN Elongin-C OS=Homo sapiens OX=9606 GN=ELOC PE=1 SV=1	1	2	2	2	2	2	2	2	1	1	1	2	1	1	1	1	1	2	2	2	2	1	1	1	2	2	1	1	1	2	2	2	2	2	2	2	2	1	2	1	2	1
Q15370	Q15370	3	3	3	Transcription elongation factor B polypeptide 2	TCEB2	sp|Q15370|ELOB_HUMAN Elongin-B OS=Homo sapiens OX=9606 GN=ELOB PE=1 SV=1	1	3	3	3	3	3	3	3	3	3	3	3	3	3	3	3	3	3	3	3	3	3	3	3	3	3	3	3	3	3	3	3	3	3	3	3	3	3	3	3	3	3
Q15382	Q15382	3	3	3	GTP-binding protein Rheb	RHEB	sp|Q15382|RHEB_HUMAN GTP-binding protein Rheb OS=Homo sapiens OX=9606 GN=RHEB PE=1 SV=1	1	3	3	3	2	3	3	2	3	1	2	2	2	2	2	1	3	3	2	2	3	2	2	3	2	3	3	2	2	3	3	3	2	3	2	3	2	2	2	3	3	1
Q15388	Q15388	1	1	1	Mitochondrial import receptor subunit TOM20 homolog	TOMM20	sp|Q15388|TOM20_HUMAN Mitochondrial import receptor subunit TOM20 homolog OS=Homo sapiens OX=9606 GN=TOMM20 PE=1 SV=1	1	1	1	1	1	1	1	1	1	1	1	1	1	1	1	1	1	1	1	1	1	1	1	1	1	1	1	1	1	1	1	1	1	1	1	1	1	1	1	1	1	1
Q15392	Q15392	1	1	1	Delta(24)-sterol reductase	DHCR24	sp|Q15392|DHC24_HUMAN Delta(24)-sterol reductase OS=Homo sapiens OX=9606 GN=DHCR24 PE=1 SV=2	1	1	1	1	1	1	1	1	1	1	1	1	1	1	1	1	1	1	1	1	1	1	1	1	1	1	1	1	1	1	0	1	1	1	1	1	1	1	1	1	1	1
Q15393	Q15393	14	14	14	Splicing factor 3B subunit 3	SF3B3	sp|Q15393|SF3B3_HUMAN Splicing factor 3B subunit 3 OS=Homo sapiens OX=9606 GN=SF3B3 PE=1 SV=4	1	14	14	14	14	12	11	9	11	9	10	9	8	8	9	11	13	9	12	10	11	10	12	10	9	8	7	10	11	10	10	11	8	11	10	12	7	8	8	12	9	11
Q15397	Q15397	2	2	2	Pumilio domain-containing protein KIAA0020	KIAA0020	sp|Q15397|PUM3_HUMAN Pumilio homolog 3 OS=Homo sapiens OX=9606 GN=PUM3 PE=1 SV=3	1	2	2	2	0	1	1	0	1	0	1	1	1	2	2	1	0	1	0	1	1	1	0	0	1	1	0	0	1	1	1	1	1	0	1	0	1	1	1	0	1	1
Q15417	Q15417	2	1	1	Calponin-3	CNN3	sp|Q15417|CNN3_HUMAN Calponin-3 OS=Homo sapiens OX=9606 GN=CNN3 PE=1 SV=1	1	2	1	1	2	1	1	2	1	2	1	1	1	1	1	1	1	1	1	1	2	1	2	1	1	1	1	1	1	1	1	1	1	1	1	1	1	1	1	2	2	1
Q15418;Q15349;P51812;Q9UK32	Q15418;Q15349;P51812	3;2;2;1	3;2;2;1	3;2;2;1	Ribosomal protein S6 kinase alpha-1;Ribosomal protein S6 kinase alpha-2;Ribosomal protein S6 kinase alpha-3	RPS6KA1;RPS6KA2;RPS6KA3	sp|Q15418|KS6A1_HUMAN Ribosomal protein S6 kinase alpha-1 OS=Homo sapiens OX=9606 GN=RPS6KA1 PE=1 SV=2;sp|Q15349|KS6A2_HUMAN Ribosomal protein S6 kinase alpha-2 OS=Homo sapiens OX=9606 GN=RPS6KA2 PE=1 SV=2;sp|P51812|KS6A3_HUMAN Ribosomal protein S6 kinase	4	3	3	3	0	1	1	1	1	1	1	1	1	1	0	1	0	1	2	1	1	0	0	2	0	2	1	2	0	0	0	0	1	1	0	2	0	0	3	2	0	1
Q15424;Q14151	Q15424;Q14151	6;4	6;4	6;4	Scaffold attachment factor B1;Scaffold attachment factor B2	SAFB;SAFB2	sp|Q15424|SAFB1_HUMAN Scaffold attachment factor B1 OS=Homo sapiens OX=9606 GN=SAFB PE=1 SV=4;sp|Q14151|SAFB2_HUMAN Scaffold attachment factor B2 OS=Homo sapiens OX=9606 GN=SAFB2 PE=1 SV=1	2	6	6	6	4	5	6	5	5	6	6	5	6	5	5	4	4	6	4	6	6	6	6	6	6	6	5	5	5	6	6	5	6	6	6	6	6	5	5	6	5	5
Q15427	Q15427	1	1	1	Splicing factor 3B subunit 4	SF3B4	sp|Q15427|SF3B4_HUMAN Splicing factor 3B subunit 4 OS=Homo sapiens OX=9606 GN=SF3B4 PE=1 SV=1	1	1	1	1	1	1	1	1	1	1	1	1	1	1	1	1	1	1	1	1	1	1	1	1	1	1	1	1	1	1	1	1	1	1	1	1	1	1	1	1	1	1
Q15428	Q15428	2	2	2	Splicing factor 3A subunit 2	SF3A2	sp|Q15428|SF3A2_HUMAN Splicing factor 3A subunit 2 OS=Homo sapiens OX=9606 GN=SF3A2 PE=1 SV=2	1	2	2	2	1	2	2	1	2	1	1	1	2	2	2	2	1	2	1	2	2	2	1	2	1	2	2	1	1	2	2	1	2	1	1	2	2	2	2	1	2	1
Q15437	Q15437	2	2	2	Protein transport protein Sec23B	SEC23B	sp|Q15437|SC23B_HUMAN Protein transport protein Sec23B OS=Homo sapiens OX=9606 GN=SEC23B PE=1 SV=2	1	2	2	2	1	1	1	2	1	1	2	0	2	1	1	1	2	2	2	2	1	1	1	1	1	1	1	1	0	1	1	1	0	1	2	1	0	1	2	1	2	2
Q15459	Q15459	8	8	8	Splicing factor 3A subunit 1	SF3A1	sp|Q15459|SF3A1_HUMAN Splicing factor 3A subunit 1 OS=Homo sapiens OX=9606 GN=SF3A1 PE=1 SV=1	1	8	8	8	5	5	2	7	5	4	4	6	3	5	5	4	4	4	5	3	4	2	4	2	5	3	3	3	5	4	2	3	4	3	4	4	4	4	5	5	3	6
Q15631	Q15631	5	5	5	Translin	TSN	sp|Q15631|TSN_HUMAN Translin OS=Homo sapiens OX=9606 GN=TSN PE=1 SV=1	1	5	5	5	5	3	4	5	4	3	5	5	4	4	5	4	3	4	0	2	2	2	4	3	5	1	1	2	5	2	2	2	4	3	2	2	3	2	3	2	3	2
Q15637	Q15637	3	3	3	Splicing factor 1	SF1	sp|Q15637|SF01_HUMAN Splicing factor 1 OS=Homo sapiens OX=9606 GN=SF1 PE=1 SV=4	1	3	3	3	2	3	3	3	3	2	3	3	2	3	2	3	3	3	1	3	2	1	3	1	3	2	1	2	2	2	3	1	1	2	1	1	3	2	1	1	0	0
Q15651	Q15651	2	2	2	High mobility group nucleosome-binding domain-containing protein 3	HMGN3	sp|Q15651|HMGN3_HUMAN High mobility group nucleosome-binding domain-containing protein 3 OS=Homo sapiens OX=9606 GN=HMGN3 PE=1 SV=2	1	2	2	2	1	2	1	1	2	1	1	1	0	1	2	2	2	1	2	2	0	1	1	1	1	2	0	1	1	1	1	1	1	1	1	0	1	1	1	1	0	2
Q15691	Q15691	4	4	4	Microtubule-associated protein RP/EB family member 1	MAPRE1	sp|Q15691|MARE1_HUMAN Microtubule-associated protein RP/EB family member 1 OS=Homo sapiens OX=9606 GN=MAPRE1 PE=1 SV=3	1	4	4	4	3	3	3	3	4	1	3	3	3	3	3	3	3	3	3	4	3	3	3	3	3	2	4	2	2	3	3	3	3	3	3	3	3	3	2	2	2	3
Q15717	Q15717	8	8	8	ELAV-like protein 1	ELAVL1	sp|Q15717|ELAV1_HUMAN ELAV-like protein 1 OS=Homo sapiens OX=9606 GN=ELAVL1 PE=1 SV=2	1	8	8	8	5	6	7	7	7	7	6	6	6	6	5	7	6	6	4	6	5	4	5	5	5	6	5	5	6	6	5	5	5	4	4	6	4	5	5	6	5	5
Q15738	Q15738	3	3	3	Sterol-4-alpha-carboxylate 3-dehydrogenase, decarboxylating	NSDHL	sp|Q15738|NSDHL_HUMAN Sterol-4-alpha-carboxylate 3-dehydrogenase, decarboxylating OS=Homo sapiens OX=9606 GN=NSDHL PE=1 SV=2	1	3	3	3	1	2	1	3	2	1	2	2	2	1	2	2	2	2	1	3	2	1	1	2	2	2	0	1	3	2	3	2	2	1	2	3	1	3	2	3	2	2
Q15758	Q15758	3	3	3	Neutral amino acid transporter B(0)	SLC1A5	sp|Q15758|AAAT_HUMAN Neutral amino acid transporter B(0) OS=Homo sapiens OX=9606 GN=SLC1A5 PE=1 SV=2	1	3	3	3	2	3	2	3	2	2	2	2	2	2	2	3	2	3	2	3	1	2	3	2	2	2	2	2	3	2	2	2	3	2	2	2	2	3	3	2	2	2
Q15785	Q15785	4	4	4	Mitochondrial import receptor subunit TOM34	TOMM34	sp|Q15785|TOM34_HUMAN Mitochondrial import receptor subunit TOM34 OS=Homo sapiens OX=9606 GN=TOMM34 PE=1 SV=2	1	4	4	4	1	2	1	3	1	1	1	1	1	1	1	1	1	2	2	1	2	0	1	2	2	0	1	1	1	2	2	1	1	2	2	3	1	1	2	1	1	1
Q15813	Q15813	1	1	1	Tubulin-specific chaperone E	TBCE	sp|Q15813|TBCE_HUMAN Tubulin-specific chaperone E OS=Homo sapiens OX=9606 GN=TBCE PE=1 SV=1	1	1	1	1	1	0	0	0	0	0	1	1	0	0	1	0	0	1	0	1	1	0	1	1	1	1	1	0	1	0	0	0	1	0	0	0	1	1	0	0	1	1
Q15836;P63027	Q15836;P63027	2;1	2;1	2;1	Vesicle-associated membrane protein 3;Vesicle-associated membrane protein 2	VAMP3;VAMP2	sp|Q15836|VAMP3_HUMAN Vesicle-associated membrane protein 3 OS=Homo sapiens OX=9606 GN=VAMP3 PE=1 SV=3;sp|P63027|VAMP2_HUMAN Vesicle-associated membrane protein 2 OS=Homo sapiens OX=9606 GN=VAMP2 PE=1 SV=3	2	2	2	2	1	1	1	2	1	1	1	0	1	1	1	2	1	2	1	1	1	1	0	2	2	1	1	1	1	2	1	2	0	1	1	1	1	1	2	2	1	1
Q15843	Q15843	1	1	1	NEDD8	NEDD8	sp|Q15843|NEDD8_HUMAN NEDD8 OS=Homo sapiens OX=9606 GN=NEDD8 PE=1 SV=1	1	1	1	1	0	1	1	1	1	1	1	1	1	1	1	1	1	1	1	1	1	1	1	0	1	1	1	0	1	1	1	1	1	1	1	1	1	1	1	1	1	1
Q15942	Q15942	5	5	5	Zyxin	ZYX	sp|Q15942|ZYX_HUMAN Zyxin OS=Homo sapiens OX=9606 GN=ZYX PE=1 SV=1	1	5	5	5	1	2	3	1	1	2	3	1	2	2	4	3	2	2	3	2	2	2	2	2	2	2	1	2	2	3	2	3	2	2	1	2	2	2	2	2	3	2
Q16181;Q6ZU15	Q16181	8;1	8;1	8;1	Septin-7	2024-09-07	sp|Q16181|SEPT7_HUMAN Septin-7 OS=Homo sapiens OX=9606 GN=SEPTIN7 PE=1 SV=2	2	8	8	8	6	5	5	7	5	5	6	6	6	5	6	5	6	5	5	5	5	5	4	5	6	6	4	6	5	6	6	6	6	6	6	4	5	6	6	5	5	4
Q16186	Q16186	2	2	2	Proteasomal ubiquitin receptor ADRM1	ADRM1	sp|Q16186|ADRM1_HUMAN Proteasomal ubiquitin receptor ADRM1 OS=Homo sapiens OX=9606 GN=ADRM1 PE=1 SV=2	1	2	2	2	0	1	1	2	1	1	1	0	0	1	2	1	1	1	2	1	1	1	2	1	1	1	1	1	2	1	1	2	1	2	1	1	1	1	1	1	1	1
Q5IFJ8;Q16401	Q5IFJ8;Q16401	2;2	2;2	2;2	26S proteasome non-ATPase regulatory subunit 5	PSMD5	sp|Q5IFJ8|PSMD5_MACFA 26S proteasome non-ATPase regulatory subunit 5 OS=Macaca fascicularis OX=9541 GN=PSMD5 PE=2 SV=3;sp|Q16401|PSMD5_HUMAN 26S proteasome non-ATPase regulatory subunit 5 OS=Homo sapiens OX=9606 GN=PSMD5 PE=1 SV=3	2	2	2	2	0	1	1	1	0	0	0	0	0	1	0	0	1	1	2	0	0	1	0	1	1	1	0	0	1	1	0	1	1	1	1	1	0	1	0	1	1	1
Q16531	Q16531	9	9	9	DNA damage-binding protein 1	DDB1	sp|Q16531|DDB1_HUMAN DNA damage-binding protein 1 OS=Homo sapiens OX=9606 GN=DDB1 PE=1 SV=1	1	9	9	9	5	6	6	5	5	4	5	6	4	4	5	5	4	3	4	5	5	5	6	5	5	5	6	6	5	5	4	6	4	5	5	6	4	5	3	8	5	5
Q16539	Q16539	1	1	1	Mitogen-activated protein kinase 14	MAPK14	sp|Q16539|MK14_HUMAN Mitogen-activated protein kinase 14 OS=Homo sapiens OX=9606 GN=MAPK14 PE=1 SV=3	1	1	1	1	1	1	1	1	1	1	1	1	0	1	0	1	0	1	1	1	1	0	0	0	0	0	0	0	1	1	0	0	0	1	1	1	0	0	0	0	0	1
Q16543	Q16543	7	7	7	Hsp90 co-chaperone Cdc37;Hsp90 co-chaperone Cdc37, N-terminally processed	CDC37	sp|Q16543|CDC37_HUMAN Hsp90 co-chaperone Cdc37 OS=Homo sapiens OX=9606 GN=CDC37 PE=1 SV=1	1	7	7	7	7	6	6	7	5	5	4	7	5	4	6	5	7	5	7	7	6	5	5	6	5	7	7	6	5	7	6	7	5	6	6	6	5	4	6	6	6	5
Q16555;Q14194	Q16555	6;1	6;1	6;1	Dihydropyrimidinase-related protein 2	DPYSL2	sp|Q16555|DPYL2_HUMAN Dihydropyrimidinase-related protein 2 OS=Homo sapiens OX=9606 GN=DPYSL2 PE=1 SV=1	2	6	6	6	4	5	5	3	4	4	4	4	4	3	4	3	4	3	4	5	5	3	4	3	4	5	4	2	3	5	4	3	3	2	4	3	3	3	4	4	3	4
Q16576	Q16576	6	3	3	Histone-binding protein RBBP7	RBBP7	sp|Q16576|RBBP7_HUMAN Histone-binding protein RBBP7 OS=Homo sapiens OX=9606 GN=RBBP7 PE=1 SV=1	1	6	3	3	3	5	5	4	5	6	6	6	4	6	4	4	5	3	4	3	3	4	5	3	4	5	5	4	4	5	5	5	5	5	3	4	5	5	4	4	5	4
Q16629	Q16629	6	6	5	Serine/arginine-rich splicing factor 7	SRSF7	sp|Q16629|SRSF7_HUMAN Serine/arginine-rich splicing factor 7 OS=Homo sapiens OX=9606 GN=SRSF7 PE=1 SV=1	1	6	6	5	4	6	5	5	6	6	5	6	4	6	6	5	5	5	6	6	6	6	5	4	4	4	5	4	6	5	5	6	5	6	5	5	4	5	3	5	5	6
Q16630	Q16630	3	3	3	Cleavage and polyadenylation specificity factor subunit 6	CPSF6	sp|Q16630|CPSF6_HUMAN Cleavage and polyadenylation specificity factor subunit 6 OS=Homo sapiens OX=9606 GN=CPSF6 PE=1 SV=2	1	3	3	3	1	1	1	0	2	2	0	1	0	1	1	1	0	0	1	1	0	0	1	1	1	0	1	2	0	1	1	0	1	2	1	0	1	0	0	1	2	0
Q16655	Q16655	2	2	2	Melanoma antigen recognized by T-cells 1	MLANA	sp|Q16655|MAR1_HUMAN Melanoma antigen recognized by T-cells 1 OS=Homo sapiens OX=9606 GN=MLANA PE=1 SV=1	1	2	2	2	2	2	2	2	2	2	2	2	2	2	2	2	2	2	2	2	2	2	2	2	2	2	2	2	2	2	2	2	2	2	2	2	2	2	2	2	2	2
Q16666;Q6K0P9	Q16666	8;1	8;1	8;1	Gamma-interferon-inducible protein 16	IFI16	sp|Q16666|IF16_HUMAN Gamma-interferon-inducible protein 16 OS=Homo sapiens OX=9606 GN=IFI16 PE=1 SV=3	2	8	8	8	4	6	6	6	6	6	7	6	6	5	7	7	7	5	6	8	6	6	5	7	7	5	6	6	5	8	5	6	6	6	7	6	6	7	5	6	7	7
Q16698	Q16698	5	5	5	2,4-dienoyl-CoA reductase, mitochondrial	DECR1	sp|Q16698|DECR_HUMAN 2,4-dienoyl-CoA reductase, mitochondrial OS=Homo sapiens OX=9606 GN=DECR1 PE=1 SV=1	1	5	5	5	4	5	4	5	4	3	5	5	4	4	3	4	2	5	4	4	3	4	4	3	3	4	3	2	3	2	3	3	4	3	3	3	3	3	3	2	3	4
Q16795	Q16795	2	2	2	NADH dehydrogenase [ubiquinone] 1 alpha subcomplex subunit 9, mitochondrial	NDUFA9	sp|Q16795|NDUA9_HUMAN NADH dehydrogenase [ubiquinone] 1 alpha subcomplex subunit 9, mitochondrial OS=Homo sapiens OX=9606 GN=NDUFA9 PE=1 SV=2	1	2	2	2	1	1	1	1	2	0	1	0	0	0	0	1	2	1	1	1	1	1	1	0	1	1	2	1	1	0	2	0	1	1	2	1	0	0	1	2	1	2
Q16822	Q16822	2	2	2	Phosphoenolpyruvate carboxykinase [GTP], mitochondrial	PCK2	sp|Q16822|PCKGM_HUMAN Phosphoenolpyruvate carboxykinase [GTP], mitochondrial OS=Homo sapiens OX=9606 GN=PCK2 PE=1 SV=4	1	2	2	2	1	1	1	1	1	0	0	0	0	2	0	0	1	0	0	1	0	2	1	0	0	1	0	1	0	2	1	0	1	0	0	1	0	0	2	0	0	1
Q16836	Q16836	6	6	6	Hydroxyacyl-coenzyme A dehydrogenase, mitochondrial	HADH	sp|Q16836|HCDH_HUMAN Hydroxyacyl-coenzyme A dehydrogenase, mitochondrial OS=Homo sapiens OX=9606 GN=HADH PE=1 SV=3	1	6	6	6	3	4	3	5	5	4	5	3	5	5	4	5	4	4	5	4	4	4	4	3	4	3	3	3	5	5	4	4	3	5	4	2	5	4	4	4	4	3
Q16850	Q16850	1	1	1	Lanosterol 14-alpha demethylase	CYP51A1	sp|Q16850|CP51A_HUMAN Lanosterol 14-alpha demethylase OS=Homo sapiens OX=9606 GN=CYP51A1 PE=1 SV=3	1	1	1	1	1	1	0	1	0	1	1	1	0	1	0	1	1	0	1	1	1	0	0	1	1	0	1	1	0	1	1	1	1	1	0	1	0	0	0	0	0	1
Q16851	Q16851	7	7	7	UTP--glucose-1-phosphate uridylyltransferase	UGP2	sp|Q16851|UGPA_HUMAN UTP--glucose-1-phosphate uridylyltransferase OS=Homo sapiens OX=9606 GN=UGP2 PE=1 SV=5	1	7	7	7	5	6	6	7	5	6	6	5	5	7	3	5	6	6	5	6	7	3	4	6	5	5	4	6	5	3	6	3	4	2	5	5	3	5	6	4	6	3
Q16881	Q16881	6	6	6	Thioredoxin reductase 1, cytoplasmic	TXNRD1	sp|Q16881|TRXR1_HUMAN Thioredoxin reductase 1, cytoplasmic OS=Homo sapiens OX=9606 GN=TXNRD1 PE=1 SV=3	1	6	6	6	4	5	4	5	4	4	4	3	5	4	5	4	5	3	5	4	6	4	4	5	3	4	4	4	5	3	3	5	4	5	2	2	4	4	4	5	4	3
Q16891	Q16891	2	2	2	MICOS complex subunit MIC60	IMMT	sp|Q16891|MIC60_HUMAN MICOS complex subunit MIC60 OS=Homo sapiens OX=9606 GN=IMMT PE=1 SV=1	1	2	2	2	1	1	1	1	2	2	0	2	2	2	1	0	1	1	1	1	1	0	0	2	1	1	1	1	1	1	1	1	1	2	1	0	1	0	2	2	1	1
Q1KMD3	Q1KMD3	5	5	5	Heterogeneous nuclear ribonucleoprotein U-like protein 2	HNRNPUL2	sp|Q1KMD3|HNRL2_HUMAN Heterogeneous nuclear ribonucleoprotein U-like protein 2 OS=Homo sapiens OX=9606 GN=HNRNPUL2 PE=1 SV=1	1	5	5	5	1	3	3	4	3	3	3	3	2	3	3	3	2	4	1	2	3	3	3	2	2	2	2	2	3	2	3	2	3	1	2	3	2	3	1	3	2	2
Q29RF7	Q29RF7	5	5	5	Sister chromatid cohesion protein PDS5 homolog A	PDS5A	sp|Q29RF7|PDS5A_HUMAN Sister chromatid cohesion protein PDS5 homolog A OS=Homo sapiens OX=9606 GN=PDS5A PE=1 SV=1	1	5	5	5	1	3	0	2	0	0	1	1	1	1	0	1	2	2	2	3	3	2	1	1	2	2	0	2	1	3	1	1	1	2	1	2	1	1	1	2	1	2
Q2TAY7	Q2TAY7	3	3	3	WD40 repeat-containing protein SMU1;WD40 repeat-containing protein SMU1, N-terminally processed	SMU1	sp|Q2TAY7|SMU1_HUMAN WD40 repeat-containing protein SMU1 OS=Homo sapiens OX=9606 GN=SMU1 PE=1 SV=2	1	3	3	3	3	1	3	3	3	2	2	3	3	2	2	2	3	3	2	3	3	1	2	3	2	3	2	2	3	3	2	2	2	3	2	2	2	2	2	3	0	3
Q32MZ4	Q32MZ4	1	1	1	Leucine-rich repeat flightless-interacting protein 1	LRRFIP1	sp|Q32MZ4|LRRF1_HUMAN Leucine-rich repeat flightless-interacting protein 1 OS=Homo sapiens OX=9606 GN=LRRFIP1 PE=1 SV=2	1	1	1	1	1	1	0	1	1	0	0	0	0	0	0	0	1	1	0	0	1	0	0	0	0	0	1	0	0	0	0	0	0	0	1	0	0	0	0	0	0	0
Q3LXA3	Q3LXA3	2	2	2	Bifunctional ATP-dependent dihydroxyacetone kinase/FAD-AMP lyase (cyclizing);ATP-dependent dihydroxyacetone kinase;FAD-AMP lyase (cyclizing)	DAK	sp|Q3LXA3|TKFC_HUMAN Triokinase/FMN cyclase OS=Homo sapiens OX=9606 GN=TKFC PE=1 SV=2	1	2	2	2	0	1	0	1	1	1	1	1	0	0	1	1	2	0	1	1	0	1	1	1	2	0	1	1	0	1	0	0	0	1	0	0	0	0	0	1	0	1
Q3ZAQ7	Q3ZAQ7	1	1	1	Vacuolar ATPase assembly integral membrane protein VMA21	VMA21	sp|Q3ZAQ7|VMA21_HUMAN Vacuolar ATPase assembly integral membrane protein VMA21 OS=Homo sapiens OX=9606 GN=VMA21 PE=1 SV=1	1	1	1	1	1	1	1	0	1	0	0	0	0	1	0	0	1	0	1	1	1	1	1	1	1	1	1	1	1	1	1	1	0	1	1	1	1	0	1	0	0	1
Q3ZCQ8	Q3ZCQ8	6	6	6	Mitochondrial import inner membrane translocase subunit TIM50	TIMM50	sp|Q3ZCQ8|TIM50_HUMAN Mitochondrial import inner membrane translocase subunit TIM50 OS=Homo sapiens OX=9606 GN=TIMM50 PE=1 SV=2	1	6	6	6	6	6	6	6	6	6	6	6	6	5	6	6	6	6	6	6	6	5	6	6	5	6	4	6	5	5	5	6	6	6	6	5	5	5	6	6	4	6
Q4VC31	Q4VC31	2	2	2	Coiled-coil domain-containing protein 58	CCDC58	sp|Q4VC31|CCD58_HUMAN Coiled-coil domain-containing protein 58 OS=Homo sapiens OX=9606 GN=CCDC58 PE=1 SV=1	1	2	2	2	0	0	0	0	0	1	0	0	1	1	1	1	1	1	0	1	0	1	1	0	0	1	1	1	1	0	1	1	1	1	1	0	0	1	0	0	1	1
Q4VNC1	Q4VNC1	1	1	1	Probable cation-transporting ATPase 13A4	ATP13A4	sp|Q4VNC1|AT134_HUMAN Probable cation-transporting ATPase 13A4 OS=Homo sapiens OX=9606 GN=ATP13A4 PE=2 SV=3	1	1	1	1	1	0	0	0	0	0	0	0	0	0	0	0	0	0	0	0	0	0	0	0	0	0	0	0	0	0	0	0	0	0	0	0	0	0	0	0	0	0
Q52LJ0	Q52LJ0	1	1	1	Protein FAM98B	FAM98B	sp|Q52LJ0|FA98B_HUMAN Protein FAM98B OS=Homo sapiens OX=9606 GN=FAM98B PE=1 SV=2	1	1	1	1	1	1	1	1	1	0	1	1	1	1	1	1	1	1	1	1	1	1	1	1	1	0	1	0	0	1	1	0	0	1	0	0	1	0	1	0	1	1
Q53GS9	Q53GS9	2	2	2	U4/U6.U5 tri-snRNP-associated protein 2	USP39	sp|Q53GS9|SNUT2_HUMAN U4/U6.U5 tri-snRNP-associated protein 2 OS=Homo sapiens OX=9606 GN=USP39 PE=1 SV=2	1	2	2	2	0	1	2	1	2	1	0	1	1	1	1	2	1	2	1	1	0	1	1	0	2	0	0	1	1	1	1	2	2	2	1	2	1	1	1	1	2	2
Q53H82	Q53H82	2	2	2	Beta-lactamase-like protein 2	LACTB2	sp|Q53H82|LACB2_HUMAN Endoribonuclease LACTB2 OS=Homo sapiens OX=9606 GN=LACTB2 PE=1 SV=2	1	2	2	2	2	1	1	1	1	1	1	1	1	1	1	1	1	1	1	1	1	1	1	1	1	1	1	1	1	1	1	1	1	0	1	1	1	0	1	1	1	1
Q53S08;Q9H0N0	Q53S08;Q9H0N0	2;1	1;1	1;1	Ras-related protein Rab-6C	RAB6C	sp|Q53S08|RAB6D_HUMAN Ras-related protein Rab-6D OS=Homo sapiens OX=9606 GN=RAB6D PE=2 SV=1;sp|Q9H0N0|RAB6C_HUMAN Ras-related protein Rab-6C OS=Homo sapiens OX=9606 GN=RAB6C PE=1 SV=2	2	2	1	1	1	1	2	2	1	2	2	2	2	2	1	2	1	2	1	1	2	2	1	2	1	2	1	1	2	2	1	1	1	2	1	1	1	1	1	1	1	0
Q58FF6	Q58FF6	7	2	2	Putative heat shock protein HSP 90-beta 4	HSP90AB4P	sp|Q58FF6|H90B4_HUMAN Putative heat shock protein HSP 90-beta 4 OS=Homo sapiens OX=9606 GN=HSP90AB4P PE=5 SV=1	1	7	2	2	7	7	7	7	7	7	7	7	6	7	7	7	7	7	7	7	7	7	7	7	7	6	7	6	7	7	7	7	6	7	7	7	7	6	7	6	6	6
Q58FF8	Q58FF8	9	1	1	Putative heat shock protein HSP 90-beta 2	HSP90AB2P	sp|Q58FF8|H90B2_HUMAN Putative heat shock protein HSP 90-beta 2 OS=Homo sapiens OX=9606 GN=HSP90AB2P PE=1 SV=2	1	9	1	1	8	8	8	8	8	9	9	8	9	9	9	9	8	9	8	9	8	9	7	9	9	8	7	9	8	9	8	8	8	8	9	8	9	8	9	6	8	7
Q5BKZ1	Q5BKZ1	1	1	1	DBIRD complex subunit ZNF326	ZNF326	sp|Q5BKZ1|ZN326_HUMAN DBIRD complex subunit ZNF326 OS=Homo sapiens OX=9606 GN=ZNF326 PE=1 SV=2	1	1	1	1	1	1	1	1	1	1	0	1	1	1	1	1	1	1	1	1	1	1	1	1	1	1	1	1	1	0	1	1	1	1	1	1	1	1	1	1	1	1
Q5JTJ3	Q5JTJ3	1	1	1	Cytochrome c oxidase assembly factor 6 homolog	COA6	sp|Q5JTJ3|COA6_HUMAN Cytochrome c oxidase assembly factor 6 homolog OS=Homo sapiens OX=9606 GN=COA6 PE=1 SV=1	1	1	1	1	0	0	1	1	0	0	0	0	0	0	0	1	0	0	1	0	1	1	1	1	1	1	0	1	1	0	0	0	0	0	1	0	0	0	1	0	1	0
Q5JTV8	Q5JTV8	6	6	6	Torsin-1A-interacting protein 1	TOR1AIP1	sp|Q5JTV8|TOIP1_HUMAN Torsin-1A-interacting protein 1 OS=Homo sapiens OX=9606 GN=TOR1AIP1 PE=1 SV=2	1	6	6	6	3	3	3	2	2	3	3	2	2	2	2	1	0	3	2	2	2	2	4	2	3	3	3	1	3	1	2	2	2	2	1	4	1	3	2	2	2	1
Q5K4L6	Q5K4L6	1	1	1	Long-chain fatty acid transport protein 3	SLC27A3	sp|Q5K4L6|S27A3_HUMAN Solute carrier family 27 member 3 OS=Homo sapiens OX=9606 GN=SLC27A3 PE=1 SV=4	1	1	1	1	1	1	1	1	0	1	0	0	0	1	1	1	1	1	1	1	0	0	1	1	1	1	1	1	1	1	1	1	1	1	0	0	1	1	1	1	1	1
Q5QJE6	Q5QJE6	2	2	2	Deoxynucleotidyltransferase terminal-interacting protein 2	DNTTIP2	sp|Q5QJE6|TDIF2_HUMAN Deoxynucleotidyltransferase terminal-interacting protein 2 OS=Homo sapiens OX=9606 GN=DNTTIP2 PE=1 SV=2	1	2	2	2	0	0	1	0	1	1	0	0	2	1	0	0	2	0	1	1	2	1	0	0	0	0	0	0	0	1	1	0	0	1	0	0	0	0	1	0	1	0
Q5SSJ5	Q5SSJ5	6	6	6	Heterochromatin protein 1-binding protein 3	HP1BP3	sp|Q5SSJ5|HP1B3_HUMAN Heterochromatin protein 1-binding protein 3 OS=Homo sapiens OX=9606 GN=HP1BP3 PE=1 SV=1	1	6	6	6	4	5	4	3	4	4	4	4	3	4	3	3	3	3	3	2	2	3	3	2	3	3	3	3	3	3	3	3	3	3	3	4	5	3	3	2	3	3
Q5T9A4	Q5T9A4	6	1	1	ATPase family AAA domain-containing protein 3B	ATAD3B	sp|Q5T9A4|ATD3B_HUMAN ATPase family AAA domain-containing protein 3B OS=Homo sapiens OX=9606 GN=ATAD3B PE=1 SV=1	1	6	1	1	6	5	6	6	6	5	5	5	6	6	6	6	6	6	6	6	6	5	5	6	5	6	3	5	4	6	6	6	5	6	6	5	6	6	6	5	5	5
Q5TDH0	Q5TDH0	2	2	2	Protein DDI1 homolog 2	DDI2	sp|Q5TDH0|DDI2_HUMAN Protein DDI1 homolog 2 OS=Homo sapiens OX=9606 GN=DDI2 PE=1 SV=1	1	2	2	2	1	1	2	1	1	1	1	1	1	1	1	1	1	1	1	2	1	1	1	0	0	1	1	0	1	1	1	0	1	1	1	1	1	1	1	1	1	1
Q5VW32	Q5VW32	1	1	1	BRO1 domain-containing protein BROX	BROX	sp|Q5VW32|BROX_HUMAN BRO1 domain-containing protein BROX OS=Homo sapiens OX=9606 GN=BROX PE=1 SV=1	1	1	1	1	1	1	1	1	1	1	1	1	1	0	1	1	1	1	1	0	1	1	0	1	1	1	0	0	1	1	0	1	1	1	1	1	1	1	1	0	1	1
Q66K74	Q66K74	1	1	1	Microtubule-associated protein 1S;MAP1S heavy chain;MAP1S light chain	MAP1S	sp|Q66K74|MAP1S_HUMAN Microtubule-associated protein 1S OS=Homo sapiens OX=9606 GN=MAP1S PE=1 SV=2	1	1	1	1	1	1	0	1	0	1	0	1	0	0	0	1	0	1	0	1	0	0	1	0	1	1	0	0	1	1	1	1	0	1	1	0	1	1	1	0	1	1
Q6DD88	Q6DD88	1	1	1	Atlastin-3	ATL3	sp|Q6DD88|ATLA3_HUMAN Atlastin-3 OS=Homo sapiens OX=9606 GN=ATL3 PE=1 SV=1	1	1	1	1	0	0	1	1	0	1	0	1	1	1	0	1	1	0	1	1	0	0	0	0	0	1	0	0	0	0	0	0	0	0	0	0	0	0	0	0	0	0
Q6DKI1	Q6DKI1	2	2	2	60S ribosomal protein L7-like 1	RPL7L1	sp|Q6DKI1|RL7L_HUMAN 60S ribosomal protein L7-like 1 OS=Homo sapiens OX=9606 GN=RPL7L1 PE=1 SV=2	1	2	2	2	1	1	1	1	1	1	0	2	2	1	1	0	1	1	2	2	1	1	1	2	1	1	1	1	0	2	1	2	2	1	1	0	1	1	2	1	1	2
Q6FI81	Q6FI81	2	2	2	Anamorsin	CIAPIN1	sp|Q6FI81|CPIN1_HUMAN Anamorsin OS=Homo sapiens OX=9606 GN=CIAPIN1 PE=1 SV=2	1	2	2	2	0	1	2	0	1	0	1	1	2	0	1	1	0	2	0	2	0	1	1	0	0	1	0	2	1	0	0	1	0	0	0	2	1	1	0	0	1	1
Q6IAA8	Q6IAA8	2	2	2	Ragulator complex protein LAMTOR1	LAMTOR1	sp|Q6IAA8|LTOR1_HUMAN Ragulator complex protein LAMTOR1 OS=Homo sapiens OX=9606 GN=LAMTOR1 PE=1 SV=2	1	2	2	2	1	1	1	1	1	1	1	1	1	1	1	1	1	2	1	1	1	1	1	1	1	1	1	1	1	1	1	1	1	1	1	1	1	1	1	1	1	1
Q6IBS0	Q6IBS0	4	4	4	Twinfilin-2	TWF2	sp|Q6IBS0|TWF2_HUMAN Twinfilin-2 OS=Homo sapiens OX=9606 GN=TWF2 PE=1 SV=2	1	4	4	4	3	4	3	3	2	4	4	4	4	4	4	4	3	4	3	4	3	3	2	3	3	4	2	3	2	4	3	3	3	3	3	3	4	4	2	4	3	4
Q6NUQ4	Q6NUQ4	2	2	2	Transmembrane protein 214	TMEM214	sp|Q6NUQ4|TM214_HUMAN Transmembrane protein 214 OS=Homo sapiens OX=9606 GN=TMEM214 PE=1 SV=2	1	2	2	2	0	0	0	0	0	0	0	0	0	0	0	1	0	0	0	0	0	0	0	0	1	1	0	1	0	0	0	0	0	0	1	0	0	0	0	0	0	0
Q6P161	Q6P161	1	1	1	39S ribosomal protein L54, mitochondrial	MRPL54	sp|Q6P161|RM54_HUMAN 39S ribosomal protein L54, mitochondrial OS=Homo sapiens OX=9606 GN=MRPL54 PE=1 SV=1	1	1	1	1	0	1	0	1	0	1	0	0	0	1	0	1	0	1	0	0	0	0	1	1	1	1	0	1	1	0	0	1	1	0	0	1	1	1	0	0	1	1
Q6P1L8	Q6P1L8	1	1	1	39S ribosomal protein L14, mitochondrial	MRPL14	sp|Q6P1L8|RM14_HUMAN 39S ribosomal protein L14, mitochondrial OS=Homo sapiens OX=9606 GN=MRPL14 PE=1 SV=1	1	1	1	1	1	1	1	1	0	1	0	1	0	1	1	1	1	1	1	1	1	1	1	1	1	0	0	1	1	1	1	0	1	1	0	1	1	1	1	0	1	1
Q6P2E9	Q6P2E9	2	2	2	Enhancer of mRNA-decapping protein 4	EDC4	sp|Q6P2E9|EDC4_HUMAN Enhancer of mRNA-decapping protein 4 OS=Homo sapiens OX=9606 GN=EDC4 PE=1 SV=1	1	2	2	2	1	2	1	1	2	1	1	2	0	0	2	1	2	2	1	2	1	2	2	2	2	1	2	2	0	2	2	2	0	1	0	2	1	1	2	2	0	2
Q6P2Q9	Q6P2Q9	17	17	17	Pre-mRNA-processing-splicing factor 8	PRPF8	sp|Q6P2Q9|PRP8_HUMAN Pre-mRNA-processing-splicing factor 8 OS=Homo sapiens OX=9606 GN=PRPF8 PE=1 SV=2	1	17	17	17	11	13	14	11	12	14	13	8	14	12	10	14	12	10	10	10	10	10	8	9	9	10	9	10	10	8	11	11	9	10	9	11	6	9	8	13	8	11
Q6P474;Q6P996	Q6P474;Q6P996	1;1	1;1	1;1	Putative pyridoxal-dependent decarboxylase domain-containing protein 2;Pyridoxal-dependent decarboxylase domain-containing protein 1	PDXDC2P;PDXDC1	sp|Q6P474|PDXD2_HUMAN Putative pyridoxal-dependent decarboxylase domain-containing protein 2 OS=Homo sapiens OX=9606 GN=PDXDC2P PE=5 SV=3;sp|Q6P996|PDXD1_HUMAN Pyridoxal-dependent decarboxylase domain-containing protein 1 OS=Homo sapiens OX=9606 GN=PDXDC1	2	1	1	1	1	1	1	1	1	1	1	0	1	1	1	1	1	1	1	1	1	1	1	1	1	1	1	1	1	1	1	1	1	1	1	1	1	1	1	1	1	1
Q6PKG0	Q6PKG0	3	3	3	La-related protein 1	LARP1	sp|Q6PKG0|LARP1_HUMAN La-related protein 1 OS=Homo sapiens OX=9606 GN=LARP1 PE=1 SV=2	1	3	3	3	1	1	2	0	1	3	3	2	2	3	3	2	1	2	0	3	3	1	1	3	3	2	3	3	3	1	2	1	2	1	3	2	2	3	1	1	2	3
Q6RW13	Q6RW13	1	1	1	Type-1 angiotensin II receptor-associated protein	AGTRAP	sp|Q6RW13|ATRAP_HUMAN Type-1 angiotensin II receptor-associated protein OS=Homo sapiens OX=9606 GN=AGTRAP PE=1 SV=1	1	1	1	1	1	1	1	1	1	1	0	1	0	1	1	1	0	1	0	1	1	1	1	0	1	1	0	0	1	1	1	0	1	1	1	1	1	1	1	0	1	1
Q6UB35	Q6UB35	3	2	2	Monofunctional C1-tetrahydrofolate synthase, mitochondrial	MTHFD1L	sp|Q6UB35|C1TM_HUMAN Monofunctional C1-tetrahydrofolate synthase, mitochondrial OS=Homo sapiens OX=9606 GN=MTHFD1L PE=1 SV=1	1	3	2	2	2	2	2	2	2	3	1	2	1	3	2	3	3	3	2	2	2	1	2	3	2	3	1	2	1	2	1	2	2	1	1	1	3	2	1	2	3	2
Q6UW68	Q6UW68	1	1	1	Transmembrane protein 205	TMEM205	sp|Q6UW68|TM205_HUMAN Transmembrane protein 205 OS=Homo sapiens OX=9606 GN=TMEM205 PE=1 SV=1	1	1	1	1	1	1	1	1	1	1	1	1	1	1	1	1	1	1	1	1	1	1	1	1	1	0	1	1	0	0	1	1	0	1	1	1	1	1	0	0	0	0
Q6XQN6	Q6XQN6	1	1	1	Nicotinate phosphoribosyltransferase	NAPRT	sp|Q6XQN6|PNCB_HUMAN Nicotinate phosphoribosyltransferase OS=Homo sapiens OX=9606 GN=NAPRT PE=1 SV=2	1	1	1	1	0	1	1	0	0	0	0	0	0	0	1	1	1	0	1	1	1	1	1	1	1	1	1	0	0	1	1	0	0	0	0	1	0	1	0	1	1	1
Q6Y7W6	Q6Y7W6	2	2	2	PERQ amino acid-rich with GYF domain-containing protein 2	GIGYF2	sp|Q6Y7W6|GGYF2_HUMAN GRB10-interacting GYF protein 2 OS=Homo sapiens OX=9606 GN=GIGYF2 PE=1 SV=1	1	2	2	2	0	0	0	0	0	0	0	0	0	0	1	0	1	0	0	1	0	1	1	0	0	0	0	1	1	0	0	0	0	1	1	0	1	1	0	0	0	0
Q6ZNC8	Q6ZNC8	1	1	1	Lysophospholipid acyltransferase 1	MBOAT1	sp|Q6ZNC8|MBOA1_HUMAN Lysophospholipid acyltransferase 1 OS=Homo sapiens OX=9606 GN=MBOAT1 PE=1 SV=1	1	1	1	1	0	0	0	0	0	0	0	0	0	0	0	0	0	0	0	0	0	0	0	0	0	0	0	0	0	0	0	0	0	0	0	0	0	0	0	0	0	0
Q6ZT62;Q9Y3L3	Q6ZT62;Q9Y3L3	1;1	1;1	1;1	SH3 domain-binding protein 1	SH3BP1	sp|Q6ZT62|BGIN_HUMAN Bargin OS=Homo sapiens OX=9606 GN=BARGIN PE=1 SV=2;sp|Q9Y3L3|3BP1_HUMAN SH3 domain-binding protein 1 OS=Homo sapiens OX=9606 GN=SH3BP1 PE=1 SV=3	2	1	1	1	1	1	1	1	1	0	0	0	0	0	0	0	0	1	0	1	1	0	1	1	1	1	0	0	1	1	0	0	1	0	1	1	1	1	0	0	0	1
Q7KZF4	Q7KZF4	26	26	26	Staphylococcal nuclease domain-containing protein 1	SND1	sp|Q7KZF4|SND1_HUMAN Staphylococcal nuclease domain-containing protein 1 OS=Homo sapiens OX=9606 GN=SND1 PE=1 SV=1	1	26	26	26	23	23	23	23	24	23	24	23	23	23	25	24	22	23	21	23	22	21	21	22	23	23	21	21	24	25	22	22	21	23	22	21	23	25	25	25	23	22
Q7L014	Q7L014	4	4	4	Probable ATP-dependent RNA helicase DDX46	DDX46	sp|Q7L014|DDX46_HUMAN Probable ATP-dependent RNA helicase DDX46 OS=Homo sapiens OX=9606 GN=DDX46 PE=1 SV=2	1	4	4	4	3	3	2	3	1	1	3	1	3	4	1	3	2	3	3	3	3	3	4	3	2	3	4	3	4	2	2	2	2	1	2	2	2	2	3	3	1	3
Q7L0Y3	Q7L0Y3	1	1	1	Mitochondrial ribonuclease P protein 1	TRMT10C	sp|Q7L0Y3|TM10C_HUMAN tRNA methyltransferase 10 homolog C OS=Homo sapiens OX=9606 GN=TRMT10C PE=1 SV=2	1	1	1	1	1	1	1	1	1	1	1	1	0	1	1	1	1	1	1	1	0	1	1	0	0	1	0	0	1	1	1	1	1	1	1	0	1	0	1	1	0	0
Q7L1Q6	Q7L1Q6	4	4	4	Basic leucine zipper and W2 domain-containing protein 1	BZW1	sp|Q7L1Q6|BZW1_HUMAN Basic leucine zipper and W2 domain-containing protein 1 OS=Homo sapiens OX=9606 GN=BZW1 PE=1 SV=1	1	4	4	4	1	2	2	1	1	1	1	2	1	2	2	2	1	1	1	2	3	2	2	1	2	2	2	2	2	2	2	3	2	3	2	2	1	2	1	2	2	2
Q7L2H7	Q7L2H7	1	1	1	Eukaryotic translation initiation factor 3 subunit M	EIF3M	sp|Q7L2H7|EIF3M_HUMAN Eukaryotic translation initiation factor 3 subunit M OS=Homo sapiens OX=9606 GN=EIF3M PE=1 SV=1	1	1	1	1	1	1	1	1	1	0	1	1	1	0	1	1	1	1	1	0	1	1	1	1	1	1	1	1	1	1	1	1	0	1	1	1	1	1	1	1	1	1
Q7L576	Q7L576	2	2	1	Cytoplasmic FMR1-interacting protein 1	CYFIP1	sp|Q7L576|CYFP1_HUMAN Cytoplasmic FMR1-interacting protein 1 OS=Homo sapiens OX=9606 GN=CYFIP1 PE=1 SV=1	1	2	2	1	1	0	0	1	2	0	1	1	1	2	2	2	1	1	2	1	1	0	0	1	0	1	1	1	1	1	0	1	0	0	0	0	1	0	0	0	0	0
Q9H8S9;Q7L9L4	Q9H8S9;Q7L9L4	3;3	3;3	3;3	MOB kinase activator 1A;MOB kinase activator 1B	MOB1A;MOB1B	sp|Q9H8S9|MOB1A_HUMAN MOB kinase activator 1A OS=Homo sapiens OX=9606 GN=MOB1A PE=1 SV=4;sp|Q7L9L4|MOB1B_HUMAN MOB kinase activator 1B OS=Homo sapiens OX=9606 GN=MOB1B PE=1 SV=3	2	3	3	3	3	3	3	3	2	3	3	2	3	3	2	2	3	3	3	3	3	3	3	2	2	3	2	3	3	2	3	2	2	2	3	2	3	3	2	2	3	2
Q7Z2W4	Q7Z2W4	2	2	2	Zinc finger CCCH-type antiviral protein 1	ZC3HAV1	sp|Q7Z2W4|ZCCHV_HUMAN Zinc finger CCCH-type antiviral protein 1 OS=Homo sapiens OX=9606 GN=ZC3HAV1 PE=1 SV=3	1	2	2	2	0	1	0	2	1	0	0	1	1	1	2	1	0	1	1	0	1	1	1	1	1	1	1	1	1	0	0	2	1	1	1	0	1	0	0	1	1	0
Q7Z434	Q7Z434	1	1	1	Mitochondrial antiviral-signaling protein	MAVS	sp|Q7Z434|MAVS_HUMAN Mitochondrial antiviral-signaling protein OS=Homo sapiens OX=9606 GN=MAVS PE=1 SV=2	1	1	1	1	0	1	1	1	1	1	0	1	0	1	1	1	1	1	1	1	1	1	1	0	1	1	0	1	1	1	1	1	1	1	1	1	1	1	1	0	0	0
Q7Z4V5	Q7Z4V5	1	1	1	Hepatoma-derived growth factor-related protein 2	HDGFRP2	sp|Q7Z4V5|HDGR2_HUMAN Hepatoma-derived growth factor-related protein 2 OS=Homo sapiens OX=9606 GN=HDGFL2 PE=1 SV=1	1	1	1	1	1	1	1	1	1	1	1	0	1	1	1	1	1	1	1	1	1	1	1	1	1	1	1	1	1	1	1	1	1	1	1	1	1	1	1	1	1	1
Q7Z4W1	Q7Z4W1	3	3	3	L-xylulose reductase	DCXR	sp|Q7Z4W1|DCXR_HUMAN L-xylulose reductase OS=Homo sapiens OX=9606 GN=DCXR PE=1 SV=2	1	3	3	3	2	1	2	2	2	3	3	3	3	3	3	3	3	3	1	3	1	1	3	3	3	3	3	3	3	2	2	3	3	2	3	2	2	3	1	1	2	3
Q7Z5L9	Q7Z5L9	1	1	1	Interferon regulatory factor 2-binding protein 2	IRF2BP2	sp|Q7Z5L9|I2BP2_HUMAN Interferon regulatory factor 2-binding protein 2 OS=Homo sapiens OX=9606 GN=IRF2BP2 PE=1 SV=2	1	1	1	1	1	1	1	1	1	1	1	1	1	1	1	1	1	1	1	1	0	1	1	1	1	1	1	1	1	0	1	1	1	1	1	1	1	0	1	1	1	1
Q7Z6Z7	Q7Z6Z7	3	3	3	E3 ubiquitin-protein ligase HUWE1	HUWE1	sp|Q7Z6Z7|HUWE1_HUMAN E3 ubiquitin-protein ligase HUWE1 OS=Homo sapiens OX=9606 GN=HUWE1 PE=1 SV=3	1	3	3	3	1	2	3	2	2	0	0	1	1	0	2	2	1	0	0	0	1	0	0	1	2	0	0	1	1	0	2	0	0	1	1	0	1	0	2	1	1	0
Q9BYJ9;Q9Y5A9;Q7Z739	Q9BYJ9;Q9Y5A9;Q7Z739	2;2;2	2;2;2	2;2;2	YTH domain-containing family protein 1;YTH domain-containing family protein 2;YTH domain-containing family protein 3	YTHDF1;YTHDF2;YTHDF3	sp|Q9BYJ9|YTHD1_HUMAN YTH domain-containing family protein 1 OS=Homo sapiens OX=9606 GN=YTHDF1 PE=1 SV=1;sp|Q9Y5A9|YTHD2_HUMAN YTH domain-containing family protein 2 OS=Homo sapiens OX=9606 GN=YTHDF2 PE=1 SV=2;sp|Q7Z739|YTHD3_HUMAN YTH domain-containing fa	3	2	2	2	1	2	2	1	2	2	2	2	2	1	2	1	1	1	2	1	1	1	2	1	2	2	1	2	2	2	1	1	1	2	1	2	2	2	1	2	2	2
Q86U42	Q86U42	2	2	2	Polyadenylate-binding protein 2	PABPN1	sp|Q86U42|PABP2_HUMAN Polyadenylate-binding protein 2 OS=Homo sapiens OX=9606 GN=PABPN1 PE=1 SV=3	1	2	2	2	1	1	1	1	1	1	1	2	1	1	1	1	1	1	1	1	1	1	1	1	1	0	1	1	1	1	1	1	1	1	1	1	1	1	1	1	1	1
Q86UE4	Q86UE4	6	6	6	Protein LYRIC	MTDH	sp|Q86UE4|LYRIC_HUMAN Protein LYRIC OS=Homo sapiens OX=9606 GN=MTDH PE=1 SV=2	1	6	6	6	6	6	3	2	4	3	4	4	4	4	2	5	4	3	6	5	3	3	5	4	4	4	4	4	3	4	5	5	3	5	4	5	3	4	4	3	3	4
Q86UP2	Q86UP2	1	1	1	Kinectin	KTN1	sp|Q86UP2|KTN1_HUMAN Kinectin OS=Homo sapiens OX=9606 GN=KTN1 PE=1 SV=1	1	1	1	1	0	0	0	0	0	0	0	1	0	1	0	1	0	0	0	0	0	0	0	1	0	0	0	0	0	1	0	0	0	1	0	0	0	0	0	0	0	1
Q86UX7	Q86UX7	6	6	6	Fermitin family homolog 3	FERMT3	sp|Q86UX7|URP2_HUMAN Fermitin family homolog 3 OS=Homo sapiens OX=9606 GN=FERMT3 PE=1 SV=1	1	6	6	6	3	4	3	3	4	4	3	4	5	4	3	4	2	3	3	4	2	5	5	2	3	3	3	4	4	4	4	5	2	3	3	4	3	5	3	4	2	4
Q86V81	Q86V81	2	2	2	THO complex subunit 4	ALYREF	sp|Q86V81|THOC4_HUMAN THO complex subunit 4 OS=Homo sapiens OX=9606 GN=ALYREF PE=1 SV=3	1	2	2	2	2	2	2	2	2	2	2	2	2	2	2	2	2	2	2	2	2	2	2	2	2	2	2	2	2	2	2	2	2	2	2	2	2	2	2	2	2	2
Q86VP6	Q86VP6	11	11	11	Cullin-associated NEDD8-dissociated protein 1	CAND1	sp|Q86VP6|CAND1_HUMAN Cullin-associated NEDD8-dissociated protein 1 OS=Homo sapiens OX=9606 GN=CAND1 PE=1 SV=2	1	11	11	11	7	10	10	9	10	10	7	9	9	9	10	7	9	10	7	9	8	8	9	9	8	10	10	10	10	9	9	9	8	10	9	9	10	7	10	7	8	8
Q86WJ1	Q86WJ1	1	1	1	Chromodomain-helicase-DNA-binding protein 1-like	CHD1L	sp|Q86WJ1|CHD1L_HUMAN Chromodomain-helicase-DNA-binding protein 1-like OS=Homo sapiens OX=9606 GN=CHD1L PE=1 SV=3	1	1	1	1	1	1	1	1	1	1	1	0	0	1	0	0	1	0	1	0	0	0	0	0	0	1	0	0	1	0	0	0	0	0	0	0	0	0	0	0	0	0
Q86XP3	Q86XP3	2	2	2	ATP-dependent RNA helicase DDX42	DDX42	sp|Q86XP3|DDX42_HUMAN ATP-dependent RNA helicase DDX42 OS=Homo sapiens OX=9606 GN=DDX42 PE=1 SV=1	1	2	2	2	2	1	1	1	1	1	2	2	2	1	1	2	2	2	2	1	1	2	1	2	1	1	2	0	1	1	0	1	1	1	2	1	1	1	1	2	2	1
Q86YP4;Q8WXI9	Q86YP4;Q8WXI9	2;1	2;1	2;1	Transcriptional repressor p66-alpha;Transcriptional repressor p66-beta	GATAD2A;GATAD2B	sp|Q86YP4|P66A_HUMAN Transcriptional repressor p66-alpha OS=Homo sapiens OX=9606 GN=GATAD2A PE=1 SV=1;sp|Q8WXI9|P66B_HUMAN Transcriptional repressor p66-beta OS=Homo sapiens OX=9606 GN=GATAD2B PE=1 SV=1	2	2	2	2	2	1	0	1	0	2	1	1	1	0	1	1	1	1	1	1	0	0	1	0	2	1	2	2	1	1	0	2	1	1	0	2	1	1	2	0	1	1
Q8IWB7	Q8IWB7	2	2	2	WD repeat and FYVE domain-containing protein 1	WDFY1	sp|Q8IWB7|WDFY1_HUMAN WD repeat and FYVE domain-containing protein 1 OS=Homo sapiens OX=9606 GN=WDFY1 PE=1 SV=1	1	2	2	2	1	1	2	0	1	1	1	2	1	1	0	0	0	1	1	0	0	1	1	1	1	1	1	0	2	1	1	1	1	1	0	0	1	1	1	1	0	0
Q8IX12	Q8IX12	2	2	2	Cell division cycle and apoptosis regulator protein 1	CCAR1	sp|Q8IX12|CCAR1_HUMAN Cell division cycle and apoptosis regulator protein 1 OS=Homo sapiens OX=9606 GN=CCAR1 PE=1 SV=2	1	2	2	2	1	0	0	1	0	1	1	1	0	0	0	0	0	2	0	1	0	1	0	0	1	0	0	0	1	1	0	0	0	0	0	1	0	1	1	0	1	0
Q8IXK0;Q8NDX5	Q8IXK0;Q8NDX5	1;1	1;1	1;1	Polyhomeotic-like protein 2;Polyhomeotic-like protein 3	PHC2;PHC3	sp|Q8IXK0|PHC2_HUMAN Polyhomeotic-like protein 2 OS=Homo sapiens OX=9606 GN=PHC2 PE=1 SV=1;sp|Q8NDX5|PHC3_HUMAN Polyhomeotic-like protein 3 OS=Homo sapiens OX=9606 GN=PHC3 PE=1 SV=1	2	1	1	1	0	1	0	1	1	0	1	1	0	1	0	1	0	1	0	0	0	0	1	1	1	1	0	1	0	0	0	1	1	0	0	0	0	0	0	0	0	1
Q8IY81	Q8IY81	2	2	2	pre-rRNA processing protein FTSJ3	FTSJ3	sp|Q8IY81|SPB1_HUMAN pre-rRNA 2-O-ribose RNA methyltransferase FTSJ3 OS=Homo sapiens OX=9606 GN=FTSJ3 PE=1 SV=2	1	2	2	2	0	1	2	1	0	1	0	0	0	2	0	1	1	0	0	0	1	1	1	0	0	1	0	1	0	0	1	0	0	1	0	0	0	1	0	1	1	1
Q8IYB3	Q8IYB3	1	1	1	Serine/arginine repetitive matrix protein 1	SRRM1	sp|Q8IYB3|SRRM1_HUMAN Serine/arginine repetitive matrix protein 1 OS=Homo sapiens OX=9606 GN=SRRM1 PE=1 SV=2	1	1	1	1	0	0	0	0	0	0	1	1	0	0	0	0	1	1	1	0	0	0	0	1	0	0	0	0	0	0	1	0	0	0	0	0	1	0	0	0	0	0
Q8IZ83	Q8IZ83	2	2	2	Aldehyde dehydrogenase family 16 member A1	ALDH16A1	sp|Q8IZ83|A16A1_HUMAN Aldehyde dehydrogenase family 16 member A1 OS=Homo sapiens OX=9606 GN=ALDH16A1 PE=1 SV=2	1	2	2	2	1	2	1	1	1	1	1	1	1	1	1	1	1	1	1	1	1	1	1	1	1	1	1	1	1	1	1	1	1	1	1	1	1	1	1	1	1	1
Q8N163	Q8N163	7	7	7	Cell cycle and apoptosis regulator protein 2	CCAR2	sp|Q8N163|CCAR2_HUMAN Cell cycle and apoptosis regulator protein 2 OS=Homo sapiens OX=9606 GN=CCAR2 PE=1 SV=2	1	7	7	7	3	2	2	5	4	3	1	4	2	4	4	4	3	5	4	4	4	5	4	3	4	3	4	4	3	4	3	2	2	4	2	3	3	4	3	3	3	4
Q8N183	Q8N183	2	2	2	Mimitin, mitochondrial	NDUFAF2	sp|Q8N183|NDUF2_HUMAN NADH dehydrogenase [ubiquinone] 1 alpha subcomplex assembly factor 2 OS=Homo sapiens OX=9606 GN=NDUFAF2 PE=1 SV=1	1	2	2	2	2	1	1	2	2	0	1	1	1	0	1	1	0	0	1	2	0	1	1	1	2	1	1	1	1	2	1	1	1	1	1	2	1	2	0	0	0	2
Q8N1F7	Q8N1F7	3	3	3	Nuclear pore complex protein Nup93	NUP93	sp|Q8N1F7|NUP93_HUMAN Nuclear pore complex protein Nup93 OS=Homo sapiens OX=9606 GN=NUP93 PE=1 SV=2	1	3	3	3	2	1	2	1	2	1	1	2	3	2	1	2	2	1	1	1	2	1	0	1	2	1	1	0	1	2	1	2	1	1	1	1	2	1	1	1	0	2
Q8N1G4	Q8N1G4	5	5	5	Leucine-rich repeat-containing protein 47	LRRC47	sp|Q8N1G4|LRC47_HUMAN Leucine-rich repeat-containing protein 47 OS=Homo sapiens OX=9606 GN=LRRC47 PE=1 SV=1	1	5	5	5	3	5	4	3	3	3	4	4	3	2	3	2	3	4	4	3	3	3	3	3	3	3	3	3	2	3	3	3	2	3	3	3	3	3	3	3	3	3
Q8N5M9	Q8N5M9	1	1	1	Protein jagunal homolog 1	JAGN1	sp|Q8N5M9|JAGN1_HUMAN Protein jagunal homolog 1 OS=Homo sapiens OX=9606 GN=JAGN1 PE=1 SV=1	1	1	1	1	1	1	1	1	1	1	1	1	1	1	1	1	1	1	1	1	1	1	1	1	1	1	1	1	1	1	1	1	1	1	1	1	1	1	1	1	1	1
Q8N6H7	Q8N6H7	3	3	3	ADP-ribosylation factor GTPase-activating protein 2	ARFGAP2	sp|Q8N6H7|ARFG2_HUMAN ADP-ribosylation factor GTPase-activating protein 2 OS=Homo sapiens OX=9606 GN=ARFGAP2 PE=1 SV=1	1	3	3	3	0	1	1	1	1	1	0	1	0	1	0	2	1	1	0	3	1	1	2	1	1	1	0	0	2	1	1	0	1	0	1	0	2	2	2	1	2	1
Q8N6T3	Q8N6T3	2	2	2	ADP-ribosylation factor GTPase-activating protein 1	ARFGAP1	sp|Q8N6T3|ARFG1_HUMAN ADP-ribosylation factor GTPase-activating protein 1 OS=Homo sapiens OX=9606 GN=ARFGAP1 PE=1 SV=2	1	2	2	2	1	1	1	1	1	1	1	1	1	1	1	1	1	2	1	1	1	0	1	1	1	1	1	1	2	0	1	1	0	2	1	0	1	2	1	0	1	1
Q8NBJ5	Q8NBJ5	3	3	3	Procollagen galactosyltransferase 1	COLGALT1	sp|Q8NBJ5|GT251_HUMAN Procollagen galactosyltransferase 1 OS=Homo sapiens OX=9606 GN=COLGALT1 PE=1 SV=1	1	3	3	3	2	3	2	3	3	3	2	3	3	2	2	2	1	2	2	1	2	2	2	1	1	2	1	2	2	2	1	2	2	2	2	2	2	1	2	2	1	2
Q8NBQ5	Q8NBQ5	1	1	1	Estradiol 17-beta-dehydrogenase 11	HSD17B11	sp|Q8NBQ5|DHB11_HUMAN Estradiol 17-beta-dehydrogenase 11 OS=Homo sapiens OX=9606 GN=HSD17B11 PE=1 SV=3	1	1	1	1	1	1	1	1	1	1	0	1	1	0	0	1	1	0	1	1	1	0	1	0	0	1	1	1	1	0	1	1	1	1	0	0	1	1	0	1	1	1
Q8NBS9	Q8NBS9	6	6	6	Thioredoxin domain-containing protein 5	TXNDC5	sp|Q8NBS9|TXND5_HUMAN Thioredoxin domain-containing protein 5 OS=Homo sapiens OX=9606 GN=TXNDC5 PE=1 SV=2	1	6	6	6	5	4	5	4	4	5	4	4	4	4	5	5	5	3	3	3	4	4	3	5	5	5	4	4	3	4	5	5	4	4	4	5	4	4	5	5	4	3
Q8NBX0	Q8NBX0	1	1	1	Saccharopine dehydrogenase-like oxidoreductase	SCCPDH	sp|Q8NBX0|SCPDL_HUMAN Saccharopine dehydrogenase-like oxidoreductase OS=Homo sapiens OX=9606 GN=SCCPDH PE=1 SV=1	1	1	1	1	0	1	1	0	0	0	0	1	0	0	1	0	1	0	0	1	0	0	1	0	0	1	0	1	0	0	1	1	0	1	0	0	1	1	1	0	1	1
Q8NC51	Q8NC51	8	8	8	Plasminogen activator inhibitor 1 RNA-binding protein	SERBP1	sp|Q8NC51|PAIRB_HUMAN Plasminogen activator inhibitor 1 RNA-binding protein OS=Homo sapiens OX=9606 GN=SERBP1 PE=1 SV=2	1	8	8	8	8	8	8	8	7	8	8	8	7	7	8	7	8	8	8	6	7	8	8	8	8	8	7	8	7	8	7	8	8	8	8	7	8	8	8	8	8	8
Q8NCA5	Q8NCA5	1	1	1	Protein FAM98A	FAM98A	sp|Q8NCA5|FA98A_HUMAN Protein FAM98A OS=Homo sapiens OX=9606 GN=FAM98A PE=1 SV=2	1	1	1	1	0	1	0	0	1	0	0	0	0	0	1	1	0	1	1	0	0	1	0	1	0	0	1	0	1	1	0	1	1	1	1	1	1	1	1	1	1	0
Q8NCW5	Q8NCW5	2	2	2	NAD(P)H-hydrate epimerase	APOA1BP	sp|Q8NCW5|NNRE_HUMAN NAD(P)H-hydrate epimerase OS=Homo sapiens OX=9606 GN=NAXE PE=1 SV=2	1	2	2	2	1	2	2	1	2	2	2	2	2	2	1	2	2	2	1	2	2	1	2	2	2	2	2	2	2	2	2	2	2	2	2	2	2	2	2	2	2	2
Q8NE71;Q12800	Q8NE71	6;1	6;1	6;1	ATP-binding cassette sub-family F member 1	ABCF1	sp|Q8NE71|ABCF1_HUMAN ATP-binding cassette sub-family F member 1 OS=Homo sapiens OX=9606 GN=ABCF1 PE=1 SV=2	2	6	6	6	5	5	5	4	4	1	4	3	3	4	5	4	3	4	3	4	4	6	3	5	4	5	4	5	4	4	4	4	6	3	5	4	3	2	3	5	1	4
Q8NF91	Q8NF91	1	1	1	Nesprin-1	SYNE1	sp|Q8NF91|SYNE1_HUMAN Nesprin-1 OS=Homo sapiens OX=9606 GN=SYNE1 PE=1 SV=4	1	1	1	1	1	1	1	1	1	1	1	1	1	1	1	1	1	1	1	1	1	1	1	0	0	1	1	0	1	1	1	0	0	1	1	0	1	1	1	1	1	1
Q8NFH3	Q8NFH3	1	1	1	Nucleoporin Nup43	NUP43	sp|Q8NFH3|NUP43_HUMAN Nucleoporin Nup43 OS=Homo sapiens OX=9606 GN=NUP43 PE=1 SV=1	1	1	1	1	0	0	0	0	0	0	0	0	1	0	1	1	1	0	1	1	0	0	0	1	0	0	0	1	0	0	1	1	0	1	1	0	0	0	1	1	1	1
Q8NI36	Q8NI36	2	2	2	WD repeat-containing protein 36	WDR36	sp|Q8NI36|WDR36_HUMAN WD repeat-containing protein 36 OS=Homo sapiens OX=9606 GN=WDR36 PE=1 SV=1	1	2	2	2	0	1	2	0	0	0	0	0	0	0	0	1	1	0	0	1	0	0	0	1	1	0	0	0	0	1	0	0	0	0	0	0	0	0	0	0	0	0
Q8TAQ2	Q8TAQ2	3	2	2	SWI/SNF complex subunit SMARCC2	SMARCC2	sp|Q8TAQ2|SMRC2_HUMAN SWI/SNF complex subunit SMARCC2 OS=Homo sapiens OX=9606 GN=SMARCC2 PE=1 SV=1	1	3	2	2	1	1	0	2	1	1	2	0	1	1	1	1	1	2	0	1	1	0	0	0	0	1	0	1	1	0	0	0	1	1	0	0	1	0	1	0	0	0
Q8TAT6	Q8TAT6	2	2	2	Nuclear protein localization protein 4 homolog	NPLOC4	sp|Q8TAT6|NPL4_HUMAN Nuclear protein localization protein 4 homolog OS=Homo sapiens OX=9606 GN=NPLOC4 PE=1 SV=3	1	2	2	2	1	1	2	1	0	0	0	1	0	1	1	1	1	1	0	0	0	1	0	1	1	2	0	0	0	0	1	1	1	1	0	0	1	1	1	1	1	1
Q8TCJ2	Q8TCJ2	2	2	2	Dolichyl-diphosphooligosaccharide--protein glycosyltransferase subunit STT3B	STT3B	sp|Q8TCJ2|STT3B_HUMAN Dolichyl-diphosphooligosaccharide--protein glycosyltransferase subunit STT3B OS=Homo sapiens OX=9606 GN=STT3B PE=1 SV=1	1	2	2	2	2	1	0	0	1	1	1	1	1	0	1	0	0	0	0	0	1	1	1	2	1	1	0	1	0	1	1	0	0	0	0	1	1	2	1	1	1	1
Q8TCT9	Q8TCT9	2	2	2	Minor histocompatibility antigen H13	HM13	sp|Q8TCT9|HM13_HUMAN Minor histocompatibility antigen H13 OS=Homo sapiens OX=9606 GN=HM13 PE=1 SV=1	1	2	2	2	1	1	1	1	1	2	1	1	1	1	1	1	1	1	1	1	1	1	1	1	1	1	1	1	1	1	1	1	1	1	1	1	1	1	1	1	1	1
Q8TDN6	Q8TDN6	3	3	3	Ribosome biogenesis protein BRX1 homolog	BRIX1	sp|Q8TDN6|BRX1_HUMAN Ribosome biogenesis protein BRX1 homolog OS=Homo sapiens OX=9606 GN=BRIX1 PE=1 SV=2	1	3	3	3	1	2	0	2	2	2	1	1	0	1	1	1	0	2	0	1	0	1	0	0	1	2	1	0	1	0	1	0	0	0	1	0	0	1	0	0	1	1
Q8TE76	Q8TE76	3	3	3	MORC family CW-type zinc finger protein 4	MORC4	sp|Q8TE76|MORC4_HUMAN MORC family CW-type zinc finger protein 4 OS=Homo sapiens OX=9606 GN=MORC4 PE=1 SV=2	1	3	3	3	0	1	0	0	1	0	1	0	2	0	1	1	0	0	1	2	2	1	0	1	1	0	1	0	0	1	0	0	1	1	0	0	0	1	0	0	1	2
Q8TEM1	Q8TEM1	3	3	3	Nuclear pore membrane glycoprotein 210	NUP210	sp|Q8TEM1|PO210_HUMAN Nuclear pore membrane glycoprotein 210 OS=Homo sapiens OX=9606 GN=NUP210 PE=1 SV=3	1	3	3	3	1	1	0	2	1	0	1	0	0	0	0	0	0	0	0	2	0	1	0	0	0	0	1	1	2	0	2	1	1	1	2	1	1	2	0	2	3	2
Q8WUM0	Q8WUM0	2	2	2	Nuclear pore complex protein Nup133	NUP133	sp|Q8WUM0|NU133_HUMAN Nuclear pore complex protein Nup133 OS=Homo sapiens OX=9606 GN=NUP133 PE=1 SV=2	1	2	2	2	1	1	0	0	0	1	0	0	1	0	0	0	0	0	0	0	1	0	1	0	0	0	0	0	0	0	1	0	0	0	0	0	0	0	0	0	0	0
Q8WUM4	Q8WUM4	9	9	9	Programmed cell death 6-interacting protein	PDCD6IP	sp|Q8WUM4|PDC6I_HUMAN Programmed cell death 6-interacting protein OS=Homo sapiens OX=9606 GN=PDCD6IP PE=1 SV=1	1	9	9	9	5	8	8	7	9	9	8	7	6	7	9	8	7	7	5	7	6	5	6	5	6	7	7	7	6	5	6	5	4	7	6	6	6	5	7	7	7	7
Q8WW12	Q8WW12	5	5	5	PEST proteolytic signal-containing nuclear protein	PCNP	sp|Q8WW12|PCNP_HUMAN PEST proteolytic signal-containing nuclear protein OS=Homo sapiens OX=9606 GN=PCNP PE=1 SV=2	1	5	5	5	5	5	4	4	5	3	4	4	4	3	4	4	4	4	3	3	5	5	5	4	4	3	4	5	3	5	5	5	3	5	3	4	4	4	5	4	5	5
Q8WWM7	Q8WWM7	3	3	3	Ataxin-2-like protein	ATXN2L	sp|Q8WWM7|ATX2L_HUMAN Ataxin-2-like protein OS=Homo sapiens OX=9606 GN=ATXN2L PE=1 SV=2	1	3	3	3	1	3	3	3	3	0	1	2	3	3	2	2	3	1	2	3	1	2	2	2	1	3	2	2	1	2	2	2	2	2	2	2	2	2	2	3	1	1
Q8WWM9	Q8WWM9	3	3	3	Cytoglobin	CYGB	sp|Q8WWM9|CYGB_HUMAN Cytoglobin OS=Homo sapiens OX=9606 GN=CYGB PE=1 SV=1	1	3	3	3	3	3	2	3	3	3	3	3	3	3	3	3	3	3	3	3	3	3	3	3	3	3	3	2	3	3	3	3	3	3	3	3	3	3	3	3	3	3
Q8WXF1	Q8WXF1	4	3	3	Paraspeckle component 1	PSPC1	sp|Q8WXF1|PSPC1_HUMAN Paraspeckle component 1 OS=Homo sapiens OX=9606 GN=PSPC1 PE=1 SV=1	1	4	3	3	3	4	3	4	3	3	2	2	3	4	3	4	3	1	2	2	2	2	2	4	3	3	1	1	1	1	0	2	2	1	1	1	1	1	0	1	2	2
Q8WXX5	Q8WXX5	4	4	4	DnaJ homolog subfamily C member 9	DNAJC9	sp|Q8WXX5|DNJC9_HUMAN DnaJ homolog subfamily C member 9 OS=Homo sapiens OX=9606 GN=DNAJC9 PE=1 SV=1	1	4	4	4	1	3	2	2	2	2	2	2	2	2	3	2	3	2	2	3	2	2	3	2	2	2	0	2	2	3	2	1	2	2	2	3	2	3	3	3	1	2
Q8WZ42	Q8WZ42	4	4	4	Titin	TTN	sp|Q8WZ42|TITIN_HUMAN Titin OS=Homo sapiens OX=9606 GN=TTN PE=1 SV=4	1	4	4	4	0	0	0	0	0	0	1	0	0	0	0	0	0	0	0	0	0	0	0	0	0	1	0	0	1	0	0	0	0	0	0	1	0	0	0	0	0	1
Q8WZA0	Q8WZA0	2	2	2	Protein LZIC	LZIC	sp|Q8WZA0|LZIC_HUMAN Protein LZIC OS=Homo sapiens OX=9606 GN=LZIC PE=1 SV=1	1	2	2	2	1	2	1	2	2	1	2	2	2	1	1	2	1	1	0	2	1	1	1	1	1	2	1	1	1	0	1	1	1	1	1	1	2	1	1	2	1	1
Q92478	Q92478	1	1	1	C-type lectin domain family 2 member B	CLEC2B	sp|Q92478|CLC2B_HUMAN C-type lectin domain family 2 member B OS=Homo sapiens OX=9606 GN=CLEC2B PE=1 SV=2	1	1	1	1	0	1	1	0	0	0	1	0	0	1	1	1	1	1	0	1	0	1	1	1	1	1	0	1	1	0	1	1	1	1	1	1	1	1	1	1	1	1
Q92499	Q92499	6	6	6	ATP-dependent RNA helicase DDX1	DDX1	sp|Q92499|DDX1_HUMAN ATP-dependent RNA helicase DDX1 OS=Homo sapiens OX=9606 GN=DDX1 PE=1 SV=2	1	6	6	6	3	5	4	4	5	6	5	5	2	4	3	5	5	5	4	5	2	3	4	3	3	4	3	4	2	3	4	3	1	3	3	4	4	2	5	5	4	3
Q92522	Q92522	5	5	5	Histone H1x	H1FX	sp|Q92522|H1X_HUMAN Histone H1.10 OS=Homo sapiens OX=9606 GN=H1-10 PE=1 SV=1	1	5	5	5	3	3	5	4	4	5	5	4	4	3	4	4	3	5	3	4	2	2	5	3	2	4	3	4	4	4	5	3	3	4	4	5	5	5	3	5	5	5
Q92526	Q92526	6	1	1	T-complex protein 1 subunit zeta-2	CCT6B	sp|Q92526|TCPW_HUMAN T-complex protein 1 subunit zeta-2 OS=Homo sapiens OX=9606 GN=CCT6B PE=1 SV=5	1	6	1	1	3	2	2	3	3	4	4	3	3	3	4	3	3	5	4	4	4	4	4	4	3	4	5	3	4	4	4	3	4	3	2	3	3	3	3	3	3	3
Q92530	Q92530	1	1	1	Proteasome inhibitor PI31 subunit	PSMF1	sp|Q92530|PSMF1_HUMAN Proteasome inhibitor PI31 subunit OS=Homo sapiens OX=9606 GN=PSMF1 PE=1 SV=2	1	1	1	1	1	1	1	1	0	1	1	1	1	1	0	1	1	1	1	1	1	0	0	1	1	1	0	0	0	1	0	1	1	1	1	1	1	1	0	1	1	1
Q92598;O95757	Q92598	15;1	14;1	14;1	Heat shock protein 105 kDa	HSPH1	sp|Q92598|HS105_HUMAN Heat shock protein 105 kDa OS=Homo sapiens OX=9606 GN=HSPH1 PE=1 SV=1	2	15	14	14	12	12	12	13	12	9	12	12	10	10	11	12	11	11	13	11	9	9	10	8	9	8	11	11	10	6	10	12	10	10	10	10	10	8	9	10	11	8
Q92616	Q92616	11	11	11	Translational activator GCN1	GCN1L1	sp|Q92616|GCN1_HUMAN eIF-2-alpha kinase activator GCN1 OS=Homo sapiens OX=9606 GN=GCN1 PE=1 SV=6	1	11	11	11	2	4	0	3	4	4	2	2	4	4	3	4	4	2	3	5	2	2	1	5	3	4	2	4	4	3	2	2	2	3	6	2	3	1	2	2	2	4
Q92621	Q92621	1	1	1	Nuclear pore complex protein Nup205	NUP205	sp|Q92621|NU205_HUMAN Nuclear pore complex protein Nup205 OS=Homo sapiens OX=9606 GN=NUP205 PE=1 SV=3	1	1	1	1	0	1	0	0	0	0	0	0	0	0	0	1	0	1	0	0	0	0	0	0	0	0	0	0	1	0	0	0	0	0	0	1	1	0	0	0	0	0
Q92688	Q92688	3	2	2	Acidic leucine-rich nuclear phosphoprotein 32 family member B	ANP32B	sp|Q92688|AN32B_HUMAN Acidic leucine-rich nuclear phosphoprotein 32 family member B OS=Homo sapiens OX=9606 GN=ANP32B PE=1 SV=1	1	3	2	2	3	2	3	2	3	2	2	3	2	2	2	3	3	2	3	3	3	3	3	3	3	3	3	3	3	3	3	3	3	3	3	3	3	3	3	3	3	3
Q92734	Q92734	3	3	3	Protein TFG	TFG	sp|Q92734|TFG_HUMAN Protein TFG OS=Homo sapiens OX=9606 GN=TFG PE=1 SV=2	1	3	3	3	2	2	3	3	3	3	3	3	3	3	3	3	2	2	2	3	2	2	3	2	3	2	2	2	3	2	3	2	2	2	2	2	3	3	3	2	3	3
Q92769	Q92769	3	1	1	Histone deacetylase 2	HDAC2	sp|Q92769|HDAC2_HUMAN Histone deacetylase 2 OS=Homo sapiens OX=9606 GN=HDAC2 PE=1 SV=2	1	3	1	1	1	2	1	2	1	2	1	1	2	2	2	2	2	2	1	1	2	2	3	2	1	1	1	2	2	1	2	2	2	1	2	1	2	1	1	2	1	2
Q92804	Q92804	6	6	4	TATA-binding protein-associated factor 2N	TAF15	sp|Q92804|RBP56_HUMAN TATA-binding protein-associated factor 2N OS=Homo sapiens OX=9606 GN=TAF15 PE=1 SV=1	1	6	6	4	3	6	5	5	5	5	6	6	6	5	5	5	3	5	3	6	5	5	6	5	6	6	5	5	6	6	6	5	4	5	6	6	5	6	5	4	4	4
Q92820	Q92820	2	2	2	Gamma-glutamyl hydrolase	GGH	sp|Q92820|GGH_HUMAN Gamma-glutamyl hydrolase OS=Homo sapiens OX=9606 GN=GGH PE=1 SV=2	1	2	2	2	1	1	1	1	1	2	1	1	1	1	1	0	1	2	1	1	1	2	1	2	1	1	1	1	1	1	1	1	2	1	1	1	1	1	1	1	2	1
Q92841	Q92841	16	13	13	Probable ATP-dependent RNA helicase DDX17	DDX17	sp|Q92841|DDX17_HUMAN Probable ATP-dependent RNA helicase DDX17 OS=Homo sapiens OX=9606 GN=DDX17 PE=1 SV=2	1	16	13	13	13	15	11	13	13	13	12	13	11	13	14	14	12	12	13	12	11	11	12	13	11	12	13	14	12	11	13	14	12	13	13	10	13	13	13	13	10	9
Q92888	Q92888	4	4	4	Rho guanine nucleotide exchange factor 1	ARHGEF1	sp|Q92888|ARHG1_HUMAN Rho guanine nucleotide exchange factor 1 OS=Homo sapiens OX=9606 GN=ARHGEF1 PE=1 SV=2	1	4	4	4	2	1	1	1	1	1	1	3	2	1	2	0	0	2	2	2	0	1	0	1	1	2	0	0	1	2	0	0	0	1	2	1	0	1	2	1	1	0
Q92900	Q92900	5	5	5	Regulator of nonsense transcripts 1	UPF1	sp|Q92900|RENT1_HUMAN Regulator of nonsense transcripts 1 OS=Homo sapiens OX=9606 GN=UPF1 PE=1 SV=2	1	5	5	5	4	3	1	3	3	0	1	1	2	2	3	1	1	1	0	2	1	1	1	1	1	1	0	0	1	2	0	1	2	0	0	1	0	0	2	1	0	3
Q92922;Q9UL12	Q92922	5;1	5;1	4;1	SWI/SNF complex subunit SMARCC1	SMARCC1	sp|Q92922|SMRC1_HUMAN SWI/SNF complex subunit SMARCC1 OS=Homo sapiens OX=9606 GN=SMARCC1 PE=1 SV=3	2	5	5	4	2	2	2	2	3	4	3	2	2	4	3	3	4	3	2	3	2	1	2	1	2	3	1	3	2	1	1	2	2	2	1	2	2	1	1	2	1	2
Q92945	Q92945	19	19	16	Far upstream element-binding protein 2	KHSRP	sp|Q92945|FUBP2_HUMAN Far upstream element-binding protein 2 OS=Homo sapiens OX=9606 GN=KHSRP PE=1 SV=4	1	19	19	16	16	13	16	17	15	17	16	16	14	14	16	16	16	17	15	16	16	15	16	15	15	16	13	16	15	14	14	15	16	16	15	16	15	15	16	14	17	16
Q92973	Q92973	8	8	5	Transportin-1	TNPO1	sp|Q92973|TNPO1_HUMAN Transportin-1 OS=Homo sapiens OX=9606 GN=TNPO1 PE=1 SV=2	1	8	8	5	4	4	6	5	6	6	5	7	5	6	3	5	3	5	4	5	4	4	4	5	2	5	3	4	4	5	5	4	3	5	5	6	6	5	6	6	5	6
Q92974	Q92974	3	3	3	Rho guanine nucleotide exchange factor 2	ARHGEF2	sp|Q92974|ARHG2_HUMAN Rho guanine nucleotide exchange factor 2 OS=Homo sapiens OX=9606 GN=ARHGEF2 PE=1 SV=4	1	3	3	3	1	2	0	0	1	0	1	1	1	0	0	0	0	0	2	1	0	0	1	0	1	0	0	0	1	3	1	0	2	1	1	2	0	0	1	0	0	0
Q92994	Q92994	1	1	1	Transcription factor IIIB 90 kDa subunit	BRF1	sp|Q92994|TF3B_HUMAN Transcription factor IIIB 90 kDa subunit OS=Homo sapiens OX=9606 GN=BRF1 PE=1 SV=1	1	1	1	1	1	1	1	1	1	1	1	1	0	1	1	1	1	1	1	1	1	1	1	1	1	1	1	1	1	1	1	1	1	1	1	1	1	1	1	1	1	1
Q969H8	Q969H8	3	3	3	Myeloid-derived growth factor	MYDGF	sp|Q969H8|MYDGF_HUMAN Myeloid-derived growth factor OS=Homo sapiens OX=9606 GN=MYDGF PE=1 SV=1	1	3	3	3	2	3	2	3	3	2	2	3	3	3	2	3	3	3	2	3	3	3	3	2	3	3	3	3	3	3	2	3	2	3	3	3	2	3	3	2	3	3
Q969M3	Q969M3	1	1	1	Protein YIPF5	YIPF5	sp|Q969M3|YIPF5_HUMAN Protein YIPF5 OS=Homo sapiens OX=9606 GN=YIPF5 PE=1 SV=1	1	1	1	1	1	1	0	0	1	1	1	0	1	0	0	1	1	0	1	1	1	1	1	0	1	1	1	1	1	1	0	1	1	1	1	1	1	1	0	1	0	1
Q969Q0	Q969Q0	2	1	1	60S ribosomal protein L36a-like	RPL36AL	sp|Q969Q0|RL36L_HUMAN 60S ribosomal protein L36a-like OS=Homo sapiens OX=9606 GN=RPL36AL PE=1 SV=3	1	2	1	1	2	2	2	2	2	2	2	2	2	2	2	2	2	2	1	2	2	2	2	2	2	2	2	2	2	2	2	2	2	2	2	2	2	2	2	2	2	2
Q96A33	Q96A33	4	4	4	Coiled-coil domain-containing protein 47	CCDC47	sp|Q96A33|CCD47_HUMAN Coiled-coil domain-containing protein 47 OS=Homo sapiens OX=9606 GN=CCDC47 PE=1 SV=1	1	4	4	4	0	3	2	2	2	1	2	3	2	1	1	2	2	1	2	1	2	1	2	2	1	1	2	1	0	2	1	1	1	1	0	0	1	0	2	2	1	1
Q96AE4	Q96AE4	12	9	9	Far upstream element-binding protein 1	FUBP1	sp|Q96AE4|FUBP1_HUMAN Far upstream element-binding protein 1 OS=Homo sapiens OX=9606 GN=FUBP1 PE=1 SV=3	1	12	9	9	10	8	11	12	10	10	11	11	10	11	10	12	12	12	10	8	10	8	11	10	11	10	10	10	11	11	10	12	11	10	11	9	12	8	10	11	10	12
Q96AG4	Q96AG4	7	7	7	Leucine-rich repeat-containing protein 59	LRRC59	sp|Q96AG4|LRC59_HUMAN Leucine-rich repeat-containing protein 59 OS=Homo sapiens OX=9606 GN=LRRC59 PE=1 SV=1	1	7	7	7	5	6	5	6	5	6	6	6	5	6	5	7	6	7	5	5	6	4	4	6	4	6	5	6	6	4	6	6	5	6	4	5	5	4	5	6	6	6
Q96AV8	Q96AV8	1	1	1	Transcription factor E2F7	E2F7	sp|Q96AV8|E2F7_HUMAN Transcription factor E2F7 OS=Homo sapiens OX=9606 GN=E2F7 PE=1 SV=3	1	1	1	1	0	0	0	0	0	0	0	0	0	0	0	0	0	0	0	0	0	0	0	0	0	0	0	0	0	0	0	0	0	0	0	0	0	0	0	0	0	0
Q96B49	Q96B49	1	1	1	Mitochondrial import receptor subunit TOM6 homolog	TOMM6	sp|Q96B49|TOM6_HUMAN Mitochondrial import receptor subunit TOM6 homolog OS=Homo sapiens OX=9606 GN=TOMM6 PE=1 SV=1	1	1	1	1	1	1	1	1	1	1	1	1	1	1	1	1	1	1	1	1	1	1	1	1	1	1	1	1	1	1	1	1	1	1	1	1	1	1	1	0	1	1
Q96B97	Q96B97	3	3	3	SH3 domain-containing kinase-binding protein 1	SH3KBP1	sp|Q96B97|SH3K1_HUMAN SH3 domain-containing kinase-binding protein 1 OS=Homo sapiens OX=9606 GN=SH3KBP1 PE=1 SV=2	1	3	3	3	3	3	1	2	2	3	2	3	2	1	3	2	3	2	2	1	1	2	1	2	1	3	1	2	2	1	2	1	1	1	1	2	0	2	2	2	2	1
Q96C19;Q9BUP0	Q96C19	8;2	8;2	8;2	EF-hand domain-containing protein D2	EFHD2	sp|Q96C19|EFHD2_HUMAN EF-hand domain-containing protein D2 OS=Homo sapiens OX=9606 GN=EFHD2 PE=1 SV=1	2	8	8	8	6	8	8	6	6	7	6	7	7	7	7	7	7	7	8	8	7	7	7	7	6	7	7	6	6	7	6	7	7	7	7	7	7	7	7	7	6	7
Q96CT7	Q96CT7	3	3	3	Coiled-coil domain-containing protein 124	CCDC124	sp|Q96CT7|CC124_HUMAN Coiled-coil domain-containing protein 124 OS=Homo sapiens OX=9606 GN=CCDC124 PE=1 SV=1	1	3	3	3	3	3	3	3	3	1	2	2	3	2	2	3	2	2	3	3	2	2	3	2	2	3	1	2	2	3	2	3	2	1	3	3	2	3	1	1	2	3
Q96DH6	Q96DH6	2	2	2	RNA-binding protein Musashi homolog 2	MSI2	sp|Q96DH6|MSI2H_HUMAN RNA-binding protein Musashi homolog 2 OS=Homo sapiens OX=9606 GN=MSI2 PE=1 SV=1	1	2	2	2	2	1	0	1	2	2	2	1	2	1	1	2	0	1	1	0	1	1	2	1	1	1	1	2	1	2	1	1	0	2	0	2	1	0	1	0	1	1
Q96DI7	Q96DI7	1	1	1	U5 small nuclear ribonucleoprotein 40 kDa protein	SNRNP40	sp|Q96DI7|SNR40_HUMAN U5 small nuclear ribonucleoprotein 40 kDa protein OS=Homo sapiens OX=9606 GN=SNRNP40 PE=1 SV=1	1	1	1	1	0	0	0	0	0	0	0	1	1	0	0	0	1	0	1	0	1	0	1	0	1	1	1	0	0	1	1	0	0	0	0	0	1	0	1	1	1	1
Q96EP5	Q96EP5	1	1	1	DAZ-associated protein 1	DAZAP1	sp|Q96EP5|DAZP1_HUMAN DAZ-associated protein 1 OS=Homo sapiens OX=9606 GN=DAZAP1 PE=1 SV=1	1	1	1	1	0	0	0	1	0	0	0	0	0	0	0	1	0	1	0	0	0	0	0	0	1	0	0	0	0	0	0	0	0	1	0	1	0	0	0	1	0	0
Q96FJ2;P63167	Q96FJ2;P63167	2;1	2;1	2;1	Dynein light chain 2, cytoplasmic;Dynein light chain 1, cytoplasmic	DYNLL2;DYNLL1	sp|Q96FJ2|DYL2_HUMAN Dynein light chain 2, cytoplasmic OS=Homo sapiens OX=9606 GN=DYNLL2 PE=1 SV=1;sp|P63167|DYL1_HUMAN Dynein light chain 1, cytoplasmic OS=Homo sapiens OX=9606 GN=DYNLL1 PE=1 SV=1	2	2	2	2	2	2	2	2	2	2	2	2	2	2	2	2	2	2	2	2	2	2	2	2	2	2	2	2	2	2	2	2	2	2	2	2	2	2	2	2	2	2
Q96FW1	Q96FW1	6	6	6	Ubiquitin thioesterase OTUB1	OTUB1	sp|Q96FW1|OTUB1_HUMAN Ubiquitin thioesterase OTUB1 OS=Homo sapiens OX=9606 GN=OTUB1 PE=1 SV=2	1	6	6	6	5	3	4	2	4	3	3	3	2	5	4	3	3	4	2	2	2	3	3	3	3	2	2	3	1	2	3	3	1	1	2	2	2	2	1	2	2	2
Q96G23	Q96G23	1	1	1	Ceramide synthase 2	CERS2	sp|Q96G23|CERS2_HUMAN Ceramide synthase 2 OS=Homo sapiens OX=9606 GN=CERS2 PE=1 SV=1	1	1	1	1	0	0	0	0	1	0	0	1	0	1	1	1	1	1	0	1	0	1	0	1	1	1	1	0	1	1	0	0	0	1	0	1	0	1	1	0	1	0
Q96GM8	Q96GM8	2	2	2	Target of EGR1 protein 1	TOE1	sp|Q96GM8|TOE1_HUMAN Target of EGR1 protein 1 OS=Homo sapiens OX=9606 GN=TOE1 PE=1 SV=1	1	2	2	2	0	2	0	1	0	0	0	0	0	0	0	1	1	1	0	1	0	0	1	0	0	1	0	1	1	0	1	0	1	0	0	0	0	1	1	0	0	0
Q96GQ7	Q96GQ7	3	3	3	Probable ATP-dependent RNA helicase DDX27	DDX27	sp|Q96GQ7|DDX27_HUMAN Probable ATP-dependent RNA helicase DDX27 OS=Homo sapiens OX=9606 GN=DDX27 PE=1 SV=2	1	3	3	3	2	2	1	2	2	2	1	3	1	2	2	1	2	2	3	1	2	2	2	2	2	3	2	2	0	2	1	2	1	2	2	2	1	2	1	1	1	1
Q96HE7	Q96HE7	1	1	1	ERO1-like protein alpha	ERO1L	sp|Q96HE7|ERO1A_HUMAN ERO1-like protein alpha OS=Homo sapiens OX=9606 GN=ERO1A PE=1 SV=2	1	1	1	1	0	0	0	1	0	0	1	0	0	1	0	1	1	0	0	1	1	0	1	1	0	1	0	0	1	0	1	1	0	1	0	1	1	0	0	0	0	1
Q96HY6	Q96HY6	1	1	1	DDRGK domain-containing protein 1	DDRGK1	sp|Q96HY6|DDRGK_HUMAN DDRGK domain-containing protein 1 OS=Homo sapiens OX=9606 GN=DDRGK1 PE=1 SV=2	1	1	1	1	0	1	0	0	0	1	0	0	0	0	0	0	0	1	1	1	0	1	0	0	0	1	1	0	1	0	1	1	1	1	1	0	1	0	1	0	1	0
Q96I24	Q96I24	4	3	3	Far upstream element-binding protein 3	FUBP3	sp|Q96I24|FUBP3_HUMAN Far upstream element-binding protein 3 OS=Homo sapiens OX=9606 GN=FUBP3 PE=1 SV=2	1	4	3	3	2	3	2	4	4	3	3	3	2	3	2	4	3	3	3	4	3	3	2	3	2	2	4	3	3	3	3	4	2	2	3	3	2	3	2	2	3	2
Q96I25	Q96I25	2	2	2	Splicing factor 45	RBM17	sp|Q96I25|SPF45_HUMAN Splicing factor 45 OS=Homo sapiens OX=9606 GN=RBM17 PE=1 SV=1	1	2	2	2	2	2	1	1	1	1	1	1	0	1	1	1	1	2	1	1	0	0	1	0	1	1	2	0	0	0	1	1	1	1	1	1	2	0	0	0	2	2
Q96I99	Q96I99	8	8	8	Succinyl-CoA ligase [GDP-forming] subunit beta, mitochondrial	SUCLG2	sp|Q96I99|SUCB2_HUMAN Succinate--CoA ligase [GDP-forming] subunit beta, mitochondrial OS=Homo sapiens OX=9606 GN=SUCLG2 PE=1 SV=2	1	8	8	8	5	8	8	8	8	8	6	6	7	8	7	7	8	7	8	8	8	8	6	7	7	8	7	7	7	8	7	8	6	8	6	8	7	7	8	7	8	7
Q96IU4	Q96IU4	2	2	2	Alpha/beta hydrolase domain-containing protein 14B	ABHD14B	sp|Q96IU4|ABHEB_HUMAN Protein ABHD14B OS=Homo sapiens OX=9606 GN=ABHD14B PE=1 SV=1	1	2	2	2	2	1	2	1	1	1	1	1	1	2	1	1	2	1	1	1	1	1	0	1	0	1	0	1	1	1	1	1	1	1	1	1	1	1	1	1	1	1
Q96IX5	Q96IX5	1	1	1	Up-regulated during skeletal muscle growth protein 5	USMG5	sp|Q96IX5|ATPMD_HUMAN ATP synthase membrane subunit DAPIT, mitochondrial OS=Homo sapiens OX=9606 GN=ATP5MD PE=1 SV=1	1	1	1	1	1	1	1	1	1	1	1	1	1	1	1	1	1	1	1	1	1	1	1	1	1	1	1	1	1	1	1	1	1	1	1	1	1	1	1	1	1	1
Q96KP4	Q96KP4	8	8	8	Cytosolic non-specific dipeptidase	CNDP2	sp|Q96KP4|CNDP2_HUMAN Cytosolic non-specific dipeptidase OS=Homo sapiens OX=9606 GN=CNDP2 PE=1 SV=2	1	8	8	8	4	6	6	4	5	4	6	5	5	6	5	5	5	6	5	6	6	5	5	4	5	5	4	5	6	5	5	5	5	5	4	4	7	4	6	6	7	4
Q96M27	Q96M27	2	2	2	Protein PRRC1	PRRC1	sp|Q96M27|PRRC1_HUMAN Protein PRRC1 OS=Homo sapiens OX=9606 GN=PRRC1 PE=1 SV=1	1	2	2	2	1	2	1	1	1	1	1	1	1	1	1	1	2	1	2	1	1	1	1	1	1	1	0	1	2	2	1	1	0	2	1	2	1	1	1	2	2	1
Q96PK6	Q96PK6	4	4	4	RNA-binding protein 14	RBM14	sp|Q96PK6|RBM14_HUMAN RNA-binding protein 14 OS=Homo sapiens OX=9606 GN=RBM14 PE=1 SV=2	1	4	4	4	3	4	2	4	3	4	3	2	3	3	3	3	3	3	3	4	3	3	3	3	3	4	3	3	2	4	3	3	3	4	4	2	4	4	4	4	4	2
Q96QK1	Q96QK1	5	5	5	Vacuolar protein sorting-associated protein 35	VPS35	sp|Q96QK1|VPS35_HUMAN Vacuolar protein sorting-associated protein 35 OS=Homo sapiens OX=9606 GN=VPS35 PE=1 SV=2	1	5	5	5	5	4	4	5	4	4	4	4	3	4	4	4	5	4	2	5	5	3	3	5	5	5	5	5	4	4	2	4	5	4	3	3	3	3	3	2	4	5
Q96RP9	Q96RP9	3	3	3	Elongation factor G, mitochondrial	GFM1	sp|Q96RP9|EFGM_HUMAN Elongation factor G, mitochondrial OS=Homo sapiens OX=9606 GN=GFM1 PE=1 SV=2	1	3	3	3	1	1	2	2	2	2	2	2	2	1	1	2	2	2	1	2	1	1	1	2	2	2	2	2	0	1	2	2	2	2	2	1	2	2	2	2	1	1
Q96S44	Q96S44	1	1	1	TP53-regulating kinase	TP53RK	sp|Q96S44|PRPK_HUMAN EKC/KEOPS complex subunit TP53RK OS=Homo sapiens OX=9606 GN=TP53RK PE=1 SV=2	1	1	1	1	1	1	0	0	0	1	0	0	0	0	0	0	1	0	0	0	0	0	0	0	0	0	0	0	0	0	0	0	0	0	0	0	0	0	0	0	0	0
Q96SB4	Q96SB4	3	3	3	SRSF protein kinase 1	SRPK1	sp|Q96SB4|SRPK1_HUMAN SRSF protein kinase 1 OS=Homo sapiens OX=9606 GN=SRPK1 PE=1 SV=2	1	3	3	3	1	2	2	2	3	2	3	1	2	2	3	1	2	2	2	2	3	2	3	2	2	3	3	3	2	2	2	1	2	3	3	3	2	1	2	2	3	3
Q96T68	Q96T68	1	1	1	Histone-lysine N-methyltransferase SETDB2	SETDB2	sp|Q96T68|SETB2_HUMAN Histone-lysine N-methyltransferase SETDB2 OS=Homo sapiens OX=9606 GN=SETDB2 PE=1 SV=2	1	1	1	1	1	0	0	1	0	0	0	0	0	0	0	0	0	0	0	0	0	0	0	0	0	0	1	1	0	1	0	0	1	0	1	0	1	0	0	0	1	0
Q96T88	Q96T88	1	1	1	E3 ubiquitin-protein ligase UHRF1	UHRF1	sp|Q96T88|UHRF1_HUMAN E3 ubiquitin-protein ligase UHRF1 OS=Homo sapiens OX=9606 GN=UHRF1 PE=1 SV=1	1	1	1	1	0	1	0	0	0	0	0	0	0	0	0	0	0	1	1	0	1	0	1	0	0	0	0	0	0	0	0	0	0	0	0	0	0	0	0	1	0	0
Q99426	Q99426	3	3	3	Tubulin-folding cofactor B	TBCB	sp|Q99426|TBCB_HUMAN Tubulin-folding cofactor B OS=Homo sapiens OX=9606 GN=TBCB PE=1 SV=2	1	3	3	3	2	3	2	2	2	2	3	2	2	2	2	2	2	2	1	2	3	3	2	2	2	2	2	2	2	2	2	2	2	2	2	2	2	3	2	2	2	3
Q99436	Q99436	2	2	2	Proteasome subunit beta type-7	PSMB7	sp|Q99436|PSB7_HUMAN Proteasome subunit beta type-7 OS=Homo sapiens OX=9606 GN=PSMB7 PE=1 SV=1	1	2	2	2	2	2	2	2	2	2	2	2	2	2	2	2	2	2	2	2	2	2	2	2	2	2	2	2	2	2	2	2	1	2	2	2	2	2	2	2	2	2
Q99439	Q99439	2	2	1	Calponin-2	CNN2	sp|Q99439|CNN2_HUMAN Calponin-2 OS=Homo sapiens OX=9606 GN=CNN2 PE=1 SV=4	1	2	2	1	1	2	2	1	1	2	2	1	2	2	2	2	2	2	2	2	2	2	2	2	2	1	2	2	1	2	2	2	2	1	2	1	2	2	2	2	2	1
Q99447	Q99447	2	2	2	Ethanolamine-phosphate cytidylyltransferase	PCYT2	sp|Q99447|PCY2_HUMAN Ethanolamine-phosphate cytidylyltransferase OS=Homo sapiens OX=9606 GN=PCYT2 PE=1 SV=1	1	2	2	2	0	1	0	0	1	0	0	0	0	0	0	0	0	0	0	0	0	0	0	0	0	0	0	0	0	0	0	0	0	0	0	0	0	0	0	0	0	0
Q99459	Q99459	7	7	7	Cell division cycle 5-like protein	CDC5L	sp|Q99459|CDC5L_HUMAN Cell division cycle 5-like protein OS=Homo sapiens OX=9606 GN=CDC5L PE=1 SV=2	1	7	7	7	3	3	3	4	3	4	2	2	4	2	4	6	4	5	4	2	2	4	2	4	2	3	3	3	4	3	4	3	4	3	4	5	3	5	3	5	4	4
Q99460	Q99460	5	5	5	26S proteasome non-ATPase regulatory subunit 1	PSMD1	sp|Q99460|PSMD1_HUMAN 26S proteasome non-ATPase regulatory subunit 1 OS=Homo sapiens OX=9606 GN=PSMD1 PE=1 SV=2	1	5	5	5	3	2	3	3	3	3	3	3	3	3	3	3	3	3	3	4	3	2	2	3	2	3	3	3	2	2	2	3	2	2	1	3	2	2	3	2	2	0
Q99471	Q99471	3	3	3	Prefoldin subunit 5	PFDN5	sp|Q99471|PFD5_HUMAN Prefoldin subunit 5 OS=Homo sapiens OX=9606 GN=PFDN5 PE=1 SV=2	1	3	3	3	2	2	2	2	2	3	2	2	3	3	2	2	2	3	2	2	2	2	2	2	3	2	1	2	2	1	2	2	2	1	1	1	1	1	1	2	1	1
Q99497	Q99497	7	7	7	Protein deglycase DJ-1	PARK7	sp|Q99497|PARK7_HUMAN Parkinson disease protein 7 OS=Homo sapiens OX=9606 GN=PARK7 PE=1 SV=2	1	7	7	7	6	7	7	6	7	7	6	6	6	7	5	7	7	6	5	7	7	7	5	7	7	5	6	7	7	6	7	6	7	7	7	6	6	6	7	7	7	6
Q99536	Q99536	8	8	8	Synaptic vesicle membrane protein VAT-1 homolog	VAT1	sp|Q99536|VAT1_HUMAN Synaptic vesicle membrane protein VAT-1 homolog OS=Homo sapiens OX=9606 GN=VAT1 PE=1 SV=2	1	8	8	8	8	8	8	8	8	8	6	7	8	8	8	8	8	8	8	8	8	8	8	8	7	8	8	8	7	8	8	7	8	7	8	8	8	7	8	8	7	7
Q99575	Q99575	2	2	2	Ribonucleases P/MRP protein subunit POP1	POP1	sp|Q99575|POP1_HUMAN Ribonucleases P/MRP protein subunit POP1 OS=Homo sapiens OX=9606 GN=POP1 PE=1 SV=2	1	2	2	2	1	1	0	1	1	1	2	1	1	2	1	1	1	2	1	2	1	2	1	1	1	1	1	1	2	2	1	2	1	2	1	1	1	2	1	2	2	1
Q99598	Q99598	2	2	2	Translin-associated protein X	TSNAX	sp|Q99598|TSNAX_HUMAN Translin-associated protein X OS=Homo sapiens OX=9606 GN=TSNAX PE=1 SV=1	1	2	2	2	1	1	1	1	1	0	1	2	1	2	0	1	1	1	2	2	2	0	2	2	1	2	1	1	1	1	1	1	2	1	1	1	1	1	1	1	1	1
Q99623	Q99623	14	14	14	Prohibitin-2	PHB2	sp|Q99623|PHB2_HUMAN Prohibitin-2 OS=Homo sapiens OX=9606 GN=PHB2 PE=1 SV=2	1	14	14	14	12	13	14	14	14	11	13	13	13	13	13	13	14	14	13	14	13	12	14	14	13	13	13	13	14	13	14	14	12	14	13	14	14	12	13	14	14	12
Q99661	Q99661	2	2	2	Kinesin-like protein KIF2C	KIF2C	sp|Q99661|KIF2C_HUMAN Kinesin-like protein KIF2C OS=Homo sapiens OX=9606 GN=KIF2C PE=1 SV=2	1	2	2	2	0	1	0	1	0	0	0	0	0	1	1	1	0	1	1	1	0	0	1	0	1	0	0	0	0	1	0	0	0	0	0	0	0	0	0	0	0	0
Q99714	Q99714	8	8	8	3-hydroxyacyl-CoA dehydrogenase type-2	HSD17B10	sp|Q99714|HCD2_HUMAN 3-hydroxyacyl-CoA dehydrogenase type-2 OS=Homo sapiens OX=9606 GN=HSD17B10 PE=1 SV=3	1	8	8	8	7	7	8	7	8	8	7	8	6	7	8	8	8	8	8	7	8	8	7	7	7	8	8	8	6	7	7	7	7	5	6	6	7	6	5	7	7	7
Q99729	Q99729	4	3	3	Heterogeneous nuclear ribonucleoprotein A/B	HNRNPAB	sp|Q99729|ROAA_HUMAN Heterogeneous nuclear ribonucleoprotein A/B OS=Homo sapiens OX=9606 GN=HNRNPAB PE=1 SV=2	1	4	3	3	4	4	4	4	4	4	4	4	4	4	4	4	4	4	4	4	4	4	4	4	4	3	4	4	4	4	4	4	3	4	4	4	4	4	4	4	4	4
Q99733	Q99733	6	5	5	Nucleosome assembly protein 1-like 4	NAP1L4	sp|Q99733|NP1L4_HUMAN Nucleosome assembly protein 1-like 4 OS=Homo sapiens OX=9606 GN=NAP1L4 PE=1 SV=1	1	6	5	5	4	5	4	2	4	4	4	4	5	4	5	2	2	4	3	4	4	2	3	4	2	5	3	4	2	4	3	4	3	3	3	3	4	3	3	3	2	3
Q99798	Q99798	9	9	9	Aconitate hydratase, mitochondrial	ACO2	sp|Q99798|ACON_HUMAN Aconitate hydratase, mitochondrial OS=Homo sapiens OX=9606 GN=ACO2 PE=1 SV=2	1	9	9	9	7	7	8	6	7	7	7	6	5	6	9	7	8	6	7	6	8	6	8	8	7	8	7	8	7	6	8	7	5	8	6	6	7	7	8	8	6	7
Q99829	Q99829	5	5	5	Copine-1	CPNE1	sp|Q99829|CPNE1_HUMAN Copine-1 OS=Homo sapiens OX=9606 GN=CPNE1 PE=1 SV=1	1	5	5	5	5	4	3	4	3	3	4	3	4	5	4	4	4	5	5	4	4	3	5	3	3	4	4	4	4	4	4	4	3	3	3	3	4	3	3	3	3	4
Q99832	Q99832	14	14	14	T-complex protein 1 subunit eta	CCT7	sp|Q99832|TCPH_HUMAN T-complex protein 1 subunit eta OS=Homo sapiens OX=9606 GN=CCT7 PE=1 SV=2	1	14	14	14	11	11	11	12	11	12	12	13	12	14	12	13	12	13	12	12	13	12	12	10	11	14	12	12	13	11	12	13	13	13	11	12	13	10	11	13	11	12
Q99848	Q99848	4	4	4	Probable rRNA-processing protein EBP2	EBNA1BP2	sp|Q99848|EBP2_HUMAN Probable rRNA-processing protein EBP2 OS=Homo sapiens OX=9606 GN=EBNA1BP2 PE=1 SV=2	1	4	4	4	2	3	2	2	4	3	2	4	3	2	2	2	2	3	3	4	3	2	3	4	3	3	2	3	3	3	2	2	1	3	4	3	4	3	3	1	3	4
Q99873;Q9NR22	Q99873	3;1	3;1	3;1	Protein arginine N-methyltransferase 1	PRMT1	sp|Q99873|ANM1_HUMAN Protein arginine N-methyltransferase 1 OS=Homo sapiens OX=9606 GN=PRMT1 PE=1 SV=3	2	3	3	3	3	2	3	3	3	3	3	3	3	3	3	2	2	3	3	3	2	3	3	3	3	2	3	3	1	3	3	3	3	2	3	3	0	2	3	3	3	3
Q99880;Q96A08	Q99880;Q96A08	8;5	1;1	0;0	Histone H2B type 1-L;Histone H2B type 1-A	HIST1H2BL;HIST1H2BA	sp|Q99880|H2B1L_HUMAN Histone H2B type 1-L OS=Homo sapiens OX=9606 GN=H2BC13 PE=1 SV=3;sp|Q96A08|H2B1A_HUMAN Histone H2B type 1-A OS=Homo sapiens OX=9606 GN=H2BC1 PE=1 SV=3	2	8	1	0	7	7	7	7	7	7	7	7	7	7	8	7	8	7	7	7	7	8	7	7	7	7	8	7	7	7	7	7	7	8	7	7	7	7	7	7	7	7
Q99961	Q99961	3	3	3	Endophilin-A2	SH3GL1	sp|Q99961|SH3G1_HUMAN Endophilin-A2 OS=Homo sapiens OX=9606 GN=SH3GL1 PE=1 SV=1	1	3	3	3	1	3	2	2	3	3	2	3	3	2	2	2	1	2	1	2	1	1	1	1	0	2	2	2	1	1	2	1	1	1	2	3	2	1	1	2	1	0
Q99986	Q99986	3	3	3	Serine/threonine-protein kinase VRK1	VRK1	sp|Q99986|VRK1_HUMAN Serine/threonine-protein kinase VRK1 OS=Homo sapiens OX=9606 GN=VRK1 PE=1 SV=1	1	3	3	3	2	1	1	0	2	1	0	1	0	2	2	2	2	1	2	1	2	0	3	1	2	1	1	1	1	3	1	3	2	1	2	1	1	1	2	2	1	0
Q9BPX3	Q9BPX3	3	3	3	Condensin complex subunit 3	NCAPG	sp|Q9BPX3|CND3_HUMAN Condensin complex subunit 3 OS=Homo sapiens OX=9606 GN=NCAPG PE=1 SV=1	1	3	3	3	0	1	1	2	1	1	0	1	1	1	1	2	0	2	1	1	1	1	0	1	1	1	1	0	1	1	1	0	1	2	0	0	2	1	1	0	1	1
Q9BPX5	Q9BPX5	1	1	1	Actin-related protein 2/3 complex subunit 5-like protein	ARPC5L	sp|Q9BPX5|ARP5L_HUMAN Actin-related protein 2/3 complex subunit 5-like protein OS=Homo sapiens OX=9606 GN=ARPC5L PE=1 SV=1	1	1	1	1	0	0	0	0	1	1	0	1	0	1	0	1	1	1	0	0	1	1	1	0	1	1	1	1	1	0	1	1	0	1	1	1	1	1	1	1	1	0
Q9BPZ3	Q9BPZ3	2	2	2	Polyadenylate-binding protein-interacting protein 2	PAIP2	sp|Q9BPZ3|PAIP2_HUMAN Polyadenylate-binding protein-interacting protein 2 OS=Homo sapiens OX=9606 GN=PAIP2 PE=1 SV=1	1	2	2	2	1	1	2	0	2	1	1	0	1	1	0	1	1	2	0	1	0	0	1	0	1	0	1	0	0	1	0	1	0	2	0	0	0	0	1	1	1	0
Q9BQ04;Q9BWF3	Q9BQ04;Q9BWF3	4;4	4;4	4;4	RNA-binding protein 4B;RNA-binding protein 4	RBM4B;RBM4	sp|Q9BQ04|RBM4B_HUMAN RNA-binding protein 4B OS=Homo sapiens OX=9606 GN=RBM4B PE=1 SV=1;sp|Q9BWF3|RBM4_HUMAN RNA-binding protein 4 OS=Homo sapiens OX=9606 GN=RBM4 PE=1 SV=1	2	4	4	4	3	3	3	3	3	2	3	4	3	3	2	3	2	3	3	3	3	4	4	2	3	3	4	3	3	3	2	4	3	1	3	3	2	3	3	2	2	3
Q9BQ52	Q9BQ52	2	2	2	Zinc phosphodiesterase ELAC protein 2	ELAC2	sp|Q9BQ52|RNZ2_HUMAN Zinc phosphodiesterase ELAC protein 2 OS=Homo sapiens OX=9606 GN=ELAC2 PE=1 SV=2	1	2	2	2	2	2	2	1	1	1	1	2	1	1	2	1	1	0	1	1	1	0	1	2	1	2	1	1	0	1	1	1	0	2	1	1	2	1	1	1	2	1
Q9BQ61	Q9BQ61	2	2	2	Uncharacterized protein C19orf43	C19orf43	sp|Q9BQ61|TRIR_HUMAN Telomerase RNA component interacting RNase OS=Homo sapiens OX=9606 GN=TRIR PE=1 SV=1	1	2	2	2	1	1	2	1	2	0	2	2	1	2	2	2	2	1	2	2	1	2	2	2	2	1	2	2	2	2	2	2	2	1	2	2	2	2	1	2	1	2
Q9BQG0	Q9BQG0	11	11	11	Myb-binding protein 1A	MYBBP1A	sp|Q9BQG0|MBB1A_HUMAN Myb-binding protein 1A OS=Homo sapiens OX=9606 GN=MYBBP1A PE=1 SV=2	1	11	11	11	6	3	5	5	2	3	4	5	3	3	3	5	5	7	5	4	6	4	2	4	2	5	1	3	5	4	3	3	4	4	3	4	6	4	3	2	4	3
Q9BRA2	Q9BRA2	3	3	3	Thioredoxin domain-containing protein 17	TXNDC17	sp|Q9BRA2|TXD17_HUMAN Thioredoxin domain-containing protein 17 OS=Homo sapiens OX=9606 GN=TXNDC17 PE=1 SV=1	1	3	3	3	2	3	2	3	2	1	1	2	2	2	2	3	1	2	2	3	2	2	2	2	2	3	3	2	1	3	1	2	3	3	2	3	3	2	2	1	1	2
Q9BRP8	Q9BRP8	1	1	1	Partner of Y14 and mago	WIBG	sp|Q9BRP8|PYM1_HUMAN Partner of Y14 and mago OS=Homo sapiens OX=9606 GN=PYM1 PE=1 SV=1	1	1	1	1	0	0	0	1	0	0	0	0	0	0	0	1	0	0	0	1	0	1	1	0	0	1	0	0	0	0	0	0	0	0	0	0	1	0	0	0	0	0
Q9BS26	Q9BS26	1	1	1	Endoplasmic reticulum resident protein 44	ERP44	sp|Q9BS26|ERP44_HUMAN Endoplasmic reticulum resident protein 44 OS=Homo sapiens OX=9606 GN=ERP44 PE=1 SV=1	1	1	1	1	1	1	1	1	1	1	1	1	1	0	1	1	1	1	1	1	1	0	0	1	1	1	1	1	1	1	1	1	1	1	1	1	1	1	1	1	1	1
Q9BS40	Q9BS40	1	1	1	Latexin	LXN	sp|Q9BS40|LXN_HUMAN Latexin OS=Homo sapiens OX=9606 GN=LXN PE=1 SV=2	1	1	1	1	0	1	0	0	0	0	0	0	0	1	1	0	0	0	1	1	1	1	0	0	1	1	0	0	1	0	1	1	1	1	1	1	1	0	1	1	0	0
Q9BSA4	Q9BSA4	2	2	2	Protein tweety homolog 2	TTYH2	sp|Q9BSA4|TTYH2_HUMAN Protein tweety homolog 2 OS=Homo sapiens OX=9606 GN=TTYH2 PE=1 SV=3	1	2	2	2	2	1	1	1	1	1	1	1	1	1	1	1	1	1	1	1	2	1	1	1	2	1	1	1	1	1	1	1	1	1	1	2	1	0	2	2	1	1
Q9BSJ8	Q9BSJ8	2	2	2	Extended synaptotagmin-1	ESYT1	sp|Q9BSJ8|ESYT1_HUMAN Extended synaptotagmin-1 OS=Homo sapiens OX=9606 GN=ESYT1 PE=1 SV=1	1	2	2	2	1	1	1	1	0	2	1	1	0	2	1	1	1	1	1	2	1	0	1	0	1	1	0	1	0	1	1	1	0	0	0	0	1	1	1	1	1	1
Q9BTT0	Q9BTT0	2	2	2	Acidic leucine-rich nuclear phosphoprotein 32 family member E	ANP32E	sp|Q9BTT0|AN32E_HUMAN Acidic leucine-rich nuclear phosphoprotein 32 family member E OS=Homo sapiens OX=9606 GN=ANP32E PE=1 SV=1	1	2	2	2	2	2	1	2	2	2	2	2	2	2	2	2	2	2	2	2	2	2	2	2	2	2	2	2	2	2	2	2	2	2	2	2	2	1	2	2	2	2
Q9BUJ2	Q9BUJ2	3	3	3	Heterogeneous nuclear ribonucleoprotein U-like protein 1	HNRNPUL1	sp|Q9BUJ2|HNRL1_HUMAN Heterogeneous nuclear ribonucleoprotein U-like protein 1 OS=Homo sapiens OX=9606 GN=HNRNPUL1 PE=1 SV=2	1	3	3	3	2	2	2	1	3	2	2	1	2	2	2	3	2	2	2	2	2	2	2	3	3	3	2	2	1	1	3	1	1	3	2	2	2	2	2	2	1	3
Q9BV40	Q9BV40	1	1	1	Vesicle-associated membrane protein 8	VAMP8	sp|Q9BV40|VAMP8_HUMAN Vesicle-associated membrane protein 8 OS=Homo sapiens OX=9606 GN=VAMP8 PE=1 SV=1	1	1	1	1	1	0	1	1	1	1	1	0	1	1	1	1	0	1	1	1	1	1	1	1	1	1	1	1	1	1	1	1	1	1	0	1	1	1	1	1	1	0
Q9BVC6	Q9BVC6	2	2	2	Transmembrane protein 109	TMEM109	sp|Q9BVC6|TM109_HUMAN Transmembrane protein 109 OS=Homo sapiens OX=9606 GN=TMEM109 PE=1 SV=1	1	2	2	2	1	2	2	2	2	2	2	2	2	2	2	2	2	2	2	2	2	2	2	2	2	2	2	2	2	2	2	2	2	2	2	2	2	2	2	2	2	2
Q9BVG4	Q9BVG4	2	2	2	Protein PBDC1	PBDC1	sp|Q9BVG4|PBDC1_HUMAN Protein PBDC1 OS=Homo sapiens OX=9606 GN=PBDC1 PE=1 SV=1	1	2	2	2	2	2	2	2	2	2	1	2	2	2	1	1	2	2	2	2	2	1	1	2	2	2	2	2	2	2	1	2	1	0	1	2	1	1	2	1	1	1
Q9BVP2	Q9BVP2	3	3	3	Guanine nucleotide-binding protein-like 3	GNL3	sp|Q9BVP2|GNL3_HUMAN Guanine nucleotide-binding protein-like 3 OS=Homo sapiens OX=9606 GN=GNL3 PE=1 SV=2	1	3	3	3	2	2	3	3	2	2	3	2	2	3	3	3	3	3	3	3	3	3	3	2	2	3	2	3	2	3	2	3	3	2	2	2	2	2	3	3	2	2
Q9BWD1	Q9BWD1	3	3	3	Acetyl-CoA acetyltransferase, cytosolic	ACAT2	sp|Q9BWD1|THIC_HUMAN Acetyl-CoA acetyltransferase, cytosolic OS=Homo sapiens OX=9606 GN=ACAT2 PE=1 SV=2	1	3	3	3	3	3	3	3	3	3	3	3	3	3	3	3	3	2	3	3	3	3	3	3	3	3	3	3	3	3	3	3	3	3	3	3	3	3	3	3	3	3
Q9BWJ5	Q9BWJ5	1	1	1	Splicing factor 3B subunit 5	SF3B5	sp|Q9BWJ5|SF3B5_HUMAN Splicing factor 3B subunit 5 OS=Homo sapiens OX=9606 GN=SF3B5 PE=1 SV=1	1	1	1	1	1	1	1	1	0	1	0	1	1	1	1	1	1	1	1	0	1	1	1	1	1	1	1	0	1	1	0	1	1	1	1	1	0	0	0	1	1	1
Q9BX40	Q9BX40	1	1	1	Protein LSM14 homolog B	LSM14B	sp|Q9BX40|LS14B_HUMAN Protein LSM14 homolog B OS=Homo sapiens OX=9606 GN=LSM14B PE=1 SV=1	1	1	1	1	0	1	0	1	0	1	0	1	0	1	0	1	1	1	1	1	1	1	1	0	1	0	1	1	0	1	1	1	1	1	1	1	1	0	1	1	1	1
Q9BX68	Q9BX68	1	1	1	Histidine triad nucleotide-binding protein 2, mitochondrial	HINT2	sp|Q9BX68|HINT2_HUMAN Histidine triad nucleotide-binding protein 2, mitochondrial OS=Homo sapiens OX=9606 GN=HINT2 PE=1 SV=1	1	1	1	1	0	1	1	0	1	1	1	0	1	1	1	1	0	1	0	1	0	1	0	0	0	0	0	1	0	0	0	0	1	1	1	0	1	0	1	0	0	0
Q9BXJ9	Q9BXJ9	3	3	3	N-alpha-acetyltransferase 15, NatA auxiliary subunit	NAA15	sp|Q9BXJ9|NAA15_HUMAN N-alpha-acetyltransferase 15, NatA auxiliary subunit OS=Homo sapiens OX=9606 GN=NAA15 PE=1 SV=1	1	3	3	3	2	1	1	1	1	2	1	2	2	1	2	1	2	1	1	2	2	2	2	1	1	1	1	2	1	2	1	1	1	2	3	1	2	0	1	2	2	2
Q9BXK5	Q9BXK5	1	1	1	Bcl-2-like protein 13	BCL2L13	sp|Q9BXK5|B2L13_HUMAN Bcl-2-like protein 13 OS=Homo sapiens OX=9606 GN=BCL2L13 PE=1 SV=1	1	1	1	1	1	0	1	0	1	1	0	0	0	1	1	1	1	1	0	0	1	1	1	0	0	0	1	0	0	0	0	0	0	1	0	0	1	0	1	0	0	1
Q9BXP5	Q9BXP5	3	3	3	Serrate RNA effector molecule homolog	SRRT	sp|Q9BXP5|SRRT_HUMAN Serrate RNA effector molecule homolog OS=Homo sapiens OX=9606 GN=SRRT PE=1 SV=1	1	3	3	3	2	1	3	2	1	2	1	2	2	2	1	1	2	1	2	1	1	2	1	2	3	0	0	2	0	0	1	1	2	2	2	1	2	1	2	3	1	2
Q9BXR0	Q9BXR0	2	2	2	Queuine tRNA-ribosyltransferase	QTRT1	sp|Q9BXR0|TGT_HUMAN Queuine tRNA-ribosyltransferase catalytic subunit 1 OS=Homo sapiens OX=9606 GN=QTRT1 PE=1 SV=3	1	2	2	2	0	0	0	0	0	0	0	0	0	0	0	0	1	0	1	1	0	0	0	0	0	0	0	0	1	0	0	0	0	0	0	0	0	0	0	0	1	0
Q9BXS5	Q9BXS5	2	2	2	AP-1 complex subunit mu-1	AP1M1	sp|Q9BXS5|AP1M1_HUMAN AP-1 complex subunit mu-1 OS=Homo sapiens OX=9606 GN=AP1M1 PE=1 SV=3	1	2	2	2	2	2	2	2	2	1	2	1	2	2	2	2	1	2	2	1	2	2	1	2	2	2	2	2	2	2	0	2	1	2	1	1	2	1	2	2	2	2
Q9BXW7	Q9BXW7	1	1	1	Cat eye syndrome critical region protein 5	CECR5	sp|Q9BXW7|HDHD5_HUMAN Haloacid dehalogenase-like hydrolase domain-containing 5 OS=Homo sapiens OX=9606 GN=HDHD5 PE=1 SV=1	1	1	1	1	0	1	1	1	1	0	0	0	1	1	1	1	0	0	0	1	1	1	0	1	1	1	1	1	1	1	1	1	1	1	0	0	1	1	1	1	1	0
Q9BXY0	Q9BXY0	1	1	1	Protein MAK16 homolog	MAK16	sp|Q9BXY0|MAK16_HUMAN Protein MAK16 homolog OS=Homo sapiens OX=9606 GN=MAK16 PE=1 SV=2	1	1	1	1	1	1	1	1	0	1	0	1	1	1	1	1	1	1	1	1	1	1	1	1	1	1	0	1	1	1	1	1	1	1	0	1	0	1	0	1	0	1
Q9BY32	Q9BY32	3	3	3	Inosine triphosphate pyrophosphatase	ITPA	sp|Q9BY32|ITPA_HUMAN Inosine triphosphate pyrophosphatase OS=Homo sapiens OX=9606 GN=ITPA PE=1 SV=2	1	3	3	3	2	2	1	2	1	2	1	0	1	1	1	2	1	3	1	1	1	2	2	2	1	2	1	1	2	1	1	2	1	1	1	1	1	2	2	2	2	1
Q9BY44	Q9BY44	5	5	5	Eukaryotic translation initiation factor 2A;Eukaryotic translation initiation factor 2A, N-terminally processed	EIF2A	sp|Q9BY44|EIF2A_HUMAN Eukaryotic translation initiation factor 2A OS=Homo sapiens OX=9606 GN=EIF2A PE=1 SV=3	1	5	5	5	3	3	5	4	5	2	3	3	3	3	4	3	4	3	3	3	2	3	4	2	3	3	2	2	3	4	2	2	2	2	2	2	2	1	3	2	3	2
Q9BYD3	Q9BYD3	2	2	2	39S ribosomal protein L4, mitochondrial	MRPL4	sp|Q9BYD3|RM04_HUMAN 39S ribosomal protein L4, mitochondrial OS=Homo sapiens OX=9606 GN=MRPL4 PE=1 SV=1	1	2	2	2	1	2	1	1	1	1	1	1	2	1	1	0	2	2	2	1	1	1	1	2	1	1	1	1	1	1	2	2	1	1	1	1	1	1	1	1	0	1
Q9BYG3	Q9BYG3	2	2	2	MKI67 FHA domain-interacting nucleolar phosphoprotein	NIFK	sp|Q9BYG3|MK67I_HUMAN MKI67 FHA domain-interacting nucleolar phosphoprotein OS=Homo sapiens OX=9606 GN=NIFK PE=1 SV=1	1	2	2	2	0	1	1	0	2	0	0	1	1	1	1	1	0	1	0	1	0	0	0	0	1	1	0	0	0	0	1	1	0	1	0	1	0	1	1	0	0	0
Q9BZE4	Q9BZE4	3	3	3	Nucleolar GTP-binding protein 1	GTPBP4	sp|Q9BZE4|NOG1_HUMAN Nucleolar GTP-binding protein 1 OS=Homo sapiens OX=9606 GN=GTPBP4 PE=1 SV=3	1	3	3	3	2	2	2	2	2	2	2	1	2	3	2	2	2	2	2	2	2	3	2	1	2	2	2	2	3	2	3	3	3	2	2	2	2	1	2	2	2	2
Q9BZH6	Q9BZH6	1	1	1	WD repeat-containing protein 11	WDR11	sp|Q9BZH6|WDR11_HUMAN WD repeat-containing protein 11 OS=Homo sapiens OX=9606 GN=WDR11 PE=1 SV=1	1	1	1	1	1	1	1	1	1	1	1	1	1	1	1	1	1	1	1	1	1	1	1	1	1	1	1	1	1	1	1	1	1	1	1	1	1	1	1	1	1	1
Q9BZX2	Q9BZX2	1	1	1	Uridine-cytidine kinase 2	UCK2	sp|Q9BZX2|UCK2_HUMAN Uridine-cytidine kinase 2 OS=Homo sapiens OX=9606 GN=UCK2 PE=1 SV=1	1	1	1	1	1	1	0	0	0	1	0	1	1	1	1	1	1	0	1	1	1	0	1	1	1	1	1	1	1	0	0	0	0	0	1	1	0	0	1	1	0	1
Q9BZZ5	Q9BZZ5	5	5	5	Apoptosis inhibitor 5	API5	sp|Q9BZZ5|API5_HUMAN Apoptosis inhibitor 5 OS=Homo sapiens OX=9606 GN=API5 PE=1 SV=3	1	5	5	5	4	4	4	4	4	5	5	5	4	5	5	4	5	4	5	4	5	5	5	5	5	5	5	5	3	5	5	4	4	5	5	5	4	5	5	4	4	3
Q9GZN8	Q9GZN8	1	1	1	UPF0687 protein C20orf27	C20orf27	sp|Q9GZN8|CT027_HUMAN UPF0687 protein C20orf27 OS=Homo sapiens OX=9606 GN=C20orf27 PE=1 SV=3	1	1	1	1	1	1	1	1	1	1	1	1	1	1	1	1	1	1	1	1	1	1	1	1	1	1	1	1	1	1	1	1	1	1	1	1	1	1	1	1	1	1
Q9GZS3	Q9GZS3	2	2	2	WD repeat-containing protein 61;WD repeat-containing protein 61, N-terminally processed	WDR61	sp|Q9GZS3|WDR61_HUMAN WD repeat-containing protein 61 OS=Homo sapiens OX=9606 GN=WDR61 PE=1 SV=1	1	2	2	2	0	1	1	0	1	0	0	0	0	0	0	2	0	1	0	0	0	1	0	0	0	0	0	0	1	0	0	0	0	0	0	1	0	0	0	1	0	0
Q9GZT3	Q9GZT3	1	1	1	SRA stem-loop-interacting RNA-binding protein, mitochondrial	SLIRP	sp|Q9GZT3|SLIRP_HUMAN SRA stem-loop-interacting RNA-binding protein, mitochondrial OS=Homo sapiens OX=9606 GN=SLIRP PE=1 SV=1	1	1	1	1	1	0	1	1	1	1	1	0	1	0	0	1	1	1	1	1	0	0	0	0	1	1	0	0	1	0	1	0	0	0	0	0	1	0	0	0	0	1
Q9GZZ1	Q9GZZ1	4	4	4	N-alpha-acetyltransferase 50	NAA50	sp|Q9GZZ1|NAA50_HUMAN N-alpha-acetyltransferase 50 OS=Homo sapiens OX=9606 GN=NAA50 PE=1 SV=1	1	4	4	4	3	3	2	3	3	2	3	2	3	3	3	2	3	2	2	2	3	3	3	3	3	3	3	2	3	3	2	3	2	3	3	2	3	2	3	2	4	2
Q9H078	Q9H078	3	3	3	Caseinolytic peptidase B protein homolog	CLPB	sp|Q9H078|CLPB_HUMAN Caseinolytic peptidase B protein homolog OS=Homo sapiens OX=9606 GN=CLPB PE=1 SV=1	1	3	3	3	1	1	2	1	2	1	0	0	2	1	1	1	2	2	2	2	3	1	1	1	1	2	2	2	1	1	2	2	1	2	2	2	0	0	2	1	1	2
Q9H098	Q9H098	2	2	2	Protein FAM107B	FAM107B	sp|Q9H098|F107B_HUMAN Protein FAM107B OS=Homo sapiens OX=9606 GN=FAM107B PE=1 SV=1	1	2	2	2	2	2	2	1	0	1	1	0	1	1	2	1	2	2	2	2	1	0	2	1	1	1	1	1	0	1	1	2	2	1	1	1	2	1	2	1	2	1
Q9H0A0	Q9H0A0	2	2	2	N-acetyltransferase 10	NAT10	sp|Q9H0A0|NAT10_HUMAN RNA cytidine acetyltransferase OS=Homo sapiens OX=9606 GN=NAT10 PE=1 SV=2	1	2	2	2	1	2	1	0	1	1	1	0	0	1	0	0	0	1	1	1	1	0	1	0	1	0	0	1	0	0	0	0	1	1	0	0	0	0	1	0	0	0
Q9H0D6	Q9H0D6	3	3	3	5-3 exoribonuclease 2	XRN2	sp|Q9H0D6|XRN2_HUMAN 5-3 exoribonuclease 2 OS=Homo sapiens OX=9606 GN=XRN2 PE=1 SV=1	1	3	3	3	1	2	1	1	1	0	1	2	1	1	2	0	1	1	1	2	1	2	2	2	2	1	1	1	1	1	1	1	1	1	1	1	1	1	1	0	2	1
Q9H0E2	Q9H0E2	2	2	2	Toll-interacting protein	TOLLIP	sp|Q9H0E2|TOLIP_HUMAN Toll-interacting protein OS=Homo sapiens OX=9606 GN=TOLLIP PE=1 SV=1	1	2	2	2	1	1	2	1	1	0	0	1	0	1	1	1	1	1	0	0	1	1	2	0	1	1	1	1	1	1	1	2	1	1	2	1	2	0	2	1	1	2
Q9H0R4	Q9H0R4	1	1	1	Haloacid dehalogenase-like hydrolase domain-containing protein 2	HDHD2	sp|Q9H0R4|HDHD2_HUMAN Haloacid dehalogenase-like hydrolase domain-containing protein 2 OS=Homo sapiens OX=9606 GN=HDHD2 PE=1 SV=1	1	1	1	1	1	0	1	1	1	1	1	1	0	1	1	1	1	0	0	0	1	1	1	0	0	0	1	0	0	1	0	1	1	0	0	0	0	1	1	1	1	1
Q9H0S4	Q9H0S4	3	3	3	Probable ATP-dependent RNA helicase DDX47	DDX47	sp|Q9H0S4|DDX47_HUMAN Probable ATP-dependent RNA helicase DDX47 OS=Homo sapiens OX=9606 GN=DDX47 PE=1 SV=1	1	3	3	3	2	3	3	2	3	3	2	0	1	1	2	2	2	2	1	2	0	1	2	0	2	1	0	1	2	1	2	1	1	2	0	1	1	1	3	2	0	2
Q9H0U4;Q92928	Q9H0U4	5;2	2;2	2;2	Ras-related protein Rab-1B	RAB1B	sp|Q9H0U4|RAB1B_HUMAN Ras-related protein Rab-1B OS=Homo sapiens OX=9606 GN=RAB1B PE=1 SV=1	2	5	2	2	4	4	4	4	3	4	3	5	3	3	4	4	4	4	3	4	4	4	3	3	3	4	4	3	3	4	4	4	3	4	3	4	4	3	4	3	3	3
Q9H1E3	Q9H1E3	3	3	3	Nuclear ubiquitous casein and cyclin-dependent kinase substrate 1	NUCKS1	sp|Q9H1E3|NUCKS_HUMAN Nuclear ubiquitous casein and cyclin-dependent kinase substrate 1 OS=Homo sapiens OX=9606 GN=NUCKS1 PE=1 SV=1	1	3	3	3	2	2	3	3	3	3	3	3	3	3	3	3	2	3	3	3	2	3	2	3	3	2	3	3	2	3	3	3	2	2	3	3	3	2	3	2	2	2
Q9H223	Q9H223	1	1	1	EH domain-containing protein 4	EHD4	sp|Q9H223|EHD4_HUMAN EH domain-containing protein 4 OS=Homo sapiens OX=9606 GN=EHD4 PE=1 SV=1	1	1	1	1	0	0	0	0	0	0	0	0	0	1	0	0	1	0	1	1	0	0	1	0	0	0	0	0	0	0	0	0	0	0	0	0	0	0	0	0	0	0
Q9H299	Q9H299	4	4	4	SH3 domain-binding glutamic acid-rich-like protein 3	SH3BGRL3	sp|Q9H299|SH3L3_HUMAN SH3 domain-binding glutamic acid-rich-like protein 3 OS=Homo sapiens OX=9606 GN=SH3BGRL3 PE=1 SV=1	1	4	4	4	3	4	4	4	4	4	4	3	4	4	4	4	3	4	3	4	4	4	4	4	4	4	4	4	4	4	4	4	4	4	4	4	4	4	4	4	4	4
Q9H2W6	Q9H2W6	1	1	1	39S ribosomal protein L46, mitochondrial	MRPL46	sp|Q9H2W6|RM46_HUMAN 39S ribosomal protein L46, mitochondrial OS=Homo sapiens OX=9606 GN=MRPL46 PE=1 SV=1	1	1	1	1	1	1	1	1	1	1	1	1	1	0	0	1	1	1	1	1	1	0	0	1	1	0	1	1	0	0	1	0	1	0	1	1	1	1	1	1	0	1
Q9H307	Q9H307	4	4	4	Pinin	PNN	sp|Q9H307|PININ_HUMAN Pinin OS=Homo sapiens OX=9606 GN=PNN PE=1 SV=5	1	4	4	4	4	2	2	1	3	2	1	1	2	3	2	3	3	1	2	2	1	1	1	2	2	1	3	3	3	1	2	2	2	1	2	2	1	2	2	3	2	1
Q9H3G5	Q9H3G5	2	2	2	Probable serine carboxypeptidase CPVL	CPVL	sp|Q9H3G5|CPVL_HUMAN Probable serine carboxypeptidase CPVL OS=Homo sapiens OX=9606 GN=CPVL PE=1 SV=2	1	2	2	2	0	0	0	0	1	1	1	1	1	1	1	0	1	1	1	1	0	0	0	1	1	1	0	0	1	1	0	0	0	0	0	0	1	0	0	1	1	1
Q9H3K6	Q9H3K6	4	4	4	BolA-like protein 2	BOLA2	sp|Q9H3K6|BOLA2_HUMAN BolA-like protein 2 OS=Homo sapiens OX=9606 GN=BOLA2 PE=1 SV=1	1	4	4	4	3	4	4	4	4	3	3	4	4	4	3	3	4	3	3	4	3	3	4	4	3	4	4	4	4	4	3	4	3	2	4	4	3	4	3	4	3	3
Q9H3N1	Q9H3N1	2	2	2	Thioredoxin-related transmembrane protein 1	TMX1	sp|Q9H3N1|TMX1_HUMAN Thioredoxin-related transmembrane protein 1 OS=Homo sapiens OX=9606 GN=TMX1 PE=1 SV=1	1	2	2	2	2	2	2	2	2	2	2	2	2	2	2	1	1	2	2	2	2	1	2	2	1	2	2	2	2	2	1	2	2	2	1	2	2	2	2	2	2	2
Q9H3P7	Q9H3P7	2	2	2	Golgi resident protein GCP60	ACBD3	sp|Q9H3P7|GCP60_HUMAN Golgi resident protein GCP60 OS=Homo sapiens OX=9606 GN=ACBD3 PE=1 SV=4	1	2	2	2	2	1	0	1	0	0	0	0	0	0	0	1	1	1	1	1	0	0	1	1	0	1	1	2	0	1	0	2	0	0	1	0	1	0	1	1	0	0
Q9H3U1	Q9H3U1	2	2	2	Protein unc-45 homolog A	UNC45A	sp|Q9H3U1|UN45A_HUMAN Protein unc-45 homolog A OS=Homo sapiens OX=9606 GN=UNC45A PE=1 SV=1	1	2	2	2	2	1	1	1	1	1	1	2	1	1	1	1	1	1	1	1	1	1	1	1	1	1	1	1	0	1	1	1	1	1	1	1	0	1	1	1	1	1
Q9H444	Q9H444	4	4	4	Charged multivesicular body protein 4b	CHMP4B	sp|Q9H444|CHM4B_HUMAN Charged multivesicular body protein 4b OS=Homo sapiens OX=9606 GN=CHMP4B PE=1 SV=1	1	4	4	4	3	4	3	4	4	4	4	4	3	4	2	4	3	3	3	3	3	3	3	3	4	3	3	4	3	4	3	4	4	4	3	4	3	4	3	4	3	4
Q9H488	Q9H488	1	1	1	GDP-fucose protein O-fucosyltransferase 1	POFUT1	sp|Q9H488|OFUT1_HUMAN GDP-fucose protein O-fucosyltransferase 1 OS=Homo sapiens OX=9606 GN=POFUT1 PE=1 SV=1	1	1	1	1	1	1	1	1	1	1	0	1	1	0	1	0	1	1	1	1	1	1	1	1	1	1	1	1	1	1	1	1	1	1	1	1	1	1	1	1	0	1
Q9H4A4	Q9H4A4	6	6	6	Aminopeptidase B	RNPEP	sp|Q9H4A4|AMPB_HUMAN Aminopeptidase B OS=Homo sapiens OX=9606 GN=RNPEP PE=1 SV=2	1	6	6	6	2	4	2	3	6	4	1	4	4	3	4	3	3	3	4	3	3	1	3	2	4	5	2	4	3	2	3	3	2	3	4	4	2	1	2	2	4	2
Q9H4E7	Q9H4E7	1	1	1	Differentially expressed in FDCP 6 homolog	DEF6	sp|Q9H4E7|DEFI6_HUMAN Differentially expressed in FDCP 6 homolog OS=Homo sapiens OX=9606 GN=DEF6 PE=1 SV=1	1	1	1	1	0	0	0	0	0	0	0	0	0	0	0	0	0	1	0	1	1	0	0	0	0	1	0	0	0	0	0	0	0	0	0	0	0	0	0	0	0	0
Q9H4M9;Q9NZN3;Q9NZN4	Q9H4M9;Q9NZN3;Q9NZN4	2;1;1	2;1;1	2;1;1	EH domain-containing protein 1;EH domain-containing protein 3;EH domain-containing protein 2	EHD1;EHD3;EHD2	sp|Q9H4M9|EHD1_HUMAN EH domain-containing protein 1 OS=Homo sapiens OX=9606 GN=EHD1 PE=1 SV=2;sp|Q9NZN3|EHD3_HUMAN EH domain-containing protein 3 OS=Homo sapiens OX=9606 GN=EHD3 PE=1 SV=2;sp|Q9NZN4|EHD2_HUMAN EH domain-containing protein 2 OS=Homo sapiens	3	2	2	2	1	2	2	0	1	2	2	2	2	2	2	2	2	2	1	2	2	0	2	1	2	1	1	0	2	1	1	2	1	1	2	1	2	2	2	0	2	1
Q9H773	Q9H773	3	3	3	dCTP pyrophosphatase 1	DCTPP1	sp|Q9H773|DCTP1_HUMAN dCTP pyrophosphatase 1 OS=Homo sapiens OX=9606 GN=DCTPP1 PE=1 SV=1	1	3	3	3	2	2	2	2	2	2	2	2	2	2	2	2	1	2	2	2	2	2	2	2	2	2	2	2	2	2	2	2	2	2	2	2	2	2	2	2	2	3
Q9H845	Q9H845	1	1	1	Acyl-CoA dehydrogenase family member 9, mitochondrial	ACAD9	sp|Q9H845|ACAD9_HUMAN Complex I assembly factor ACAD9, mitochondrial OS=Homo sapiens OX=9606 GN=ACAD9 PE=1 SV=1	1	1	1	1	1	0	1	1	1	1	1	0	1	0	1	1	1	1	1	1	1	1	1	1	1	1	0	0	0	1	0	0	1	0	1	1	1	0	0	0	0	1
Q9H8Y8	Q9H8Y8	2	2	2	Golgi reassembly-stacking protein 2	GORASP2	sp|Q9H8Y8|GORS2_HUMAN Golgi reassembly-stacking protein 2 OS=Homo sapiens OX=9606 GN=GORASP2 PE=1 SV=3	1	2	2	2	1	1	1	1	1	1	1	1	0	1	1	1	1	1	1	2	1	1	1	1	1	1	1	1	1	1	1	1	1	1	1	1	1	1	1	1	1	1
Q9H910	Q9H910	2	2	2	Hematological and neurological expressed 1-like protein	HN1L	sp|Q9H910|JUPI2_HUMAN Jupiter microtubule associated homolog 2 OS=Homo sapiens OX=9606 GN=JPT2 PE=1 SV=1	1	2	2	2	1	1	1	1	2	2	1	1	0	1	2	2	1	2	1	2	1	2	1	1	0	0	1	1	1	2	2	1	1	2	1	1	2	2	2	2	2	2
Q9H9B4	Q9H9B4	5	5	5	Sideroflexin-1	SFXN1	sp|Q9H9B4|SFXN1_HUMAN Sideroflexin-1 OS=Homo sapiens OX=9606 GN=SFXN1 PE=1 SV=4	1	5	5	5	3	3	3	4	5	3	3	4	3	3	4	3	4	4	4	3	4	2	4	2	2	2	3	3	3	3	4	4	3	3	3	3	3	2	4	3	4	4
Q9H9J2	Q9H9J2	3	3	3	39S ribosomal protein L44, mitochondrial	MRPL44	sp|Q9H9J2|RM44_HUMAN 39S ribosomal protein L44, mitochondrial OS=Homo sapiens OX=9606 GN=MRPL44 PE=1 SV=1	1	3	3	3	0	0	0	0	1	1	1	0	1	2	0	1	1	1	1	1	2	0	1	1	1	1	1	1	1	1	0	1	0	1	1	2	1	0	1	2	0	0
Q9HAV4	Q9HAV4	1	1	1	Exportin-5	XPO5	sp|Q9HAV4|XPO5_HUMAN Exportin-5 OS=Homo sapiens OX=9606 GN=XPO5 PE=1 SV=1	1	1	1	1	1	0	1	0	1	0	0	1	1	1	0	1	0	1	1	0	0	0	0	0	1	0	0	0	0	0	0	0	0	0	1	0	0	0	0	0	0	0
Q9HAV7	Q9HAV7	5	5	5	GrpE protein homolog 1, mitochondrial	GRPEL1	sp|Q9HAV7|GRPE1_HUMAN GrpE protein homolog 1, mitochondrial OS=Homo sapiens OX=9606 GN=GRPEL1 PE=1 SV=2	1	5	5	5	3	3	3	3	2	3	4	3	3	3	3	3	4	4	3	3	2	2	3	3	4	4	3	3	3	3	2	3	3	3	3	3	2	3	2	2	2	4
Q9HB71	Q9HB71	6	6	6	Calcyclin-binding protein	CACYBP	sp|Q9HB71|CYBP_HUMAN Calcyclin-binding protein OS=Homo sapiens OX=9606 GN=CACYBP PE=1 SV=2	1	6	6	6	3	6	4	2	3	2	4	4	5	4	4	2	5	2	4	3	5	4	4	6	6	2	3	5	4	4	3	4	5	3	3	6	4	3	5	5	5	5
Q9HC38	Q9HC38	3	3	3	Glyoxalase domain-containing protein 4	GLOD4	sp|Q9HC38|GLOD4_HUMAN Glyoxalase domain-containing protein 4 OS=Homo sapiens OX=9606 GN=GLOD4 PE=1 SV=1	1	3	3	3	3	3	3	3	3	3	3	3	3	3	3	3	3	3	3	3	3	2	3	3	3	3	3	3	3	3	3	3	3	3	3	3	2	2	3	3	2	3
Q9HCC0	Q9HCC0	1	1	1	Methylcrotonoyl-CoA carboxylase beta chain, mitochondrial	MCCC2	sp|Q9HCC0|MCCB_HUMAN Methylcrotonoyl-CoA carboxylase beta chain, mitochondrial OS=Homo sapiens OX=9606 GN=MCCC2 PE=1 SV=1	1	1	1	1	1	1	1	1	1	1	1	1	1	1	1	1	1	1	1	1	1	1	0	1	1	1	1	1	1	1	1	1	0	1	1	1	1	1	1	1	1	0
Q9HDC9	Q9HDC9	6	6	6	Adipocyte plasma membrane-associated protein	APMAP	sp|Q9HDC9|APMAP_HUMAN Adipocyte plasma membrane-associated protein OS=Homo sapiens OX=9606 GN=APMAP PE=1 SV=2	1	6	6	6	3	4	3	3	3	3	4	3	4	3	3	3	4	4	3	5	4	4	3	4	5	5	2	3	3	4	2	4	4	2	3	5	3	4	4	3	5	3
Q9NP72	Q9NP72	1	1	1	Ras-related protein Rab-18	RAB18	sp|Q9NP72|RAB18_HUMAN Ras-related protein Rab-18 OS=Homo sapiens OX=9606 GN=RAB18 PE=1 SV=1	1	1	1	1	0	0	1	1	0	0	0	1	0	0	1	0	0	1	1	0	0	0	0	0	1	0	0	1	0	0	0	0	0	0	0	0	1	0	0	0	0	0
Q9NP97;Q8TF09	Q9NP97;Q8TF09	2;1	2;1	2;1	Dynein light chain roadblock-type 1;Dynein light chain roadblock-type 2	DYNLRB1;DYNLRB2	sp|Q9NP97|DLRB1_HUMAN Dynein light chain roadblock-type 1 OS=Homo sapiens OX=9606 GN=DYNLRB1 PE=1 SV=3;sp|Q8TF09|DLRB2_HUMAN Dynein light chain roadblock-type 2 OS=Homo sapiens OX=9606 GN=DYNLRB2 PE=1 SV=1	2	2	2	2	2	2	2	1	2	1	2	1	2	2	2	2	2	0	2	2	2	1	2	2	0	2	0	2	1	2	1	1	0	0	1	2	1	1	1	0	1	1
Q9NPA2	Q9NPA2	2	2	2	Matrix metalloproteinase-25	MMP25	sp|Q9NPA2|MMP25_HUMAN Matrix metalloproteinase-25 OS=Homo sapiens OX=9606 GN=MMP25 PE=1 SV=1	1	2	2	2	1	1	1	0	0	0	1	1	1	1	0	0	0	0	1	1	0	0	0	0	0	0	0	1	0	0	0	0	0	0	0	0	1	0	1	0	1	2
Q9NPD3	Q9NPD3	2	2	2	Exosome complex component RRP41	EXOSC4	sp|Q9NPD3|EXOS4_HUMAN Exosome complex component RRP41 OS=Homo sapiens OX=9606 GN=EXOSC4 PE=1 SV=3	1	2	2	2	2	2	1	2	0	1	2	1	0	2	1	0	0	1	1	0	1	0	1	1	0	2	0	0	0	0	1	1	1	0	0	0	0	0	0	0	1	0
Q9NPJ3	Q9NPJ3	1	1	1	Acyl-coenzyme A thioesterase 13;Acyl-coenzyme A thioesterase 13, N-terminally processed	ACOT13	sp|Q9NPJ3|ACO13_HUMAN Acyl-coenzyme A thioesterase 13 OS=Homo sapiens OX=9606 GN=ACOT13 PE=1 SV=1	1	1	1	1	1	1	1	1	1	1	1	1	1	1	1	1	1	1	1	1	1	1	1	1	1	0	1	1	0	1	0	0	1	1	1	1	0	0	0	0	1	1
Q9NQ55	Q9NQ55	2	2	2	Suppressor of SWI4 1 homolog	PPAN	sp|Q9NQ55|SSF1_HUMAN Suppressor of SWI4 1 homolog OS=Homo sapiens OX=9606 GN=PPAN PE=2 SV=1	1	2	2	2	1	2	1	1	2	1	2	1	1	2	1	1	1	1	1	1	1	1	2	1	0	1	0	1	1	1	0	0	1	1	2	1	1	2	2	1	1	1
Q9NQC3	Q9NQC3	3	3	3	Reticulon-4	RTN4	sp|Q9NQC3|RTN4_HUMAN Reticulon-4 OS=Homo sapiens OX=9606 GN=RTN4 PE=1 SV=2	1	3	3	3	3	2	3	3	3	3	3	2	2	3	3	3	3	3	3	3	3	3	3	3	3	3	3	3	3	2	3	2	3	3	3	3	3	3	3	3	3	3
Q9NQG5	Q9NQG5	2	2	2	Regulation of nuclear pre-mRNA domain-containing protein 1B	RPRD1B	sp|Q9NQG5|RPR1B_HUMAN Regulation of nuclear pre-mRNA domain-containing protein 1B OS=Homo sapiens OX=9606 GN=RPRD1B PE=1 SV=1	1	2	2	2	1	1	1	1	2	1	1	1	1	1	2	2	1	0	2	1	1	0	1	0	2	2	1	0	2	2	1	1	1	2	2	1	1	1	2	1	2	1
Q9NQP4	Q9NQP4	3	3	3	Prefoldin subunit 4	PFDN4	sp|Q9NQP4|PFD4_HUMAN Prefoldin subunit 4 OS=Homo sapiens OX=9606 GN=PFDN4 PE=1 SV=1	1	3	3	3	3	2	2	2	3	2	2	2	3	3	2	3	2	2	3	3	2	2	3	1	1	3	2	2	3	2	2	3	2	3	2	2	2	1	3	2	2	2
Q9NQR4	Q9NQR4	5	5	5	Omega-amidase NIT2	NIT2	sp|Q9NQR4|NIT2_HUMAN Omega-amidase NIT2 OS=Homo sapiens OX=9606 GN=NIT2 PE=1 SV=1	1	5	5	5	4	4	4	3	5	5	5	4	3	5	3	4	3	4	3	4	4	4	3	3	3	3	4	3	5	4	4	3	2	3	3	4	3	3	3	3	3	4
Q9NQV8	Q9NQV8	1	1	1	PR domain zinc finger protein 8	PRDM8	sp|Q9NQV8|PRDM8_HUMAN PR domain zinc finger protein 8 OS=Homo sapiens OX=9606 GN=PRDM8 PE=1 SV=3	1	1	1	1	0	0	0	0	0	0	0	0	0	0	0	0	0	0	0	0	0	0	0	0	0	0	0	0	0	0	0	0	0	0	0	0	0	0	0	0	0	0
Q9NQW7	Q9NQW7	2	2	2	Xaa-Pro aminopeptidase 1	XPNPEP1	sp|Q9NQW7|XPP1_HUMAN Xaa-Pro aminopeptidase 1 OS=Homo sapiens OX=9606 GN=XPNPEP1 PE=1 SV=3	1	2	2	2	1	2	0	1	2	2	2	2	2	2	1	2	2	2	0	2	1	2	2	1	1	2	1	2	1	1	2	1	1	1	2	1	2	2	2	1	1	2
Q9NR30;Q9BQ39	Q9NR30	14;1	14;1	14;1	Nucleolar RNA helicase 2	DDX21	sp|Q9NR30|DDX21_HUMAN Nucleolar RNA helicase 2 OS=Homo sapiens OX=9606 GN=DDX21 PE=1 SV=5	2	14	14	14	11	13	13	11	12	14	9	12	11	11	13	13	14	10	11	13	11	13	12	11	13	12	9	8	11	11	11	9	9	12	10	9	10	11	12	12	11	11
Q9NR31;Q9Y6B6	Q9NR31;Q9Y6B6	4;2	4;2	4;2	GTP-binding protein SAR1a;GTP-binding protein SAR1b	SAR1A;SAR1B	sp|Q9NR31|SAR1A_HUMAN GTP-binding protein SAR1a OS=Homo sapiens OX=9606 GN=SAR1A PE=1 SV=1;sp|Q9Y6B6|SAR1B_HUMAN GTP-binding protein SAR1b OS=Homo sapiens OX=9606 GN=SAR1B PE=1 SV=1	2	4	4	4	4	4	4	4	3	4	4	4	3	3	3	3	3	3	3	3	4	4	4	3	4	4	4	3	2	2	2	4	3	1	2	4	2	2	2	3	2	3
Q9NR45	Q9NR45	2	2	2	Sialic acid synthase	NANS	sp|Q9NR45|SIAS_HUMAN Sialic acid synthase OS=Homo sapiens OX=9606 GN=NANS PE=1 SV=2	1	2	2	2	2	2	2	2	1	2	0	1	1	2	1	1	1	1	1	1	1	1	2	1	1	1	1	0	1	1	0	1	0	0	1	0	0	1	1	1	1	1
Q9NRV9	Q9NRV9	4	4	4	Heme-binding protein 1	HEBP1	sp|Q9NRV9|HEBP1_HUMAN Heme-binding protein 1 OS=Homo sapiens OX=9606 GN=HEBP1 PE=1 SV=1	1	4	4	4	4	4	4	4	4	4	4	4	3	4	4	4	4	3	4	4	4	2	4	2	4	4	4	4	4	4	4	4	4	4	4	3	4	3	4	4	4	3
Q9NRX4	Q9NRX4	2	2	2	14 kDa phosphohistidine phosphatase	PHPT1	sp|Q9NRX4|PHP14_HUMAN 14 kDa phosphohistidine phosphatase OS=Homo sapiens OX=9606 GN=PHPT1 PE=1 SV=1	1	2	2	2	1	1	0	1	1	0	0	1	0	0	0	0	0	0	0	0	0	1	2	0	0	0	0	0	0	0	0	0	1	0	1	0	0	0	0	0	0	0
Q9NS69	Q9NS69	1	1	1	Mitochondrial import receptor subunit TOM22 homolog	TOMM22	sp|Q9NS69|TOM22_HUMAN Mitochondrial import receptor subunit TOM22 homolog OS=Homo sapiens OX=9606 GN=TOMM22 PE=1 SV=3	1	1	1	1	1	1	1	1	1	0	0	0	0	1	1	1	1	1	1	1	1	1	1	1	1	1	1	1	1	1	1	1	1	1	1	1	1	1	1	1	1	0
Q9NSD9	Q9NSD9	10	10	10	Phenylalanine--tRNA ligase beta subunit	FARSB	sp|Q9NSD9|SYFB_HUMAN Phenylalanine--tRNA ligase beta subunit OS=Homo sapiens OX=9606 GN=FARSB PE=1 SV=3	1	10	10	10	7	8	5	9	6	8	7	7	10	9	9	8	7	8	10	8	7	6	7	7	6	7	8	7	6	6	4	7	6	5	9	6	7	8	7	5	6	5
Q9NT62	Q9NT62	3	3	3	Ubiquitin-like-conjugating enzyme ATG3	ATG3	sp|Q9NT62|ATG3_HUMAN Ubiquitin-like-conjugating enzyme ATG3 OS=Homo sapiens OX=9606 GN=ATG3 PE=1 SV=1	1	3	3	3	1	1	2	2	1	2	2	2	2	3	2	2	2	3	3	2	2	2	2	1	2	2	2	2	1	2	2	2	2	1	2	2	1	2	1	2	1	1
Q9NTI5	Q9NTI5	2	2	2	Sister chromatid cohesion protein PDS5 homolog B	PDS5B	sp|Q9NTI5|PDS5B_HUMAN Sister chromatid cohesion protein PDS5 homolog B OS=Homo sapiens OX=9606 GN=PDS5B PE=1 SV=1	1	2	2	2	1	1	0	0	1	0	0	0	0	1	1	0	1	1	0	1	0	0	2	0	1	1	1	1	0	1	0	0	0	1	1	1	0	1	1	0	0	0
Q9NTJ3	Q9NTJ3	5	5	5	Structural maintenance of chromosomes protein 4	SMC4	sp|Q9NTJ3|SMC4_HUMAN Structural maintenance of chromosomes protein 4 OS=Homo sapiens OX=9606 GN=SMC4 PE=1 SV=2	1	5	5	5	3	2	3	2	4	2	3	3	3	2	4	2	3	4	1	2	3	3	3	3	3	3	1	0	1	2	3	3	1	1	0	1	0	1	4	2	2	3
Q9NTJ5	Q9NTJ5	3	3	3	Phosphatidylinositide phosphatase SAC1	SACM1L	sp|Q9NTJ5|SAC1_HUMAN Phosphatidylinositide phosphatase SAC1 OS=Homo sapiens OX=9606 GN=SACM1L PE=1 SV=2	1	3	3	3	2	2	0	0	1	0	2	1	2	1	1	0	2	1	0	2	1	1	1	1	1	1	1	1	1	2	1	2	1	2	0	1	1	0	1	2	1	1
Q9NTK5	Q9NTK5	9	9	9	Obg-like ATPase 1	OLA1	sp|Q9NTK5|OLA1_HUMAN Obg-like ATPase 1 OS=Homo sapiens OX=9606 GN=OLA1 PE=1 SV=2	1	9	9	9	9	9	9	9	8	9	9	8	9	7	9	8	8	9	8	9	9	9	8	8	9	9	9	9	8	7	8	9	8	9	9	9	9	8	9	8	9	7
Q9NTZ6	Q9NTZ6	2	2	2	RNA-binding protein 12	RBM12	sp|Q9NTZ6|RBM12_HUMAN RNA-binding protein 12 OS=Homo sapiens OX=9606 GN=RBM12 PE=1 SV=1	1	2	2	2	1	2	2	1	2	2	2	2	2	2	2	2	2	2	1	2	2	2	2	2	2	2	2	2	2	2	1	2	1	2	2	2	2	2	1	1	2	2
Q9NUB1	Q9NUB1	1	1	1	Acetyl-coenzyme A synthetase 2-like, mitochondrial	ACSS1	sp|Q9NUB1|ACS2L_HUMAN Acetyl-coenzyme A synthetase 2-like, mitochondrial OS=Homo sapiens OX=9606 GN=ACSS1 PE=1 SV=2	1	1	1	1	1	1	1	1	1	1	1	1	1	1	1	1	0	1	0	1	0	0	1	1	1	0	1	0	0	0	0	0	1	1	1	1	0	0	1	0	0	1
Q9NUQ9	Q9NUQ9	4	4	4	Protein FAM49B	FAM49B	sp|Q9NUQ9|CYRIB_HUMAN CYFIP-related Rac1 interactor B OS=Homo sapiens OX=9606 GN=CYRIB PE=1 SV=1	1	4	4	4	3	4	3	3	3	4	3	4	3	4	2	4	4	4	3	4	4	4	3	4	4	3	3	4	4	3	3	4	4	4	4	4	4	4	4	4	4	4
Q9NUU7;Q9UMR2	Q9NUU7;Q9UMR2	2;2	2;2	2;2	ATP-dependent RNA helicase DDX19A;ATP-dependent RNA helicase DDX19B	DDX19A;DDX19B	sp|Q9NUU7|DD19A_HUMAN ATP-dependent RNA helicase DDX19A OS=Homo sapiens OX=9606 GN=DDX19A PE=1 SV=1;sp|Q9UMR2|DD19B_HUMAN ATP-dependent RNA helicase DDX19B OS=Homo sapiens OX=9606 GN=DDX19B PE=1 SV=1	2	2	2	2	1	1	2	1	1	1	1	2	1	2	2	1	1	1	1	2	1	1	1	2	1	2	0	1	2	1	1	1	0	1	2	1	1	2	1	1	1	2
Q9NVA2	Q9NVA2	3	3	3	Septin-11	2024-09-11	sp|Q9NVA2|SEP11_HUMAN Septin-11 OS=Homo sapiens OX=9606 GN=SEPTIN11 PE=1 SV=3	1	3	3	3	2	2	0	3	3	2	3	3	3	3	3	3	3	2	3	2	2	1	3	3	1	3	1	2	3	3	3	1	1	2	2	2	3	2	3	3	3	3
Q9NVI7;Q5T2N8	Q9NVI7	8;3	8;3	3;1	ATPase family AAA domain-containing protein 3A	ATAD3A	sp|Q9NVI7|ATD3A_HUMAN ATPase family AAA domain-containing protein 3A OS=Homo sapiens OX=9606 GN=ATAD3A PE=1 SV=2	2	8	8	3	7	7	8	7	8	7	6	6	8	7	7	8	7	6	6	7	7	7	7	7	6	7	6	7	6	7	6	8	7	8	8	7	8	7	7	8	7	6
Q9NVJ2;Q96BM9	Q9NVJ2;Q96BM9	2;1	2;1	2;1	ADP-ribosylation factor-like protein 8B;ADP-ribosylation factor-like protein 8A	ARL8B;ARL8A	sp|Q9NVJ2|ARL8B_HUMAN ADP-ribosylation factor-like protein 8B OS=Homo sapiens OX=9606 GN=ARL8B PE=1 SV=1;sp|Q96BM9|ARL8A_HUMAN ADP-ribosylation factor-like protein 8A OS=Homo sapiens OX=9606 GN=ARL8A PE=1 SV=1	2	2	2	2	2	2	2	2	1	1	1	1	1	2	2	1	1	1	2	2	1	1	1	1	1	1	0	1	1	1	1	1	1	1	1	1	1	1	1	1	1	1
Q9NVP1	Q9NVP1	4	4	4	ATP-dependent RNA helicase DDX18	DDX18	sp|Q9NVP1|DDX18_HUMAN ATP-dependent RNA helicase DDX18 OS=Homo sapiens OX=9606 GN=DDX18 PE=1 SV=2	1	4	4	4	2	2	3	2	2	2	2	3	2	2	4	4	3	2	3	4	4	4	3	4	2	0	1	2	1	2	3	4	2	3	0	4	2	3	2	2	2	1
Q9NW13	Q9NW13	2	2	2	RNA-binding protein 28	RBM28	sp|Q9NW13|RBM28_HUMAN RNA-binding protein 28 OS=Homo sapiens OX=9606 GN=RBM28 PE=1 SV=3	1	2	2	2	2	1	2	1	1	1	1	2	1	1	1	1	1	0	1	1	1	0	1	2	1	1	0	1	0	2	1	0	1	1	2	1	1	1	1	0	1	2
Q9NWV4	Q9NWV4	2	2	2	UPF0587 protein C1orf123	C1orf123	sp|Q9NWV4|CZIB_HUMAN CXXC motif containing zinc binding protein OS=Homo sapiens OX=9606 GN=CZIB PE=1 SV=1	1	2	2	2	1	1	1	1	1	1	1	1	1	1	1	1	1	1	1	1	1	1	0	0	1	1	0	1	1	1	1	0	1	1	1	0	1	1	1	1	1	1
Q9NX14	Q9NX14	1	1	1	NADH dehydrogenase [ubiquinone] 1 beta subcomplex subunit 11, mitochondrial	NDUFB11	sp|Q9NX14|NDUBB_HUMAN NADH dehydrogenase [ubiquinone] 1 beta subcomplex subunit 11, mitochondrial OS=Homo sapiens OX=9606 GN=NDUFB11 PE=1 SV=1	1	1	1	1	1	1	1	1	1	1	1	1	1	1	1	1	1	1	1	1	1	1	0	1	1	1	1	1	1	1	1	1	1	1	1	1	1	1	1	1	1	1
Q9NX24	Q9NX24	3	3	3	H/ACA ribonucleoprotein complex subunit 2	NHP2	sp|Q9NX24|NHP2_HUMAN H/ACA ribonucleoprotein complex subunit 2 OS=Homo sapiens OX=9606 GN=NHP2 PE=1 SV=1	1	3	3	3	2	2	2	2	2	2	3	2	2	3	3	2	2	1	2	2	1	1	1	1	1	2	1	1	2	3	3	1	2	1	2	3	1	1	2	1	1	2
Q9NX40	Q9NX40	1	1	1	OCIA domain-containing protein 1	OCIAD1	sp|Q9NX40|OCAD1_HUMAN OCIA domain-containing protein 1 OS=Homo sapiens OX=9606 GN=OCIAD1 PE=1 SV=1	1	1	1	1	0	1	1	1	1	0	1	0	0	1	1	1	0	0	1	0	0	1	0	1	0	0	1	0	1	0	1	1	0	0	1	1	0	1	0	1	1	1
Q9NX46	Q9NX46	1	1	1	Poly(ADP-ribose) glycohydrolase ARH3	ADPRHL2	sp|Q9NX46|ADPRS_HUMAN ADP-ribose glycohydrolase ARH3 OS=Homo sapiens OX=9606 GN=ADPRS PE=1 SV=1	1	1	1	1	0	0	0	0	0	0	0	0	0	0	1	1	0	1	0	0	0	0	0	0	1	0	0	1	0	0	0	0	0	0	0	0	0	0	0	0	0	0
Q9NX58	Q9NX58	3	3	3	Cell growth-regulating nucleolar protein	LYAR	sp|Q9NX58|LYAR_HUMAN Cell growth-regulating nucleolar protein OS=Homo sapiens OX=9606 GN=LYAR PE=1 SV=2	1	3	3	3	2	2	2	3	3	2	2	3	3	2	1	3	2	3	2	3	3	3	3	2	3	3	3	3	3	3	3	3	3	2	3	3	3	3	3	2	3	3
Q9NY12	Q9NY12	3	3	3	H/ACA ribonucleoprotein complex subunit 1	GAR1	sp|Q9NY12|GAR1_HUMAN H/ACA ribonucleoprotein complex subunit 1 OS=Homo sapiens OX=9606 GN=GAR1 PE=1 SV=1	1	3	3	3	1	3	2	3	3	2	3	3	3	3	2	3	2	2	1	3	1	2	2	2	1	1	2	2	3	2	1	1	1	2	2	2	1	3	3	2	1	3
Q9NY27	Q9NY27	1	1	1	Serine/threonine-protein phosphatase 4 regulatory subunit 2	PPP4R2	sp|Q9NY27|PP4R2_HUMAN Serine/threonine-protein phosphatase 4 regulatory subunit 2 OS=Homo sapiens OX=9606 GN=PPP4R2 PE=1 SV=3	1	1	1	1	1	1	1	1	1	1	0	1	0	0	0	1	1	1	0	0	0	1	1	1	0	1	0	0	0	0	1	0	0	1	1	1	1	1	0	1	0	0
Q9NY33	Q9NY33	8	8	8	Dipeptidyl peptidase 3	DPP3	sp|Q9NY33|DPP3_HUMAN Dipeptidyl peptidase 3 OS=Homo sapiens OX=9606 GN=DPP3 PE=1 SV=2	1	8	8	8	5	5	2	3	3	4	4	3	2	4	3	4	4	5	4	3	2	0	4	4	5	3	2	3	3	5	5	4	4	5	5	4	3	4	3	4	1	4
Q9NYF8	Q9NYF8	5	5	5	Bcl-2-associated transcription factor 1	BCLAF1	sp|Q9NYF8|BCLF1_HUMAN Bcl-2-associated transcription factor 1 OS=Homo sapiens OX=9606 GN=BCLAF1 PE=1 SV=2	1	5	5	5	4	4	4	4	4	4	5	4	3	5	4	4	4	4	4	4	3	4	4	4	3	4	3	4	4	4	4	4	4	4	4	4	4	3	4	4	4	3
Q9NYL9	Q9NYL9	1	1	1	Tropomodulin-3	TMOD3	sp|Q9NYL9|TMOD3_HUMAN Tropomodulin-3 OS=Homo sapiens OX=9606 GN=TMOD3 PE=1 SV=1	1	1	1	1	0	0	0	0	0	0	0	0	0	0	1	0	0	0	0	0	0	1	1	0	0	0	0	0	0	1	1	0	0	0	0	0	1	0	0	0	0	0
Q9NZ01	Q9NZ01	2	2	2	Very-long-chain enoyl-CoA reductase	TECR	sp|Q9NZ01|TECR_HUMAN Very-long-chain enoyl-CoA reductase OS=Homo sapiens OX=9606 GN=TECR PE=1 SV=1	1	2	2	2	1	2	2	1	2	2	2	2	2	2	1	2	2	2	2	2	1	1	2	2	1	2	1	1	2	2	1	2	2	2	1	1	1	2	2	2	1	1
Q9NZL9	Q9NZL9	1	1	1	Methionine adenosyltransferase 2 subunit beta	MAT2B	sp|Q9NZL9|MAT2B_HUMAN Methionine adenosyltransferase 2 subunit beta OS=Homo sapiens OX=9606 GN=MAT2B PE=1 SV=1	1	1	1	1	0	0	0	0	0	0	0	0	0	1	0	1	0	0	1	0	1	0	0	0	0	0	0	0	0	0	0	0	0	0	0	0	0	0	0	0	0	0
Q9NZT2	Q9NZT2	3	3	3	Opioid growth factor receptor	OGFR	sp|Q9NZT2|OGFR_HUMAN Opioid growth factor receptor OS=Homo sapiens OX=9606 GN=OGFR PE=1 SV=3	1	3	3	3	2	2	2	1	2	1	0	0	0	2	1	2	1	2	2	1	0	1	1	1	0	2	2	3	1	2	2	0	1	1	2	1	2	1	2	0	2	1
Q9NZZ3	Q9NZZ3	1	1	1	Charged multivesicular body protein 5	CHMP5	sp|Q9NZZ3|CHMP5_HUMAN Charged multivesicular body protein 5 OS=Homo sapiens OX=9606 GN=CHMP5 PE=1 SV=1	1	1	1	1	0	0	0	0	0	0	0	0	0	0	0	0	0	0	0	1	0	0	0	0	0	0	0	0	0	0	0	1	1	0	0	1	0	0	0	0	0	0
Q9P015	Q9P015	1	1	1	39S ribosomal protein L15, mitochondrial	MRPL15	sp|Q9P015|RM15_HUMAN 39S ribosomal protein L15, mitochondrial OS=Homo sapiens OX=9606 GN=MRPL15 PE=1 SV=1	1	1	1	1	0	0	0	1	0	1	0	0	0	1	0	0	0	1	0	0	0	0	0	0	1	1	0	0	0	0	0	0	0	0	0	0	0	0	0	0	0	0
Q9P0L0	Q9P0L0	2	1	1	Vesicle-associated membrane protein-associated protein A	VAPA	sp|Q9P0L0|VAPA_HUMAN Vesicle-associated membrane protein-associated protein A OS=Homo sapiens OX=9606 GN=VAPA PE=1 SV=3	1	2	1	1	2	2	1	2	2	2	2	2	2	2	2	2	2	2	2	2	2	2	2	1	2	2	2	2	2	2	2	1	1	1	2	2	2	2	2	2	2	2
Q9P258	Q9P258	10	10	10	Protein RCC2	RCC2	sp|Q9P258|RCC2_HUMAN Protein RCC2 OS=Homo sapiens OX=9606 GN=RCC2 PE=1 SV=2	1	10	10	10	8	9	8	7	8	9	7	8	8	10	10	9	9	9	10	7	9	9	9	7	7	10	9	9	9	10	8	7	8	7	8	8	8	9	9	8	7	7
Q9P2E9	Q9P2E9	10	10	10	Ribosome-binding protein 1	RRBP1	sp|Q9P2E9|RRBP1_HUMAN Ribosome-binding protein 1 OS=Homo sapiens OX=9606 GN=RRBP1 PE=1 SV=5	1	10	10	10	4	4	6	8	5	8	6	7	6	6	6	8	7	6	6	7	4	7	6	8	8	7	7	6	5	8	7	6	7	7	7	7	6	7	6	8	7	7
Q9P2J5	Q9P2J5	6	6	6	Leucine--tRNA ligase, cytoplasmic	LARS	sp|Q9P2J5|SYLC_HUMAN Leucine--tRNA ligase, cytoplasmic OS=Homo sapiens OX=9606 GN=LARS1 PE=1 SV=2	1	6	6	6	4	4	5	4	3	3	2	3	4	2	4	2	4	5	1	4	5	4	4	3	3	4	4	4	3	4	4	3	4	3	4	2	3	2	5	2	3	4
Q9P2R7	Q9P2R7	4	4	4	Succinyl-CoA ligase [ADP-forming] subunit beta, mitochondrial	SUCLA2	sp|Q9P2R7|SUCB1_HUMAN Succinate--CoA ligase [ADP-forming] subunit beta, mitochondrial OS=Homo sapiens OX=9606 GN=SUCLA2 PE=1 SV=3	1	4	4	4	2	1	2	1	2	2	2	2	2	1	2	2	1	2	2	2	2	1	1	2	2	1	1	2	2	2	2	1	2	1	1	2	1	1	1	1	2	2
Q9UBE0	Q9UBE0	5	5	5	SUMO-activating enzyme subunit 1;SUMO-activating enzyme subunit 1, N-terminally processed	SAE1	sp|Q9UBE0|SAE1_HUMAN SUMO-activating enzyme subunit 1 OS=Homo sapiens OX=9606 GN=SAE1 PE=1 SV=1	1	5	5	5	4	4	4	3	3	3	3	4	3	5	4	5	4	4	4	3	5	4	2	3	3	4	4	5	5	2	5	4	5	4	3	4	4	3	5	4	3	5
Q9UBI6	Q9UBI6	2	2	2	Guanine nucleotide-binding protein G(I)/G(S)/G(O) subunit gamma-12	GNG12	sp|Q9UBI6|GBG12_HUMAN Guanine nucleotide-binding protein G(I)/G(S)/G(O) subunit gamma-12 OS=Homo sapiens OX=9606 GN=GNG12 PE=1 SV=3	1	2	2	2	2	2	2	1	2	2	2	2	2	2	2	2	1	1	2	1	2	2	1	0	1	2	2	2	2	2	1	2	2	2	2	2	2	2	2	2	1	2
Q9UBM7	Q9UBM7	3	3	3	7-dehydrocholesterol reductase	DHCR7	sp|Q9UBM7|DHCR7_HUMAN 7-dehydrocholesterol reductase OS=Homo sapiens OX=9606 GN=DHCR7 PE=1 SV=1	1	3	3	3	3	3	3	3	3	3	3	3	3	3	3	3	3	3	3	3	3	3	2	3	3	3	2	3	3	3	3	3	3	2	3	3	3	3	3	3	3	3
Q9UBQ0	Q9UBQ0	3	3	3	Vacuolar protein sorting-associated protein 29	VPS29	sp|Q9UBQ0|VPS29_HUMAN Vacuolar protein sorting-associated protein 29 OS=Homo sapiens OX=9606 GN=VPS29 PE=1 SV=1	1	3	3	3	3	2	1	3	2	3	3	3	2	3	3	2	3	2	3	3	2	2	3	3	3	1	3	3	2	3	2	2	2	2	3	3	3	3	3	3	2	3
Q9UBQ5	Q9UBQ5	2	2	2	Eukaryotic translation initiation factor 3 subunit K	EIF3K	sp|Q9UBQ5|EIF3K_HUMAN Eukaryotic translation initiation factor 3 subunit K OS=Homo sapiens OX=9606 GN=EIF3K PE=1 SV=1	1	2	2	2	1	2	2	2	2	2	2	1	2	2	2	2	2	2	2	2	2	2	2	2	2	2	2	2	2	2	1	1	2	2	2	2	2	1	0	1	2	1
[truncated: 129 more rows]
[truncated: 2,962 more columns]
