# Supplementary material for: Quantification Quality Control Emerges as a Crucial Factor to Enhance Single-Cell Proteomics Data Analysis
Source: Mol Cell Proteomics. 2024 Apr 15;23(5):100768. doi: 10.1016/j.mcpro.2024.100768 (PMC11103571; doi:10.1016/j.mcpro.2024.100768)
Supplement: Supplemental Table S6 [file mmc6.xlsx]

## Sheet: Table_S6-proteinGroups_BCP
Table S6. The protein quantification table of BCP dataset
Protein IDs	Majority protein IDs	Peptide counts (all)	Peptide counts (razor+unique)	Peptide counts (unique)	Protein names	Gene names	Fasta headers	Number of proteins	Peptides	Razor + unique peptides	Unique peptides	Peptides 400	Peptides 401	Razor + unique peptides 400	Razor + unique peptides 401	Unique peptides 400	Unique peptides 401	Sequence coverage [%]	Unique + razor sequence coverage [%]	Unique sequence coverage [%]	Mol. weight [kDa]	Sequence length	Sequence lengths	Q-value	Score	Reporter intensity corrected 1 400	Reporter intensity corrected 2 400	Reporter intensity corrected 3 400	Reporter intensity corrected 4 400	Reporter intensity corrected 5 400	Reporter intensity corrected 6 400	Reporter intensity corrected 7 400	Reporter intensity corrected 8 400	Reporter intensity corrected 9 400	Reporter intensity corrected 10 400	Reporter intensity corrected 11 400	Reporter intensity corrected 12 400	Reporter intensity corrected 13 400	Reporter intensity corrected 14 400	Reporter intensity corrected 15 400	Reporter intensity corrected 16 400	Reporter intensity corrected 1 401	Reporter intensity corrected 2 401	Reporter intensity corrected 3 401	Reporter intensity corrected 4 401	Reporter intensity corrected 5 401	Reporter intensity corrected 6 401	Reporter intensity corrected 7 401	Reporter intensity corrected 8 401
P0DPI2;A0A0B4J2D5	P0DPI2;A0A0B4J2D5	3;3	3;3	3;3			sp|P0DPI2|GAL3A_HUMAN Glutamine amidotransferase-like class 1 domain-containing protein 3A, mitochondrial OS=Homo sapiens OX=9606 GN=GATD3A PE=1 SV=1;sp|A0A0B4J2D5|GAL3B_HUMAN Glutamine amidotransferase-like class 1 domain-containing protein 3B, mitochondr	2	3	3	3	2	3	2	3	2	3	9.7	9.7	9.7	28.17	268	268;268	0	19.4	0.00041489	0.026477	0.0303	0.028744	0.0026716	0.0025476	0.022401	0.0030688	0.001672	0.14535	0.006508	0.24395	0.23175	0.01516	0.0046091	0.23438	0.00083192	0.031539	0.03614	0.033234	0.0020062	0.0017077	0.026052	0.0029424
P30046;A6NHG4	P30046;A6NHG4	1;1	1;1	1;1	D-dopachrome decarboxylase;D-dopachrome decarboxylase-like protein	DDT;DDTL	sp|P30046|DOPD_HUMAN D-dopachrome decarboxylase OS=Homo sapiens OX=9606 GN=DDT PE=1 SV=3;sp|A6NHG4|DDTL_HUMAN D-dopachrome decarboxylase-like protein OS=Homo sapiens OX=9606 GN=DDTL PE=2 SV=1	2	1	1	1	1	0	1	0	1	0	6.8	6.8	6.8	12.712	118	118;134	0.0014409	6.3233	0.00095032	0.05163	0.054099	0.054011	0.0033317	0.0023991	0.046394	0.0021834	0.0018176	0.12972	0.0067611	0.20872	0.21621	0.011107	0.0040256	0.20665	0	0	0	0	0	0	0	0
A6NHQ2	A6NHQ2	1	1	1	rRNA/tRNA 2-O-methyltransferase fibrillarin-like protein 1	FBLL1	sp|A6NHQ2|FBLL1_HUMAN rRNA/tRNA 2-O-methyltransferase fibrillarin-like protein 1 OS=Homo sapiens OX=9606 GN=FBLL1 PE=3 SV=2	1	1	1	1	0	1	0	1	0	1	3.3	3.3	3.3	34.803	334	334	0.0014556	6.3947	0	0	0	0	0	0	0	0	0	0	0	0	0	0	0	0	0	0.044325	0.05589	0.053731	0.0019319	0.0042344	0.045237	0.0019441
P11488;P63096;P19087;P09471;P08754;A8MTJ3;P04899;P38405;P63092;Q5JWF2	P11488;P63096;P19087;P09471;P08754;A8MTJ3;P04899;P38405;P63092;Q5JWF2	1;1;1;1;1;1;1;1;1;1	1;1;1;1;1;1;1;1;1;1	1;1;1;1;1;1;1;1;1;1	Guanine nucleotide-binding protein G(t) subunit alpha-1;Guanine nucleotide-binding protein G(i) subunit alpha-1;Guanine nucleotide-binding protein G(t) subunit alpha-2;Guanine nucleotide-binding protein G(o) subunit alpha;Guanine nucleotide-binding protein G(k) subunit alpha;Guanine nucleotide-binding protein G(t) subunit alpha-3;Guanine nucleotide-binding protein G(i) subunit alpha-2;Guanine nuc…	GNAT1;GNAI1;GNAT2;GNAO1;GNAI3;GNAT3;GNAI2;GNAL;GNAS	sp|P11488|GNAT1_HUMAN Guanine nucleotide-binding protein G(t) subunit alpha-1 OS=Homo sapiens OX=9606 GN=GNAT1 PE=1 SV=5;sp|P63096|GNAI1_HUMAN Guanine nucleotide-binding protein G(i) subunit alpha-1 OS=Homo sapiens OX=9606 GN=GNAI1 PE=1 SV=2;sp|P19087|GNAT	10	1	1	1	1	1	1	1	1	1	3.1	3.1	3.1	40.04	350	350;354;354;354;354;354;355;381;394;1037	0	7.7008	0.0011084	0.057664	0.057407	0.061139	0.0023446	0.0032088	0.052364	0.0035739	0.0015724	0.12575	0.0071733	0.19969	0.21077	0.013341	0.0033522	0.19955	0.00059162	0.056134	0.061035	0.060935	0.0034459	0.0024287	0.050271	0.001834
P62308;A8MWD9	P62308;A8MWD9	1;1	1;1	1;1	Small nuclear ribonucleoprotein G;Putative small nuclear ribonucleoprotein G-like protein 15	SNRPG;SNRPGP15	sp|P62308|RUXG_HUMAN Small nuclear ribonucleoprotein G OS=Homo sapiens OX=9606 GN=SNRPG PE=1 SV=1;sp|A8MWD9|RUXGL_HUMAN Putative small nuclear ribonucleoprotein G-like protein 15 OS=Homo sapiens OX=9606 GN=SNRPGP15 PE=5 SV=2	2	1	1	1	1	0	1	0	1	0	9.2	9.2	9.2	8.496	76	76;76	0.0042076	6.044	0.0014652	0.054515	0.055989	0.060881	0.004266	0.0029592	0.047678	0.0037865	0.0027701	0.12544	0.0069731	0.20701	0.204	0.014347	0.0045885	0.20333	0	0	0	0	0	0	0	0
CON__P00761;CON__P07477;P07477;Q9BYE2	CON__P00761	5;1;1;1	5;1;1;1	5;1;1;1				4	5	5	5	4	5	4	5	4	5	28.6	28.6	28.6	24.409	231	231;247;247;586	0	61.016	0.0013537	0.11821	0.12027	0.13427	0.0094507	0.0074147	0.11045	0.0018933	0.0048321	0.08027	0.0049469	0.13496	0.1325	0.0089855	0.0031178	0.12768	0.0013117	0.11679	0.12071	0.12718	0.010051	0.0085575	0.10417	0.0020601
CON__P02769;CON__P02768-1;P02768	CON__P02769	13;3;3	13;3;3	13;3;3				3	13	13	13	11	12	11	12	11	12	18.8	18.8	18.8	69.293	607	607;609;609	0	98.353	0.0025085	0.19777	0.20489	0.22657	0.013162	0.010405	0.18839	0.0013174	0.0066242	0.02189	0.0026585	0.036944	0.035972	0.0038821	0.00094704	0.0375	0.0022965	0.20819	0.20817	0.23056	0.012764	0.011009	0.18742	0.0011001
CON__P12763	CON__P12763	4	4	4				1	4	4	4	4	4	4	4	4	4	12	12	12	38.418	359	359	0	30.795	0.0022135	0.199	0.22994	0.22142	0.011852	0.0098715	0.19702	0.0010033	0.0054555	0.015807	0.0011614	0.030591	0.030619	0.0019532	0.0010882	0.027719	0.0024472	0.21821	0.22834	0.23961	0.01191	0.010741	0.19982	0.00089014
CON__P13717	CON__P13717	9	9	9				1	9	9	9	9	8	9	8	9	8	36.8	36.8	36.8	28.944	266	266	0	76.221	0.0012893	0.12074	0.1272	0.12977	0.0082367	0.0062882	0.11535	0.0020047	0.0045136	0.07823	0.0050332	0.12352	0.13864	0.0076737	0.00303	0.13161	0.0013435	0.1228	0.12749	0.13154	0.0078791	0.0061184	0.11472	0.0019717
CON__P34955	CON__P34955	6	6	6				1	6	6	6	5	5	5	5	5	5	12.7	12.7	12.7	46.103	416	416	0	40.792	0.0020836	0.1929	0.20658	0.2189	0.012043	0.0093049	0.17179	0.0013144	0.0064848	0.028453	0.0020423	0.048025	0.047291	0.0036537	0.001219	0.046232	0.0021405	0.1925	0.20458	0.21896	0.011914	0.010444	0.17459	0.0012471
CON__P81644	CON__P81644	2	2	2				1	2	2	2	2	2	2	2	2	2	19	19	19	11.202	100	100	0	14.209	0.0024594	0.19239	0.19461	0.21758	0.013718	0.0116	0.16505	0.0017268	0.0058996	0.031109	0.002608	0.052767	0.05067	0.0045859	0.003501	0.049737	0.0026368	0.19649	0.21068	0.22225	0.013223	0.010165	0.18465	0.002
CON__Q29443;CON__Q0IIK2;CON__Q2HJF0;P02787	CON__Q29443;CON__Q0IIK2;CON__Q2HJF0;P02787	2;2;1;1	2;2;1;1	2;2;1;1	Serotransferrin	TF	;;;sp|P02787|TRFE_HUMAN Serotransferrin OS=Homo sapiens OX=9606 GN=TF PE=1 SV=3	4	2	2	2	2	0	2	0	2	0	3.8	3.8	3.8	75.829	685	685;704;622;698	0	10.507	0.001298	0.080355	0.082497	0.093499	0.0095066	0.0086397	0.080356	0.0032892	0.0052924	0.10874	0.0063971	0.1707	0.16579	0.012813	0.0035375	0.16729	0	0	0	0	0	0	0	0
CON__Q3SX28;P07951	CON__Q3SX28;P07951	8;8	1;1	1;1	Tropomyosin beta chain	TPM2	;sp|P07951|TPM2_HUMAN Tropomyosin beta chain OS=Homo sapiens OX=9606 GN=TPM2 PE=1 SV=1	2	8	1	1	7	7	1	1	1	1	21.1	3.2	3.2	33.012	284	284;284	0.0014925	6.5653	0.0013346	0.066341	0.070933	0.085582	0.0067123	0.007225	0.057325	0.0038745	0.0038685	0.11369	0.0061512	0.19678	0.18264	0.01468	0.0041195	0.17874	0.0012198	0.088637	0.084519	0.10922	0.0066811	0.0065931	0.077191	0.002458
CON__Q3ZBD7	CON__Q3ZBD7	5	1	1				1	5	1	1	5	4	1	1	1	1	14.2	4.8	4.8	62.87	557	557	0	10.559	0.0011708	0.052955	0.083287	0.063457	0.0079516	0.00364	0.048606	0.0034859	0.0027051	0.10724	0.006521	0.20241	0.16947	0.015365	0.0046564	0.22708	0	0.060036	0.086706	0.06193	0.0072335	0.0060642	0.053928	0.0035677
Q13765;E9PAV3	Q13765;E9PAV3	4;4	4;4	4;4	Nascent polypeptide-associated complex subunit alpha;Nascent polypeptide-associated complex subunit alpha, muscle-specific form	NACA	sp|Q13765|NACA_HUMAN Nascent polypeptide-associated complex subunit alpha OS=Homo sapiens OX=9606 GN=NACA PE=1 SV=1;sp|E9PAV3|NACAM_HUMAN Nascent polypeptide-associated complex subunit alpha, muscle-specific form OS=Homo sapiens OX=9606 GN=NACA PE=1 SV=1	2	4	4	4	4	2	4	2	4	2	22.8	22.8	22.8	23.384	215	215;2078	0	31.394	0.0010853	0.08474	0.088753	0.096404	0.0070881	0.0058654	0.07579	0.0021309	0.0030727	0.10181	0.0056495	0.17066	0.17224	0.012754	0.0053017	0.16459	0.001531	0.087049	0.095007	0.10412	0.006089	0.0061251	0.078458	0.0024427
O00148	O00148	8	8	2	ATP-dependent RNA helicase DDX39A	DDX39A	sp|O00148|DX39A_HUMAN ATP-dependent RNA helicase DDX39A OS=Homo sapiens OX=9606 GN=DDX39A PE=1 SV=2	1	8	8	2	3	7	3	7	0	2	19.7	19.7	6.1	49.129	427	427	0	52.693	0.00096062	0.060358	0.063457	0.065399	0.0055031	0.003491	0.055846	0.0026085	0.0026057	0.12025	0.0081131	0.20554	0.19166	0.016291	0.0051966	0.2008	0.00088421	0.057015	0.065483	0.06777	0.0051669	0.0053994	0.055974	0.0027007
O00154	O00154	1	1	1	Cytosolic acyl coenzyme A thioester hydrolase	ACOT7	sp|O00154|BACH_HUMAN Cytosolic acyl coenzyme A thioester hydrolase OS=Homo sapiens OX=9606 GN=ACOT7 PE=1 SV=3	1	1	1	1	1	1	1	1	1	1	4.2	4.2	4.2	41.796	380	380	0	7.5602	0.0022775	0.041144	0.038366	0.047198	0.0027355	0.0043733	0.030114	0.0023086	0.0016993	0.13368	0.0077628	0.23072	0.21249	0.016157	0.0070547	0.22192	0	0.036132	0.044833	0.037533	0.0040347	0.0033008	0.032364	0.0029645
O00193	O00193	2	2	2	Small acidic protein	SMAP	sp|O00193|SMAP_HUMAN Small acidic protein OS=Homo sapiens OX=9606 GN=SMAP PE=1 SV=1	1	2	2	2	1	2	1	2	1	2	7.7	7.7	7.7	20.332	183	183	0	11.816	0.0011029	0.095473	0.10538	0.1104	0.0067928	0.0059355	0.086889	0.0015985	0.0029646	0.098748	0.0049734	0.1543	0.15782	0.0095612	0.0030814	0.15499	0.0016281	0.10523	0.10699	0.11817	0.0069663	0.0064237	0.094669	0.0022891
O00244	O00244	3	3	3	Copper transport protein ATOX1	ATOX1	sp|O00244|ATOX1_HUMAN Copper transport protein ATOX1 OS=Homo sapiens OX=9606 GN=ATOX1 PE=1 SV=1	1	3	3	3	3	2	3	2	3	2	25	25	25	7.4016	68	68	0	19.03	0.00026957	0.013611	0.014251	0.014941	0.0022009	0.0011242	0.010946	0.0027475	0.00099966	0.14983	0.0071215	0.25012	0.24415	0.016292	0.0061149	0.25123	0.00027995	0.014963	0.014363	0.016798	0.0010723	0.0010067	0.013021	0.0029385
O00299	O00299	6	6	6	Chloride intracellular channel protein 1	CLIC1	sp|O00299|CLIC1_HUMAN Chloride intracellular channel protein 1 OS=Homo sapiens OX=9606 GN=CLIC1 PE=1 SV=4	1	6	6	6	5	5	5	5	5	5	33.2	33.2	33.2	26.922	241	241	0	52.626	0.0016788	0.10366	0.11375	0.11504	0.00567	0.0041369	0.099509	0.0020249	0.0030041	0.091152	0.0055175	0.14822	0.14876	0.008982	0.0026819	0.14915	0.0012208	0.093122	0.10052	0.10949	0.0065686	0.0062122	0.08283	0.0020842
O00410	O00410	1	1	1	Importin-5	IPO5	sp|O00410|IPO5_HUMAN Importin-5 OS=Homo sapiens OX=9606 GN=IPO5 PE=1 SV=4	1	1	1	1	0	1	0	1	0	1	1	1	1	123.63	1097	1097	0.0015015	6.6046	0	0	0	0	0	0	0	0	0	0	0	0	0	0	0	0	0.0013193	0.068191	0.072259	0.077003	0.003971	0.0034768	0.057573	0.0026807
O00422	O00422	1	1	1	Histone deacetylase complex subunit SAP18	SAP18	sp|O00422|SAP18_HUMAN Histone deacetylase complex subunit SAP18 OS=Homo sapiens OX=9606 GN=SAP18 PE=1 SV=1	1	1	1	1	1	0	1	0	1	0	5.9	5.9	5.9	17.561	153	153	0.0014663	6.4241	0	0.052441	0.057142	0.064498	0.0046166	0.002459	0.045116	0.0023351	0.004225	0.12852	0.0069431	0.21067	0.19665	0.017471	0.0032463	0.20367	0	0	0	0	0	0	0	0
O00487	O00487	1	1	1	26S proteasome non-ATPase regulatory subunit 14	PSMD14	sp|O00487|PSDE_HUMAN 26S proteasome non-ATPase regulatory subunit 14 OS=Homo sapiens OX=9606 GN=PSMD14 PE=1 SV=1	1	1	1	1	0	1	0	1	0	1	4.2	4.2	4.2	34.577	310	310	0	7.4585	0	0	0	0	0	0	0	0	0	0	0	0	0	0	0	0	0	0	0	0	0	0	0	0
O00560	O00560	6	6	6	Syntenin-1	SDCBP	sp|O00560|SDCB1_HUMAN Syntenin-1 OS=Homo sapiens OX=9606 GN=SDCBP PE=1 SV=1	1	6	6	6	5	4	5	4	5	4	28.9	28.9	28.9	32.444	298	298	0	48.505	0.0010239	0.021924	0.026497	0.027718	0.0020871	0.0018313	0.023174	0.0028295	0.0012273	0.1468	0.0084011	0.23724	0.2406	0.016913	0.0055186	0.23156	0.0026786	0.041231	0.037332	0.038146	0.0045984	0.0015763	0.029581	0.0049496
O00567	O00567	4	4	4	Nucleolar protein 56	NOP56	sp|O00567|NOP56_HUMAN Nucleolar protein 56 OS=Homo sapiens OX=9606 GN=NOP56 PE=1 SV=4	1	4	4	4	1	3	1	3	1	3	5.7	5.7	5.7	66.049	594	594	0	27.249	0.001783	0.051396	0.061384	0.060235	0.0056317	0.0039173	0.046541	0.0032511	0.0024625	0.12026	0.0076404	0.20967	0.1987	0.01266	0.0040447	0.21042	0.0014159	0.046885	0.049415	0.052138	0.0054101	0.0025339	0.047951	0.0033786
O00571;O15523;Q9NQI0	O00571;O15523	4;3;1	3;2;1	3;2;1	ATP-dependent RNA helicase DDX3X;ATP-dependent RNA helicase DDX3Y	DDX3X;DDX3Y	sp|O00571|DDX3X_HUMAN ATP-dependent RNA helicase DDX3X OS=Homo sapiens OX=9606 GN=DDX3X PE=1 SV=3;sp|O15523|DDX3Y_HUMAN ATP-dependent RNA helicase DDX3Y OS=Homo sapiens OX=9606 GN=DDX3Y PE=1 SV=2	3	4	3	3	2	4	1	3	1	3	6.9	5.3	5.3	73.243	662	662;660;724	0	20.461	0.0013073	0.056816	0.06938	0.065	0.0029615	0.0029183	0.056077	0.0018745	0.0025263	0.12003	0.0057354	0.20311	0.19865	0.011652	0.0037207	0.19824	0.001338	0.056096	0.071365	0.062836	0.0054186	0.0035279	0.052415	0.0028504
O00625	O00625	5	5	5	Pirin	PIR	sp|O00625|PIR_HUMAN Pirin OS=Homo sapiens OX=9606 GN=PIR PE=1 SV=1	1	5	5	5	3	4	3	4	3	4	15.2	15.2	15.2	32.113	290	290	0	33.702	0.0010535	0.016061	0.018815	0.021036	0.0014522	0.0014799	0.017591	0.0040671	0.00053122	0.15105	0.0097938	0.24806	0.24574	0.016694	0.0051919	0.24694	0.00045746	0.019086	0.025955	0.020904	0.0018066	0.0020192	0.017098	0.0024109
O00767	O00767	1	1	1	Acyl-CoA desaturase	SCD	sp|O00767|ACOD_HUMAN Acyl-CoA desaturase OS=Homo sapiens OX=9606 GN=SCD PE=1 SV=2	1	1	1	1	1	1	1	1	1	1	3.6	3.6	3.6	41.522	359	359	0	8.2977	0	0	0	0	0	0	0	0	0	0	0	0	0	0	0	0	0.00048235	0.036626	0.044409	0.045078	0.0060532	0.0048608	0.033331	0.0020459
O14561	O14561	1	1	1	Acyl carrier protein, mitochondrial	NDUFAB1	sp|O14561|ACPM_HUMAN Acyl carrier protein, mitochondrial OS=Homo sapiens OX=9606 GN=NDUFAB1 PE=1 SV=3	1	1	1	1	1	1	1	1	1	1	5.8	5.8	5.8	17.417	156	156	0.0014327	6.1897	0.0010664	0.067354	0.069518	0.074871	0.0048833	0.0039626	0.058256	0.002929	0.0024593	0.11795	0.0076994	0.19439	0.18512	0.013182	0.0041174	0.19224	0.0017238	0.06107	0.065104	0.070113	0.0050782	0.0041615	0.053692	0.0055239
O14562	O14562	1	1	1	Ubiquitin domain-containing protein UBFD1	UBFD1	sp|O14562|UBFD1_HUMAN Ubiquitin domain-containing protein UBFD1 OS=Homo sapiens OX=9606 GN=UBFD1 PE=1 SV=2	1	1	1	1	1	1	1	1	1	1	2.3	2.3	2.3	33.382	309	309	1	-2	0.00029955	0.025899	0.025361	0.027791	0.0020205	0.0013921	0.025355	0.0021487	0.0010063	0.14665	0.0067772	0.23672	0.24265	0.012027	0.0046255	0.23927	0.00088549	0.024868	0.02721	0.028964	0.0018987	0.0013704	0.023915	0.0030141
P47813;O14602	P47813;O14602	1;1	1;1	1;1	Eukaryotic translation initiation factor 1A, X-chromosomal;Eukaryotic translation initiation factor 1A, Y-chromosomal	EIF1AX;EIF1AY	sp|P47813|IF1AX_HUMAN Eukaryotic translation initiation factor 1A, X-chromosomal OS=Homo sapiens OX=9606 GN=EIF1AX PE=1 SV=2;sp|O14602|IF1AY_HUMAN Eukaryotic translation initiation factor 1A, Y-chromosomal OS=Homo sapiens OX=9606 GN=EIF1AY PE=1 SV=4	2	1	1	1	1	1	1	1	1	1	4.9	4.9	4.9	16.46	144	144;144	0.0082192	5.8508	0	0.078985	0.087306	0.089186	0.0060963	0.0041084	0.07414	0.0022009	0.0019331	0.11017	0.0030273	0.18256	0.16923	0.012189	0.0045406	0.17432	0.00076047	0.089243	0.10793	0.10221	0.0062083	0.0045348	0.083583	0.00096701
O14737	O14737	1	1	1	Programmed cell death protein 5	PDCD5	sp|O14737|PDCD5_HUMAN Programmed cell death protein 5 OS=Homo sapiens OX=9606 GN=PDCD5 PE=1 SV=3	1	1	1	1	0	1	0	1	0	1	10.4	10.4	10.4	14.285	125	125	0	8.6695	0	0	0	0	0	0	0	0	0	0	0	0	0	0	0	0	0	0.088817	0.095444	0.087597	0.0051881	0.0048206	0.082325	0.0035859
Q5IS74;O14773	Q5IS74;O14773	1;1	1;1	1;1	Tripeptidyl-peptidase 1	TPP1	sp|Q5IS74|TPP1_PANTR Tripeptidyl-peptidase 1 OS=Pan troglodytes OX=9598 GN=TPP1 PE=2 SV=1;sp|O14773|TPP1_HUMAN Tripeptidyl-peptidase 1 OS=Homo sapiens OX=9606 GN=TPP1 PE=1 SV=2	2	1	1	1	1	1	1	1	1	1	1.2	1.2	1.2	61.294	563	563;563	0.0069348	5.9561	0.0011969	0.079565	0.087869	0.083315	0.0057437	0.0036162	0.071653	0.0022363	0.0019443	0.10808	0.0053118	0.17542	0.18477	0.010617	0.0031485	0.17552	0.0011979	0.079561	0.087019	0.088622	0.0069086	0.0041734	0.06359	0
O14818;Q8TAA3	O14818;Q8TAA3	4;2	4;2	4;2	Proteasome subunit alpha type-7;Proteasome subunit alpha type-7-like	PSMA7;PSMA8	sp|O14818|PSA7_HUMAN Proteasome subunit alpha type-7 OS=Homo sapiens OX=9606 GN=PSMA7 PE=1 SV=1;sp|Q8TAA3|PSMA8_HUMAN Proteasome subunit alpha-type 8 OS=Homo sapiens OX=9606 GN=PSMA8 PE=2 SV=3	2	4	4	4	3	2	3	2	3	2	19.4	19.4	19.4	27.887	248	248;256	0	35.723	0.0011627	0.054512	0.056973	0.057115	0.0034583	0.0036905	0.047228	0.0031103	0.0020714	0.1269	0.0088336	0.20324	0.21599	0.011521	0.0048449	0.19935	0.00087379	0.052746	0.053452	0.057371	0.004625	0.0038423	0.04454	0.0023404
P19105;O14950;P24844	P19105;O14950;P24844	4;4;2	4;4;2	4;4;2	Myosin regulatory light chain 12A;Myosin regulatory light chain 12B;Myosin regulatory light polypeptide 9	MYL12A;MYL12B;MYL9	sp|P19105|ML12A_HUMAN Myosin regulatory light chain 12A OS=Homo sapiens OX=9606 GN=MYL12A PE=1 SV=2;sp|O14950|ML12B_HUMAN Myosin regulatory light chain 12B OS=Homo sapiens OX=9606 GN=MYL12B PE=1 SV=2;sp|P24844|MYL9_HUMAN Myosin regulatory light polypeptide	3	4	4	4	4	4	4	4	4	4	21.6	21.6	21.6	19.794	171	171;172;172	0	28.183	0.00089862	0.063596	0.065266	0.070994	0.0039483	0.0030401	0.057352	0.0024896	0.002426	0.12018	0.0075723	0.19842	0.19394	0.011292	0.0040696	0.19486	0.00082928	0.06307	0.068046	0.069686	0.0034009	0.0034796	0.055361	0.0030159
O14979;REV__Q8N0S2;REV__Q9ULL8;Q9ULL8	O14979	6;1;1;1	6;1;1;1	6;1;1;1	Heterogeneous nuclear ribonucleoprotein D-like	HNRNPDL	sp|O14979|HNRDL_HUMAN Heterogeneous nuclear ribonucleoprotein D-like OS=Homo sapiens OX=9606 GN=HNRNPDL PE=1 SV=3	4	6	6	6	5	4	5	4	5	4	8.8	8.8	8.8	46.437	420	420;351;1493;1493	0	36.376	0.00054782	0.053429	0.059331	0.059349	0.0031892	0.002718	0.048407	0.0019625	0.0020126	0.12549	0.0061575	0.20194	0.20771	0.010959	0.0041866	0.20541	0.00091082	0.059088	0.06442	0.064965	0.0044291	0.0039192	0.052224	0.0022756
O14980	O14980	1	1	1	Exportin-1	XPO1	sp|O14980|XPO1_HUMAN Exportin-1 OS=Homo sapiens OX=9606 GN=XPO1 PE=1 SV=1	1	1	1	1	1	0	1	0	1	0	0.9	0.9	0.9	123.38	1071	1071	0.0014837	6.5251	0.0014523	0.052171	0.055417	0.064274	0.0035267	0.0033819	0.045886	0.0026658	0.0021136	0.13297	0.0081847	0.20375	0.19662	0.011801	0.0047418	0.21105	0	0	0	0	0	0	0	0
O15050	O15050	1	1	1	TPR and ankyrin repeat-containing protein 1	TRANK1	sp|O15050|TRNK1_HUMAN TPR and ankyrin repeat-containing protein 1 OS=Homo sapiens OX=9606 GN=TRANK1 PE=2 SV=4	1	1	1	1	0	1	0	1	0	1	0.2	0.2	0.2	336.22	2925	2925	0.0014684	6.4262	0	0	0	0	0	0	0	0	0	0	0	0	0	0	0	0	0.0012107	0.057486	0.059704	0.066596	0.0048197	0.004481	0.048953	0.0034787
O15511	O15511	1	1	1	Actin-related protein 2/3 complex subunit 5	ARPC5	sp|O15511|ARPC5_HUMAN Actin-related protein 2/3 complex subunit 5 OS=Homo sapiens OX=9606 GN=ARPC5 PE=1 SV=3	1	1	1	1	1	0	1	0	1	0	4.6	4.6	4.6	16.32	151	151	0.0042194	6.0554	0	0.080406	0.085584	0.09201	0.0050143	0.0053938	0.081574	0.0032131	0.0034247	0.10788	0.0067923	0.17244	0.17544	0.010702	0.0018345	0.16829	0	0	0	0	0	0	0	0
O43143	O43143	3	3	3	Pre-mRNA-splicing factor ATP-dependent RNA helicase DHX15	DHX15	sp|O43143|DHX15_HUMAN Pre-mRNA-splicing factor ATP-dependent RNA helicase DHX15 OS=Homo sapiens OX=9606 GN=DHX15 PE=1 SV=2	1	3	3	3	1	3	1	3	1	3	3.9	3.9	3.9	90.932	795	795	0	20.235	0.0011788	0.049892	0.052642	0.058429	0.0028726	0.0040223	0.04448	0.0023205	0.0029535	0.12797	0.0068203	0.20249	0.2161	0.01277	0.0042236	0.21083	0.00099871	0.053167	0.067235	0.061521	0.0045162	0.003755	0.04885	0.0029623
O43169	O43169	1	1	1	Cytochrome b5 type B	CYB5B	sp|O43169|CYB5B_HUMAN Cytochrome b5 type B OS=Homo sapiens OX=9606 GN=CYB5B PE=1 SV=3	1	1	1	1	1	0	1	0	1	0	10	10	10	16.694	150	150	0	8.9733	0	0.041153	0.053333	0.05216	0	0	0.047239	0	0	0.15674	0.0089867	0.2039	0.201	0.013027	0	0.22245	0	0	0	0	0	0	0	0
O43175	O43175	8	8	8	D-3-phosphoglycerate dehydrogenase	PHGDH	sp|O43175|SERA_HUMAN D-3-phosphoglycerate dehydrogenase OS=Homo sapiens OX=9606 GN=PHGDH PE=1 SV=4	1	8	8	8	4	7	4	7	4	7	16.5	16.5	16.5	56.65	533	533	0	61.492	0.00072534	0.037173	0.042082	0.043934	0.0030212	0.0025383	0.03464	0.0023755	0.0019289	0.14098	0.0076034	0.22028	0.22453	0.011894	0.0046182	0.22216	0.00081323	0.037711	0.039011	0.040482	0.0024732	0.0017415	0.032842	0.0035114
O43242	O43242	3	3	3	26S proteasome non-ATPase regulatory subunit 3	PSMD3	sp|O43242|PSMD3_HUMAN 26S proteasome non-ATPase regulatory subunit 3 OS=Homo sapiens OX=9606 GN=PSMD3 PE=1 SV=2	1	3	3	3	2	3	2	3	2	3	6.4	6.4	6.4	60.977	534	534	0	21.028	0.0019944	0.077228	0.13823	0.063523	0.0064633	0.0025859	0.056362	0.0040387	0.0043021	0.097603	0.0078021	0.19344	0.16239	0.01179	0.0045088	0.17808	0.00046433	0.05913	0.065567	0.061546	0.0034384	0.0038772	0.051389	0.003106
O43390	O43390	7	2	2	Heterogeneous nuclear ribonucleoprotein R	HNRNPR	sp|O43390|HNRPR_HUMAN Heterogeneous nuclear ribonucleoprotein R OS=Homo sapiens OX=9606 GN=HNRNPR PE=1 SV=1	1	7	2	2	6	6	1	2	1	2	13.1	5.7	5.7	70.942	633	633	0	12.579	0.00079005	0.055418	0.054257	0.066065	0.0031685	0.0029395	0.048057	0.0030901	0.0031566	0.12321	0.008587	0.20213	0.21082	0.013796	0.0042626	0.20026	0.0013602	0.059309	0.060845	0.06471	0.0038663	0.0034913	0.046433	0.0022491
O43399	O43399	1	1	1	Tumor protein D54	TPD52L2	sp|O43399|TPD54_HUMAN Tumor protein D54 OS=Homo sapiens OX=9606 GN=TPD52L2 PE=1 SV=2	1	1	1	1	1	0	1	0	1	0	4.9	4.9	4.9	22.237	206	206	0.001462	6.4019	0.0019357	0.05901	0.059693	0.068494	0.0032287	0.0058543	0.04914	0.0027631	0.0030922	0.12512	0.0054403	0.20479	0.1938	0.012879	0.0042043	0.20056	0	0	0	0	0	0	0	0
O43665	O43665	2	2	2	Regulator of G-protein signaling 10	RGS10	sp|O43665|RGS10_HUMAN Regulator of G-protein signaling 10 OS=Homo sapiens OX=9606 GN=RGS10 PE=1 SV=3	1	2	2	2	0	2	0	2	0	2	13.3	13.3	13.3	21.21	181	181	0	15.673	0	0	0	0	0	0	0	0	0	0	0	0	0	0	0	0	0.00072428	0.024239	0.026125	0.023103	0.0025887	0.0020222	0.01887	0.0045735
O43707;Q08043	O43707	22;2	22;2	15;0	Alpha-actinin-4	ACTN4	sp|O43707|ACTN4_HUMAN Alpha-actinin-4 OS=Homo sapiens OX=9606 GN=ACTN4 PE=1 SV=2	2	22	22	15	15	17	15	17	9	11	29.7	29.7	22.1	104.85	911	911;901	0	173.42	0.0010105	0.046825	0.048434	0.052221	0.0037588	0.0027188	0.04155	0.0023019	0.0022175	0.13376	0.0081426	0.21314	0.21373	0.013942	0.0047179	0.21042	0.0007903	0.047767	0.051025	0.055089	0.0035522	0.0032791	0.043234	0.0030702
O43776	O43776	1	1	1	Asparagine--tRNA ligase, cytoplasmic	NARS	sp|O43776|SYNC_HUMAN Asparagine--tRNA ligase, cytoplasmic OS=Homo sapiens OX=9606 GN=NARS1 PE=1 SV=1	1	1	1	1	0	1	0	1	0	1	2.7	2.7	2.7	62.942	548	548	0	7.1082	0	0	0	0	0	0	0	0	0	0	0	0	0	0	0	0	0	0.049745	0.053934	0.060361	0.0050497	0.0039476	0.043637	0.0050874
O43809	O43809	2	2	2	Cleavage and polyadenylation specificity factor subunit 5	NUDT21	sp|O43809|CPSF5_HUMAN Cleavage and polyadenylation specificity factor subunit 5 OS=Homo sapiens OX=9606 GN=NUDT21 PE=1 SV=1	1	2	2	2	1	2	1	2	1	2	6.6	6.6	6.6	26.227	227	227	0	11.762	0.002194	0.069624	0.067788	0.0799	0.0085481	0.011852	0.065524	0.0024725	0.0056723	0.11191	0.0066213	0.18482	0.19852	0.0090812	0	0.17547	0.0010257	0.066187	0.066825	0.076319	0.0084298	0.0092027	0.05758	0.0017947
O43837	O43837	1	1	1	Isocitrate dehydrogenase [NAD] subunit beta, mitochondrial	IDH3B	sp|O43837|IDH3B_HUMAN Isocitrate dehydrogenase [NAD] subunit beta, mitochondrial OS=Homo sapiens OX=9606 GN=IDH3B PE=1 SV=2	1	1	1	1	0	1	0	1	0	1	3.1	3.1	3.1	42.183	385	385	0	7.48	0	0	0	0	0	0	0	0	0	0	0	0	0	0	0	0	0.0011296	0.040267	0.047958	0.051364	0.0029097	0.0023674	0.042727	0.003634
O43852	O43852	9	9	9	Calumenin	CALU	sp|O43852|CALU_HUMAN Calumenin OS=Homo sapiens OX=9606 GN=CALU PE=1 SV=2	1	9	9	9	8	7	8	7	8	7	31.1	31.1	31.1	37.106	315	315	0	85.719	0.00058376	0.023351	0.024627	0.024862	0.0018777	0.0012823	0.018787	0.0025601	0.001114	0.14855	0.0077273	0.24259	0.23714	0.017308	0.0054451	0.24492	0.00050003	0.021607	0.023075	0.023492	0.001611	0.0013995	0.020237	0.0028334
O60506	O60506	8	8	3	Heterogeneous nuclear ribonucleoprotein Q	SYNCRIP	sp|O60506|HNRPQ_HUMAN Heterogeneous nuclear ribonucleoprotein Q OS=Homo sapiens OX=9606 GN=SYNCRIP PE=1 SV=2	1	8	8	3	8	5	8	5	3	1	13.3	13.3	5.8	69.602	623	623	0	56.684	0.00072411	0.061745	0.068451	0.073413	0.0038543	0.0039275	0.055266	0.0021493	0.00238	0.12111	0.0062125	0.19205	0.19783	0.012293	0.0038492	0.19492	0.00074113	0.062132	0.065211	0.070683	0.0038682	0.0030189	0.057397	0.0024266
Q99879;Q99877;Q93079;Q5QNW6;P62807;P58876;O60814;P57053	Q99879;Q99877;Q93079;Q5QNW6;P62807;P58876;O60814;P57053	8;8;8;8;8;8;8;7	1;1;1;1;1;1;1;1	0;0;0;0;0;0;0;0	Histone H2B type 1-M;Histone H2B type 1-N;Histone H2B type 1-H;Histone H2B type 2-F;Histone H2B type 1-C/E/F/G/I;Histone H2B type 1-D;Histone H2B type 1-K;Histone H2B type F-S	HIST1H2BM;HIST1H2BN;HIST1H2BH;HIST2H2BF;HIST1H2BC;HIST1H2BD;HIST1H2BK;H2BFS	sp|Q99879|H2B1M_HUMAN Histone H2B type 1-M OS=Homo sapiens OX=9606 GN=H2BC14 PE=1 SV=3;sp|Q99877|H2B1N_HUMAN Histone H2B type 1-N OS=Homo sapiens OX=9606 GN=H2BC15 PE=1 SV=3;sp|Q93079|H2B1H_HUMAN Histone H2B type 1-H OS=Homo sapiens OX=9606 GN=H2BC9 PE=1 S	8	8	1	0	6	8	0	1	0	0	51.6	5.6	0	13.989	126	126;126;126;126;126;126;126;126	1	-2	0	0	0	0	0	0	0	0	0	0	0	0	0	0	0	0	0.00076829	0.066281	0.074465	0.069254	0.003587	0.003069	0.065059	0.0020587
O75083	O75083	3	3	3	WD repeat-containing protein 1	WDR1	sp|O75083|WDR1_HUMAN WD repeat-containing protein 1 OS=Homo sapiens OX=9606 GN=WDR1 PE=1 SV=4	1	3	3	3	1	2	1	2	1	2	7.8	7.8	7.8	66.193	606	606	0	26.726	0.0011959	0.067792	0.078151	0.076295	0.005463	0.0054324	0.060321	0.0026572	0.0030272	0.11578	0.0052513	0.19325	0.17695	0.01444	0.005694	0.1883	0.001298	0.056288	0.066833	0.063932	0.0057978	0.0061729	0.052314	0.0020529
O75131;Q96FN4;Q8IYJ1;Q96A23;O95741;Q86YQ8;Q9HCH3;Q9UBL6	O75131;Q96FN4;Q8IYJ1;Q96A23;O95741;Q86YQ8;Q9HCH3;Q9UBL6	1;1;1;1;1;1;1;1	1;1;1;1;1;1;1;1	1;1;1;1;1;1;1;1	Copine-3;Copine-2;Copine-9;Copine-4;Copine-6;Copine-8;Copine-5;Copine-7	CPNE3;CPNE2;CPNE9;CPNE4;CPNE6;CPNE8;CPNE5;CPNE7	sp|O75131|CPNE3_HUMAN Copine-3 OS=Homo sapiens OX=9606 GN=CPNE3 PE=1 SV=1;sp|Q96FN4|CPNE2_HUMAN Copine-2 OS=Homo sapiens OX=9606 GN=CPNE2 PE=1 SV=3;sp|Q8IYJ1|CPNE9_HUMAN Copine-9 OS=Homo sapiens OX=9606 GN=CPNE9 PE=1 SV=3;sp|Q96A23|CPNE4_HUMAN Copine-4 OS=	8	1	1	1	0	1	0	1	0	1	1.7	1.7	1.7	60.13	537	537;548;553;557;557;564;593;633	0.0014749	6.4462	0	0	0	0	0	0	0	0	0	0	0	0	0	0	0	0	0.0012058	0.046785	0.046558	0.05029	0.0033426	0.0018475	0.042897	0.0051318
O75347	O75347	7	7	7	Tubulin-specific chaperone A	TBCA	sp|O75347|TBCA_HUMAN Tubulin-specific chaperone A OS=Homo sapiens OX=9606 GN=TBCA PE=1 SV=3	1	7	7	7	6	6	6	6	6	6	51.9	51.9	51.9	12.855	108	108	0	54.219	0.0006901	0.06082	0.06587	0.070893	0.0042252	0.0033251	0.054448	0.0020805	0.0027282	0.12235	0.0065442	0.19222	0.19911	0.011417	0.0036261	0.19333	0.00096957	0.063785	0.062506	0.069925	0.0041395	0.0036552	0.05603	0.0027857
O95670;O75348	O95670;O75348	1;1	1;1	1;1	V-type proton ATPase subunit G 2;V-type proton ATPase subunit G 1	ATP6V1G2;ATP6V1G1	sp|O95670|VATG2_HUMAN V-type proton ATPase subunit G 2 OS=Homo sapiens OX=9606 GN=ATP6V1G2 PE=1 SV=1;sp|O75348|VATG1_HUMAN V-type proton ATPase subunit G 1 OS=Homo sapiens OX=9606 GN=ATP6V1G1 PE=1 SV=3	2	1	1	1	1	0	1	0	1	0	12.7	12.7	12.7	13.604	118	118;118	0	7.4782	0.0017541	0.034134	0.040572	0.040505	0.0045442	0.0037943	0.028729	0.0040591	0.0030782	0.13977	0.0071767	0.22513	0.22199	0.019157	0.008479	0.21713	0	0	0	0	0	0	0	0
O75367;Q9P0M6	O75367;Q9P0M6	2;1	2;1	2;1	Core histone macro-H2A.1;Core histone macro-H2A.2	H2AFY;H2AFY2	sp|O75367|H2AY_HUMAN Core histone macro-H2A.1 OS=Homo sapiens OX=9606 GN=MACROH2A1 PE=1 SV=4;sp|Q9P0M6|H2AW_HUMAN Core histone macro-H2A.2 OS=Homo sapiens OX=9606 GN=MACROH2A2 PE=1 SV=3	2	2	2	2	0	2	0	2	0	2	7.8	7.8	7.8	39.617	372	372;372	0	21.472	0	0	0	0	0	0	0	0	0	0	0	0	0	0	0	0	0.0012538	0.070831	0.073439	0.077634	0.0047345	0.0051053	0.063583	0.002881
O75368	O75368	4	4	4	SH3 domain-binding glutamic acid-rich-like protein	SH3BGRL	sp|O75368|SH3L1_HUMAN SH3 domain-binding glutamic acid-rich-like protein OS=Homo sapiens OX=9606 GN=SH3BGRL PE=1 SV=1	1	4	4	4	2	3	2	3	2	3	26.3	26.3	26.3	12.774	114	114	0	25.696	0.00088809	0.085035	0.095371	0.093832	0.0051429	0.0043354	0.086408	0.0015514	0.003862	0.10598	0.0068569	0.16642	0.16814	0.0090689	0.0035153	0.16359	0.0014011	0.07529	0.076714	0.091609	0.0039168	0.0040947	0.067448	0.002119
O75390	O75390	6	6	6	Citrate synthase, mitochondrial	CS	sp|O75390|CISY_HUMAN Citrate synthase, mitochondrial OS=Homo sapiens OX=9606 GN=CS PE=1 SV=2	1	6	6	6	4	4	4	4	4	4	13.5	13.5	13.5	51.712	466	466	0	43.214	0.0011546	0.045946	0.048768	0.05379	0.0041716	0.0044558	0.039384	0.0034212	0.0019511	0.13293	0.0080939	0.21902	0.20806	0.014853	0.0053924	0.21277	0.00048917	0.041759	0.048158	0.047767	0.0030739	0.0027744	0.037864	0.0023126
O75396	O75396	1	1	1	Vesicle-trafficking protein SEC22b	SEC22B	sp|O75396|SC22B_HUMAN Vesicle-trafficking protein SEC22b OS=Homo sapiens OX=9606 GN=SEC22B PE=1 SV=4	1	1	1	1	1	0	1	0	1	0	4.2	4.2	4.2	24.593	215	215	0.0014205	6.157	0.0011392	0.040701	0.042727	0.04598	0.0034873	0.0027227	0.033656	0.0020978	0.0023127	0.14092	0.0089912	0.22793	0.20873	0.014958	0.0067759	0.21687	0	0	0	0	0	0	0	0
O75531	O75531	1	1	1	Barrier-to-autointegration factor;Barrier-to-autointegration factor, N-terminally processed	BANF1	sp|O75531|BAF_HUMAN Barrier-to-autointegration factor OS=Homo sapiens OX=9606 GN=BANF1 PE=1 SV=1	1	1	1	1	1	1	1	1	1	1	7.9	7.9	7.9	10.058	89	89	0.0014793	6.4854	0.00069641	0.041331	0.048217	0.049731	0.0034511	0.0028697	0.036697	0.0021696	0.0022494	0.13354	0.0061806	0.21397	0.21643	0.012002	0.0057147	0.22476	0.00043487	0.046142	0.04523	0.052347	0.0039734	0.0031471	0.040245	0.0025887
O75534	O75534	2	2	2	Cold shock domain-containing protein E1	CSDE1	sp|O75534|CSDE1_HUMAN Cold shock domain-containing protein E1 OS=Homo sapiens OX=9606 GN=CSDE1 PE=1 SV=2	1	2	2	2	1	1	1	1	1	1	4.4	4.4	4.4	88.884	798	798	0	12.899	0.0016226	0.031683	0.029828	0.035675	0.0045676	0.0029458	0.026195	0.0040468	0.0020527	0.13018	0.0095046	0.23786	0.23916	0.017808	0.0058455	0.22103	0.0020622	0.065916	0.060912	0.06548	0.0063747	0.0045034	0.050663	0.0012991
O75608	O75608	1	1	1	Acyl-protein thioesterase 1	LYPLA1	sp|O75608|LYPA1_HUMAN Acyl-protein thioesterase 1 OS=Homo sapiens OX=9606 GN=LYPLA1 PE=1 SV=1	1	1	1	1	0	1	0	1	0	1	4.8	4.8	4.8	24.669	230	230	0	7.6233	0	0	0	0	0	0	0	0	0	0	0	0	0	0	0	0	0.00072772	0.065168	0.070024	0.069844	0.0031924	0.0039359	0.057985	0.0023679
O75643	O75643	2	2	2	U5 small nuclear ribonucleoprotein 200 kDa helicase	SNRNP200	sp|O75643|U520_HUMAN U5 small nuclear ribonucleoprotein 200 kDa helicase OS=Homo sapiens OX=9606 GN=SNRNP200 PE=1 SV=2	1	2	2	2	0	2	0	2	0	2	1.1	1.1	1.1	244.5	2136	2136	0	13.454	0	0	0	0	0	0	0	0	0	0	0	0	0	0	0	0	0.0011181	0.052832	0.05906	0.052418	0.00442	0.0060078	0.041703	0.0047528
O75821	O75821	3	3	3	Eukaryotic translation initiation factor 3 subunit G	EIF3G	sp|O75821|EIF3G_HUMAN Eukaryotic translation initiation factor 3 subunit G OS=Homo sapiens OX=9606 GN=EIF3G PE=1 SV=2	1	3	3	3	3	1	3	1	3	1	7.8	7.8	7.8	35.611	320	320	0	16.221	0.001319	0.055123	0.05853	0.065039	0.0051326	0.0027379	0.044742	0.002382	0.0023264	0.13269	0.006747	0.20146	0.20375	0.013194	0.005847	0.19899	0.0013531	0.056572	0.059366	0.066342	0.0047176	0.0043411	0.051306	0.0036588
P16152;O75828	P16152;O75828	1;1	1;1	1;1	Carbonyl reductase [NADPH] 1;Carbonyl reductase [NADPH] 3	CBR1;CBR3	sp|P16152|CBR1_HUMAN Carbonyl reductase [NADPH] 1 OS=Homo sapiens OX=9606 GN=CBR1 PE=1 SV=3;sp|O75828|CBR3_HUMAN Carbonyl reductase [NADPH] 3 OS=Homo sapiens OX=9606 GN=CBR3 PE=1 SV=3	2	1	1	1	0	1	0	1	0	1	4.7	4.7	4.7	30.375	277	277;277	0	9.8385	0	0	0	0	0	0	0	0	0	0	0	0	0	0	0	0	0.0011588	0.037648	0.038373	0.042009	0.0022474	0.0020327	0.035399	0.0032206
O75874;P48735	O75874	6;1	6;1	6;1	Isocitrate dehydrogenase [NADP] cytoplasmic	IDH1	sp|O75874|IDHC_HUMAN Isocitrate dehydrogenase [NADP] cytoplasmic OS=Homo sapiens OX=9606 GN=IDH1 PE=1 SV=2	2	6	6	6	6	5	6	5	6	5	13	13	13	46.659	414	414;452	0	41.218	0.0012363	0.047197	0.054475	0.054658	0.0034198	0.0029147	0.044391	0.0034195	0.0021851	0.1316	0.0074633	0.21086	0.21098	0.013396	0.0041623	0.20727	0.00062571	0.048067	0.052062	0.055769	0.0042901	0.0031555	0.039546	0.0020116
O75915	O75915	2	2	2	PRA1 family protein 3	ARL6IP5	sp|O75915|PRAF3_HUMAN PRA1 family protein 3 OS=Homo sapiens OX=9606 GN=ARL6IP5 PE=1 SV=1	1	2	2	2	2	1	2	1	2	1	9.6	9.6	9.6	21.614	188	188	0	12.671	0.00047423	0.021776	0.024036	0.02694	0.0011379	0.0011375	0.018122	0.0020889	0.0012804	0.15447	0.0072146	0.24716	0.24204	0.011947	0.0029739	0.2372	0.00085075	0.018399	0.021725	0.018281	0.0018927	0.001026	0.015418	0.0037329
O75937	O75937	1	1	1	DnaJ homolog subfamily C member 8	DNAJC8	sp|O75937|DNJC8_HUMAN DnaJ homolog subfamily C member 8 OS=Homo sapiens OX=9606 GN=DNAJC8 PE=1 SV=2	1	1	1	1	0	1	0	1	0	1	3.2	3.2	3.2	29.841	253	253	0.0015106	6.667	0	0	0	0	0	0	0	0	0	0	0	0	0	0	0	0	0.0011556	0.045924	0.050094	0.053401	0.0057503	0.0051347	0.044063	0.0029026
O75947	O75947	3	3	3	ATP synthase subunit d, mitochondrial	ATP5H	sp|O75947|ATP5H_HUMAN ATP synthase subunit d, mitochondrial OS=Homo sapiens OX=9606 GN=ATP5PD PE=1 SV=3	1	3	3	3	1	3	1	3	1	3	18	18	18	18.491	161	161	0	17.269	0.0013064	0.045999	0.049016	0.056961	0.0046869	0.0041897	0.037038	0.0026822	0.003323	0.13643	0.0067608	0.20746	0.21684	0.016735	0.0057331	0.20484	0.00092673	0.044754	0.051405	0.054091	0.0025727	0.0030478	0.040905	0.0019521
O76021	O76021	4	4	4	Ribosomal L1 domain-containing protein 1	RSL1D1	sp|O76021|RL1D1_HUMAN Ribosomal L1 domain-containing protein 1 OS=Homo sapiens OX=9606 GN=RSL1D1 PE=1 SV=3	1	4	4	4	1	4	1	4	1	4	7.6	7.6	7.6	54.972	490	490	0	26.176	0.0023536	0.052113	0.053441	0.064686	0.002699	0.0029067	0.052294	0.0023252	0.0021355	0.12728	0.0073243	0.20915	0.20863	0.0094725	0.0014904	0.2017	0	0.050839	0.058501	0.059048	0.0041905	0.0037898	0.052602	0.0026431
O94925	O94925	1	1	1	Glutaminase kidney isoform, mitochondrial	GLS	sp|O94925|GLSK_HUMAN Glutaminase kidney isoform, mitochondrial OS=Homo sapiens OX=9606 GN=GLS PE=1 SV=1	1	1	1	1	0	1	0	1	0	1	2.2	2.2	2.2	73.46	669	669	0	7.1254	0	0	0	0	0	0	0	0	0	0	0	0	0	0	0	0	0	0.069206	0.064267	0.07461	0.0032536	0.0035769	0.052557	0.0035089
O95373	O95373	1	1	1	Importin-7	IPO7	sp|O95373|IPO7_HUMAN Importin-7 OS=Homo sapiens OX=9606 GN=IPO7 PE=1 SV=1	1	1	1	1	0	1	0	1	0	1	1.6	1.6	1.6	119.52	1038	1038	0	10.542	0	0	0	0	0	0	0	0	0	0	0	0	0	0	0	0	0	0.043776	0.050976	0.048805	0.0066952	0.0029065	0.034161	0.0028055
O95399	O95399	1	1	1	Urotensin-2	UTS2	sp|O95399|UTS2_HUMAN Urotensin-2 OS=Homo sapiens OX=9606 GN=UTS2 PE=1 SV=1	1	1	1	1	1	1	1	1	1	1	6.5	6.5	6.5	14.295	124	124	0.0014728	6.4388	0.00081568	0.069685	0.073108	0.085129	0.005557	0.0055346	0.065378	0.002135	0.003129	0.11429	0.0051124	0.1834	0.18784	0.0097236	0.0035003	0.18566	0.00084697	0.059407	0.058422	0.063713	0.0038243	0.0028932	0.048111	0.002821
O95831	O95831	1	1	1	Apoptosis-inducing factor 1, mitochondrial	AIFM1	sp|O95831|AIFM1_HUMAN Apoptosis-inducing factor 1, mitochondrial OS=Homo sapiens OX=9606 GN=AIFM1 PE=1 SV=1	1	1	1	1	0	1	0	1	0	1	2	2	2	66.9	613	613	0	7.4045	0	0	0	0	0	0	0	0	0	0	0	0	0	0	0	0	0.0014274	0.055782	0.055656	0.060253	0.0054085	0.004731	0.042655	0.0033464
P00338	P00338	11	11	11	L-lactate dehydrogenase A chain	LDHA	sp|P00338|LDHA_HUMAN L-lactate dehydrogenase A chain OS=Homo sapiens OX=9606 GN=LDHA PE=1 SV=2	1	11	11	11	7	10	7	10	7	10	31.9	31.9	31.9	36.688	332	332	0	103.31	0.00065633	0.042569	0.047213	0.051018	0.0024592	0.0017896	0.03991	0.0019659	0.0013616	0.13519	0.0068278	0.21008	0.22076	0.010989	0.0034976	0.21545	0.00063865	0.043137	0.047674	0.049217	0.0028635	0.0025815	0.038604	0.0026912
P49448;P00367	P49448;P00367	2;2	2;2	2;2	Glutamate dehydrogenase 2, mitochondrial;Glutamate dehydrogenase 1, mitochondrial	GLUD2;GLUD1	sp|P49448|DHE4_HUMAN Glutamate dehydrogenase 2, mitochondrial OS=Homo sapiens OX=9606 GN=GLUD2 PE=1 SV=2;sp|P00367|DHE3_HUMAN Glutamate dehydrogenase 1, mitochondrial OS=Homo sapiens OX=9606 GN=GLUD1 PE=1 SV=2	2	2	2	2	0	2	0	2	0	2	3	3	3	61.433	558	558;558	0	11.734	0	0	0	0	0	0	0	0	0	0	0	0	0	0	0	0	0.00090697	0.043212	0.051247	0.049018	0.0048507	0.0036178	0.037146	0.0033449
P00387	P00387	5	5	5	NADH-cytochrome b5 reductase 3;NADH-cytochrome b5 reductase 3 membrane-bound form;NADH-cytochrome b5 reductase 3 soluble form	CYB5R3	sp|P00387|NB5R3_HUMAN NADH-cytochrome b5 reductase 3 OS=Homo sapiens OX=9606 GN=CYB5R3 PE=1 SV=3	1	5	5	5	3	4	3	4	3	4	20.3	20.3	20.3	34.234	301	301	0	39.836	0.0013618	0.022919	0.02459	0.024838	0.0014615	0.0014653	0.020578	0.0029572	0.0016492	0.15515	0.0072327	0.24158	0.23573	0.015353	0.0055549	0.23487	0.0007888	0.026813	0.03036	0.03496	0.0024722	0.0025785	0.025154	0.0036056
P00403	P00403	1	1	1	Cytochrome c oxidase subunit 2	MT-CO2	sp|P00403|COX2_HUMAN Cytochrome c oxidase subunit 2 OS=Homo sapiens OX=9606 GN=MT-CO2 PE=1 SV=1	1	1	1	1	1	1	1	1	1	1	4.4	4.4	4.4	25.565	227	227	0.0015129	6.6677	0.002149	0.064758	0.068425	0.07744	0.0059914	0.0051012	0.061524	0.0034334	0.0027487	0.11957	0.005959	0.19043	0.19514	0.012453	0.0044847	0.1804	0.0012545	0.046456	0.054303	0.053613	0.0029684	0.0029686	0.042151	0.0029917
P00441	P00441	7	7	7	Superoxide dismutase [Cu-Zn]	SOD1	sp|P00441|SODC_HUMAN Superoxide dismutase [Cu-Zn] OS=Homo sapiens OX=9606 GN=SOD1 PE=1 SV=2	1	7	7	7	7	6	7	6	7	6	33.8	33.8	33.8	15.936	154	154	0	50.42	0.0010551	0.072401	0.084598	0.078558	0.0057891	0.0042592	0.065052	0.0026941	0.0028194	0.11113	0.006429	0.18326	0.18375	0.011981	0.0041276	0.18329	0.00071472	0.07374	0.081667	0.084756	0.0057257	0.0039816	0.068913	0.0021856
P00492	P00492	2	2	2	Hypoxanthine-guanine phosphoribosyltransferase	HPRT1	sp|P00492|HPRT_HUMAN Hypoxanthine-guanine phosphoribosyltransferase OS=Homo sapiens OX=9606 GN=HPRT1 PE=1 SV=2	1	2	2	2	1	2	1	2	1	2	10.6	10.6	10.6	24.579	218	218	0	16.465	0.0028743	0.066393	0.069277	0.0734	0.004629	0.0034078	0.05801	0.0055651	0.0027501	0.12447	0.013595	0.19144	0.1869	0.014829	0.0031418	0.17932	0.0010216	0.074801	0.076325	0.08205	0.0041168	0.0023874	0.064374	0.0019833
P00505	P00505	8	8	8	Aspartate aminotransferase, mitochondrial	GOT2	sp|P00505|AATM_HUMAN Aspartate aminotransferase, mitochondrial OS=Homo sapiens OX=9606 GN=GOT2 PE=1 SV=3	1	8	8	8	5	5	5	5	5	5	17.7	17.7	17.7	47.517	430	430	0	53.454	0.00083453	0.03398	0.039003	0.038996	0.0026642	0.0024004	0.030411	0.0031732	0.0020108	0.14092	0.010472	0.23108	0.21628	0.013142	0.0057337	0.22334	0.0011534	0.04064	0.04319	0.042728	0.0029617	0.0023739	0.036761	0.0029741
P00558;P07205	P00558	18;3	18;3	18;3	Phosphoglycerate kinase 1	PGK1	sp|P00558|PGK1_HUMAN Phosphoglycerate kinase 1 OS=Homo sapiens OX=9606 GN=PGK1 PE=1 SV=3	2	18	18	18	16	17	16	17	16	17	37.6	37.6	37.6	44.614	417	417;417	0	123.72	0.00079519	0.058332	0.062015	0.064498	0.0038492	0.0030591	0.052346	0.0025131	0.0021517	0.12443	0.0063865	0.19887	0.20364	0.011497	0.0038629	0.20172	0.00074453	0.057563	0.06121	0.064296	0.0041694	0.0029103	0.050967	0.0024058
P02545;REV__Q5VX52	P02545	34;1	34;1	32;1	Prelamin-A/C;Lamin-A/C	LMNA	sp|P02545|LMNA_HUMAN Prelamin-A/C OS=Homo sapiens OX=9606 GN=LMNA PE=1 SV=1	2	34	34	32	29	30	29	30	27	28	48.5	48.5	47.1	74.139	664	664;459	0	286.1	0.00044687	0.013786	0.015215	0.015096	0.0013414	0.00092301	0.01183	0.0029877	0.0011769	0.15659	0.0084286	0.24792	0.25467	0.014621	0.0048688	0.25007	0.00035246	0.013128	0.014194	0.014265	0.0013076	0.00095275	0.012257	0.0028839
P02794	P02794	3	3	3	Ferritin heavy chain;Ferritin heavy chain, N-terminally processed	FTH1	sp|P02794|FRIH_HUMAN Ferritin heavy chain OS=Homo sapiens OX=9606 GN=FTH1 PE=1 SV=2	1	3	3	3	1	3	1	3	1	3	16.9	16.9	16.9	21.225	183	183	0	26.133	0	0.034682	0.0153	0.023362	0	0	0.024432	0	0	0.12418	0.013306	0.23758	0.24223	0.021906	0.012751	0.25027	0.00057589	0.03435	0.035035	0.038271	0.0039332	0.0031556	0.027793	0.0029767
P03928	P03928	1	1	1	ATP synthase protein 8	MT-ATP8	sp|P03928|ATP8_HUMAN ATP synthase protein 8 OS=Homo sapiens OX=9606 GN=MT-ATP8 PE=1 SV=1	1	1	1	1	0	1	0	1	0	1	13.2	13.2	13.2	7.9916	68	68	0	6.7839	0	0	0	0	0	0	0	0	0	0	0	0	0	0	0	0	0.0012557	0.093231	0.10464	0.10572	0.0069162	0.0054753	0.084474	0.0029627
P04040	P04040	1	1	1	Catalase	CAT	sp|P04040|CATA_HUMAN Catalase OS=Homo sapiens OX=9606 GN=CAT PE=1 SV=3	1	1	1	1	1	0	1	0	1	0	1.7	1.7	1.7	59.755	527	527	0.0015152	6.6681	0.0012666	0.1267	0.13623	0.14007	0.0055266	0.0042014	0.11233	0.0029597	0.0018664	0.077856	0.0046345	0.13131	0.12379	0.0067064	0.0039957	0.12056	0	0	0	0	0	0	0	0
P04062	P04062	1	1	1	Glucosylceramidase	GBA	sp|P04062|GLCM_HUMAN Lysosomal acid glucosylceramidase OS=Homo sapiens OX=9606 GN=GBA PE=1 SV=3	1	1	1	1	0	1	0	1	0	1	1.5	1.5	1.5	59.716	536	536	0.0014286	6.1833	0	0	0	0	0	0	0	0	0	0	0	0	0	0	0	0	0.0010493	0.03731	0.034826	0.037957	0.0024545	0.0022909	0.033347	0.002329
P04075;P05062	P04075	18;1	18;1	15;0	Fructose-bisphosphate aldolase A	ALDOA	sp|P04075|ALDOA_HUMAN Fructose-bisphosphate aldolase A OS=Homo sapiens OX=9606 GN=ALDOA PE=1 SV=2	2	18	18	15	17	14	17	14	14	11	52.2	52.2	48.1	39.42	364	364;364	0	170.2	0.00069826	0.054728	0.058044	0.060059	0.0035103	0.0026029	0.04788	0.0026656	0.0022595	0.12639	0.0065393	0.20154	0.20682	0.011397	0.0043113	0.20814	0.00063681	0.055252	0.058066	0.060041	0.0036271	0.0028511	0.048979	0.0023777
P04080	P04080	5	5	5	Cystatin-B	CSTB	sp|P04080|CYTB_HUMAN Cystatin-B OS=Homo sapiens OX=9606 GN=CSTB PE=1 SV=2	1	5	5	5	3	5	3	5	3	5	64.3	64.3	64.3	11.139	98	98	0	52.615	0.00059803	0.033316	0.037554	0.040156	0.0033882	0.0031571	0.032867	0.0026677	0.0023729	0.13883	0.0077546	0.22915	0.21683	0.018431	0.0058234	0.22582	0.00057523	0.036294	0.042665	0.04133	0.002998	0.0023609	0.033015	0.0030981
P04181	P04181	2	2	2	Ornithine aminotransferase, mitochondrial;Ornithine aminotransferase, hepatic form;Ornithine aminotransferase, renal form	OAT	sp|P04181|OAT_HUMAN Ornithine aminotransferase, mitochondrial OS=Homo sapiens OX=9606 GN=OAT PE=1 SV=1	1	2	2	2	2	1	2	1	2	1	4.6	4.6	4.6	48.534	439	439	0	13.723	0.00067445	0.028381	0.032874	0.033567	0.0022468	0.0017903	0.025927	0.003468	0.0010572	0.14111	0.0071188	0.23727	0.2342	0.014471	0.0037822	0.23207	0.0014843	0.027302	0.029026	0.031793	0.0023448	0.0030517	0.030231	0.0027439
P04406;O14556	P04406	13;1	13;1	13;1	Glyceraldehyde-3-phosphate dehydrogenase	GAPDH	sp|P04406|G3P_HUMAN Glyceraldehyde-3-phosphate dehydrogenase OS=Homo sapiens OX=9606 GN=GAPDH PE=1 SV=3	2	13	13	13	11	12	11	12	11	12	34.6	34.6	34.6	36.053	335	335;408	0	104.4	0.00038556	0.023663	0.025734	0.027968	0.0017898	0.0012319	0.021835	0.0025941	0.0013315	0.1459	0.0073607	0.22904	0.23906	0.013122	0.0058685	0.24227	0.00028308	0.023728	0.026101	0.024879	0.0014639	0.0011686	0.022277	0.0024542
P04792	P04792	10	10	10	Heat shock protein beta-1	HSPB1	sp|P04792|HSPB1_HUMAN Heat shock protein beta-1 OS=Homo sapiens OX=9606 GN=HSPB1 PE=1 SV=2	1	10	10	10	10	9	10	9	10	9	61.5	61.5	61.5	22.782	205	205	0	81.834	0.00083624	0.057627	0.065273	0.065459	0.0041333	0.0028787	0.051318	0.0030124	0.0019718	0.11826	0.0062044	0.19968	0.20162	0.012406	0.0045844	0.19775	0.00077218	0.05779	0.064216	0.068489	0.0037352	0.0028044	0.048732	0.0023559
P04843	P04843	8	8	8	Dolichyl-diphosphooligosaccharide--protein glycosyltransferase subunit 1	RPN1	sp|P04843|RPN1_HUMAN Dolichyl-diphosphooligosaccharide--protein glycosyltransferase subunit 1 OS=Homo sapiens OX=9606 GN=RPN1 PE=1 SV=1	1	8	8	8	3	6	3	6	3	6	12.4	12.4	12.4	68.569	607	607	0	53.119	0.0013146	0.053916	0.053331	0.057561	0.0035655	0.0023051	0.049973	0.004236	0.0022704	0.1325	0.0075821	0.20249	0.21314	0.010376	0.0032592	0.19924	0.0011621	0.048746	0.055428	0.057854	0.0032504	0.0034931	0.038947	0.0027205
P04844	P04844	3	3	3	Dolichyl-diphosphooligosaccharide--protein glycosyltransferase subunit 2	RPN2	sp|P04844|RPN2_HUMAN Dolichyl-diphosphooligosaccharide--protein glycosyltransferase subunit 2 OS=Homo sapiens OX=9606 GN=RPN2 PE=1 SV=3	1	3	3	3	2	2	2	2	2	2	8.7	8.7	8.7	69.283	631	631	0	33.334	0.0010495	0.043603	0.045716	0.056514	0.0049183	0.0030229	0.043208	0.0032778	0.0024388	0.12832	0.012254	0.21345	0.22035	0.012175	0.0045086	0.2052	0.0007845	0.059231	0.054243	0.055191	0.0033437	0.002872	0.047261	0.0044321
P05023;P13637;P50993;P20648;Q13733;P54707	P05023;P13637;P50993	6;3;3;2;1;1	6;3;3;2;1;1	6;3;3;2;1;1	Sodium/potassium-transporting ATPase subunit alpha-1;Sodium/potassium-transporting ATPase subunit alpha-3;Sodium/potassium-transporting ATPase subunit alpha-2	ATP1A1;ATP1A3;ATP1A2	sp|P05023|AT1A1_HUMAN Sodium/potassium-transporting ATPase subunit alpha-1 OS=Homo sapiens OX=9606 GN=ATP1A1 PE=1 SV=1;sp|P13637|AT1A3_HUMAN Sodium/potassium-transporting ATPase subunit alpha-3 OS=Homo sapiens OX=9606 GN=ATP1A3 PE=1 SV=3;sp|P50993|AT1A2_HU	6	6	6	6	3	4	3	4	3	4	7.2	7.2	7.2	112.89	1023	1023;1013;1020;1035;1029;1039	0	63.373	0.00091401	0.034844	0.044985	0.043317	0.0038842	0.00207	0.035483	0.0025447	0.0022997	0.13246	0.005869	0.22205	0.21392	0.016327	0.0043512	0.22542	0.00035935	0.052513	0.055582	0.054595	0.0038015	0.0029678	0.04417	0.0031221
P05114	P05114	4	4	4	Non-histone chromosomal protein HMG-14	HMGN1	sp|P05114|HMGN1_HUMAN Non-histone chromosomal protein HMG-14 OS=Homo sapiens OX=9606 GN=HMGN1 PE=1 SV=3	1	4	4	4	3	3	3	3	3	3	31	31	31	10.659	100	100	0	28.294	0.0012173	0.068202	0.070685	0.071814	0.0050785	0.0041493	0.06242	0.0030716	0.0017125	0.12412	0.0080306	0.19342	0.18539	0.012513	0.0037784	0.17936	0.0009267	0.075965	0.07868	0.088149	0.0039278	0.0021391	0.080437	0.0016871
P05141;P12235;Q9H0C2	P05141	11;5;2	11;5;2	4;0;0	ADP/ATP translocase 2;ADP/ATP translocase 2, N-terminally processed	SLC25A5	sp|P05141|ADT2_HUMAN ADP/ATP translocase 2 OS=Homo sapiens OX=9606 GN=SLC25A5 PE=1 SV=7	3	11	11	4	10	10	10	10	4	3	31.2	31.2	14.4	32.852	298	298;298;315	0	79.413	0.00076762	0.046955	0.050266	0.050772	0.003151	0.0025235	0.041137	0.0027736	0.0019325	0.13311	0.0063228	0.21201	0.21827	0.01225	0.0043971	0.21252	0.000804	0.04776	0.052152	0.051981	0.002988	0.0022374	0.041872	0.0026294
P05198	P05198	1	1	1	Eukaryotic translation initiation factor 2 subunit 1	EIF2S1	sp|P05198|IF2A_HUMAN Eukaryotic translation initiation factor 2 subunit 1 OS=Homo sapiens OX=9606 GN=EIF2S1 PE=1 SV=3	1	1	1	1	1	1	1	1	1	1	3.8	3.8	3.8	36.112	315	315	0	8.0453	0.00073259	0.061572	0.065916	0.074509	0.0036173	0.0035825	0.058753	0.0025701	0.0013719	0.13035	0.0075513	0.19442	0.19524	0.0093951	0.004047	0.18636	0	0.062453	0.06843	0.074667	0.0028271	0.0034178	0.058768	0.0028949
P05204;O00479	P05204	5;1	5;1	3;1	Non-histone chromosomal protein HMG-17	HMGN2	sp|P05204|HMGN2_HUMAN Non-histone chromosomal protein HMG-17 OS=Homo sapiens OX=9606 GN=HMGN2 PE=1 SV=3	2	5	5	3	4	3	4	3	3	2	38.9	38.9	24.4	9.3926	90	90;90	0	29.566	0.0010291	0.078253	0.080769	0.083642	0.0053046	0.0049862	0.072786	0.0018903	0.0034274	0.10773	0.0050123	0.16911	0.18561	0.0095873	0.0043924	0.18647	0.00082443	0.084041	0.0913	0.088177	0.0055674	0.0042956	0.077427	0.001301
P05387	P05387	4	4	4	60S acidic ribosomal protein P2	RPLP2	sp|P05387|RLA2_HUMAN 60S acidic ribosomal protein P2 OS=Homo sapiens OX=9606 GN=RPLP2 PE=1 SV=1	1	4	4	4	4	4	4	4	4	4	53.9	53.9	53.9	11.665	115	115	0	50.992	0.001423	0.093028	0.090718	0.10221	0.0092746	0.0078268	0.080211	0.002488	0.0049648	0.099741	0.0065905	0.15651	0.16861	0.010767	0.0056937	0.15878	0.0014613	0.09118	0.094543	0.10918	0.0082621	0.0078639	0.08532	0.003223
P05388;Q8NHW5	P05388;Q8NHW5	5;3	5;3	5;3	60S acidic ribosomal protein P0;60S acidic ribosomal protein P0-like	RPLP0;RPLP0P6	sp|P05388|RLA0_HUMAN 60S acidic ribosomal protein P0 OS=Homo sapiens OX=9606 GN=RPLP0 PE=1 SV=1;sp|Q8NHW5|RLA0L_HUMAN 60S acidic ribosomal protein P0-like OS=Homo sapiens OX=9606 GN=RPLP0P6 PE=5 SV=1	2	5	5	5	5	3	5	3	5	3	12.9	12.9	12.9	34.273	317	317;317	0	33.104	0.00067044	0.056752	0.060449	0.063617	0.0035577	0.0027179	0.050889	0.0030919	0.0021696	0.12796	0.0077192	0.20169	0.19846	0.012552	0.003645	0.2034	0.00060311	0.053909	0.057973	0.061188	0.0039796	0.0036932	0.047622	0.0023929
P05455	P05455	6	6	6	Lupus La protein	SSB	sp|P05455|LA_HUMAN Lupus La protein OS=Homo sapiens OX=9606 GN=SSB PE=1 SV=2	1	6	6	6	4	6	4	6	4	6	14	14	14	46.836	408	408	0	40.724	0.00091104	0.067897	0.077498	0.076775	0.0051435	0.004035	0.058356	0.0025157	0.0026889	0.11845	0.0062411	0.19294	0.18292	0.00997	0.0040854	0.1887	0.00086219	0.069977	0.074726	0.07797	0.0044889	0.003613	0.059362	0.0026725
P05496;Q06055;P48201	P05496;Q06055;P48201	1;1;1	1;1;1	1;1;1	ATP synthase F(0) complex subunit C1, mitochondrial;ATP synthase F(0) complex subunit C2, mitochondrial;ATP synthase F(0) complex subunit C3, mitochondrial	ATP5G1;ATP5G2;ATP5G3	sp|P05496|AT5G1_HUMAN ATP synthase F(0) complex subunit C1, mitochondrial OS=Homo sapiens OX=9606 GN=ATP5MC1 PE=1 SV=2;sp|Q06055|AT5G2_HUMAN ATP synthase F(0) complex subunit C2, mitochondrial OS=Homo sapiens OX=9606 GN=ATP5MC2 PE=1 SV=1;sp|P48201|AT5G3_HU	3	1	1	1	0	1	0	1	0	1	5.1	5.1	5.1	14.277	136	136;141;142	0.0042254	6.093	0	0	0	0	0	0	0	0	0	0	0	0	0	0	0	0	0.00099386	0.12685	0.13623	0.14175	0.0071129	0.0051568	0.12054	0.0016473
P06396;CON__Q3SX14	P06396;CON__Q3SX14	13;9	13;9	13;9	Gelsolin	GSN	sp|P06396|GELS_HUMAN Gelsolin OS=Homo sapiens OX=9606 GN=GSN PE=1 SV=1;	2	13	13	13	11	9	11	9	11	9	20.5	20.5	20.5	85.696	782	782;781	0	102.13	0.00070462	0.011845	0.013924	0.014539	0.0013866	0.0016432	0.012722	0.0027442	0.0012274	0.15642	0.0075385	0.256	0.25507	0.015348	0.0055257	0.24632	0.00093643	0.016242	0.016714	0.019362	0.0017599	0.0013531	0.014719	0.0036278
P06454	P06454	6	6	6	Prothymosin alpha;Prothymosin alpha, N-terminally processed;Thymosin alpha-1	PTMA	sp|P06454|PTMA_HUMAN Prothymosin alpha OS=Homo sapiens OX=9606 GN=PTMA PE=1 SV=2	1	6	6	6	6	6	6	6	6	6	41.4	41.4	41.4	12.203	111	111	0	67.024	0.0011986	0.092898	0.093547	0.098048	0.0067888	0.0051849	0.086928	0.0025723	0.0041055	0.099586	0.0066128	0.14968	0.17323	0.010187	0.0041551	0.1661	0.00092831	0.093383	0.094552	0.10006	0.0057309	0.0044745	0.08251	0.0020091
P06576	P06576	11	11	11	ATP synthase subunit beta, mitochondrial	ATP5B	sp|P06576|ATPB_HUMAN ATP synthase subunit beta, mitochondrial OS=Homo sapiens OX=9606 GN=ATP5F1B PE=1 SV=3	1	11	11	11	10	8	10	8	10	8	25.7	25.7	25.7	56.559	529	529	0	108.67	0.00089538	0.042262	0.045598	0.047828	0.0033288	0.0024147	0.037977	0.0025189	0.001816	0.13775	0.0080169	0.21996	0.21904	0.012144	0.0040741	0.21391	0.00077797	0.040816	0.046532	0.046752	0.0029708	0.0024308	0.038024	0.0029865
P06703	P06703	4	4	4	Protein S100-A6	S100A6	sp|P06703|S10A6_HUMAN Protein S100-A6 OS=Homo sapiens OX=9606 GN=S100A6 PE=1 SV=1	1	4	4	4	3	4	3	4	3	4	34.4	34.4	34.4	10.18	90	90	0	26.137	0.00066855	0.033988	0.03683	0.03572	0.0024309	0.0016685	0.030009	0.0024469	0.0015212	0.14072	0.0061552	0.22723	0.23424	0.012381	0.0046943	0.23602	0.00042935	0.034455	0.036573	0.036897	0.0019307	0.0018181	0.028446	0.0022588
P06733;P13929	P06733	20;1	20;1	19;0	Alpha-enolase	ENO1	sp|P06733|ENOA_HUMAN Alpha-enolase OS=Homo sapiens OX=9606 GN=ENO1 PE=1 SV=2	2	20	20	19	18	19	18	19	17	18	41.5	41.5	41.5	47.168	434	434;434	0	187.51	0.00059578	0.043326	0.046227	0.046575	0.0032154	0.0024152	0.039301	0.0026755	0.0019559	0.13503	0.0078457	0.21204	0.22484	0.012947	0.0051428	0.21761	0.00054204	0.043321	0.045461	0.04814	0.0032546	0.0024119	0.039736	0.0024419
P06744;Q8N196	P06744	15;1	15;1	11;1	Glucose-6-phosphate isomerase	GPI	sp|P06744|G6PI_HUMAN Glucose-6-phosphate isomerase OS=Homo sapiens OX=9606 GN=GPI PE=1 SV=4	2	15	15	11	13	12	13	12	9	9	26.7	26.7	17.4	63.146	558	558;739	0	108.45	0.00096614	0.070192	0.075324	0.079157	0.0047465	0.0036918	0.06146	0.0023669	0.0024551	0.11417	0.0062966	0.18589	0.18992	0.012998	0.0039256	0.18837	0.00078265	0.070809	0.077352	0.079115	0.0048322	0.0031241	0.065162	0.0023658
P06748	P06748	12	12	12	Nucleophosmin	NPM1	sp|P06748|NPM_HUMAN Nucleophosmin OS=Homo sapiens OX=9606 GN=NPM1 PE=1 SV=2	1	12	12	12	12	10	12	10	12	10	43.9	43.9	43.9	32.575	294	294	0	105.72	0.00070553	0.062362	0.06482	0.068256	0.0038298	0.0030484	0.055395	0.002363	0.0024198	0.121	0.005729	0.18963	0.20015	0.01066	0.004089	0.20006	0.00073915	0.062549	0.065831	0.069606	0.0041894	0.0030852	0.057377	0.0020403
P06753;P09493	P06753	14;5	14;5	7;0	Tropomyosin alpha-3 chain	TPM3	sp|P06753|TPM3_HUMAN Tropomyosin alpha-3 chain OS=Homo sapiens OX=9606 GN=TPM3 PE=1 SV=2	2	14	14	7	12	11	12	11	6	4	33.7	33.7	18.6	32.95	285	285;284	0	103.19	0.0010635	0.093682	0.097365	0.10296	0.0057524	0.0043416	0.085129	0.0021316	0.0028431	0.098873	0.0055159	0.15871	0.16431	0.0095266	0.0035844	0.15961	0.0013014	0.095314	0.10028	0.10529	0.0063709	0.0045972	0.085259	0.0019698
P06865	P06865	1	1	1	Beta-hexosaminidase subunit alpha	HEXA	sp|P06865|HEXA_HUMAN Beta-hexosaminidase subunit alpha OS=Homo sapiens OX=9606 GN=HEXA PE=1 SV=2	1	1	1	1	1	0	1	0	1	0	2.1	2.1	2.1	60.702	529	529	0.0015244	6.7223	0.001016	0.072847	0.072827	0.070803	0.0028945	0.0031004	0.060666	0.0026037	0.0031374	0.11104	0.009202	0.19412	0.19378	0.013716	0.0019454	0.1863	0	0	0	0	0	0	0	0
P07108	P07108	7	7	7	Acyl-CoA-binding protein	DBI	sp|P07108|ACBP_HUMAN Acyl-CoA-binding protein OS=Homo sapiens OX=9606 GN=DBI PE=1 SV=2	1	7	7	7	7	7	7	7	7	7	82.8	82.8	82.8	10.044	87	87	0	63.575	0.0010469	0.084916	0.087367	0.092505	0.0070952	0.0052609	0.076652	0.002332	0.0035112	0.10906	0.0065593	0.17113	0.17548	0.011844	0.0041884	0.16986	0.0010952	0.089231	0.090937	0.096998	0.0057154	0.0049212	0.079742	0.0023444
P07195	P07195	11	11	11	L-lactate dehydrogenase B chain	LDHB	sp|P07195|LDHB_HUMAN L-lactate dehydrogenase B chain OS=Homo sapiens OX=9606 GN=LDHB PE=1 SV=2	1	11	11	11	9	11	9	11	9	11	31.7	31.7	31.7	36.638	334	334	0	100.49	0.00046843	0.030698	0.032637	0.03631	0.0024718	0.0018799	0.02789	0.0027065	0.0017087	0.14073	0.0072911	0.22835	0.23542	0.01471	0.0053072	0.23432	0.00039258	0.03068	0.03277	0.034826	0.0026308	0.0017824	0.026842	0.0028342
P07237	P07237	23	23	23	Protein disulfide-isomerase	P4HB	sp|P07237|PDIA1_HUMAN Protein disulfide-isomerase OS=Homo sapiens OX=9606 GN=P4HB PE=1 SV=3	1	23	23	23	20	22	20	22	20	22	49.2	49.2	49.2	57.116	508	508	0	180.76	0.00085214	0.064516	0.071033	0.072294	0.0044329	0.0034665	0.058371	0.0023653	0.0026604	0.11898	0.0062829	0.1906	0.1971	0.011299	0.0039445	0.19224	0.00081761	0.06527	0.070657	0.073252	0.0049005	0.0036411	0.058681	0.0023728
P07305	P07305	3	3	3	Histone H1.0;Histone H1.0, N-terminally processed	H1F0	sp|P07305|H10_HUMAN Histone H1.0 OS=Homo sapiens OX=9606 GN=H1-0 PE=1 SV=3	1	3	3	3	2	2	2	2	2	2	13.9	13.9	13.9	20.863	194	194	0	22.075	0.00042692	0.028329	0.028697	0.02973	0.0031604	0.001646	0.022996	0.0034078	0.0016549	0.14263	0.0090057	0.2367	0.23369	0.014532	0.0060572	0.23733	0.0012721	0.033121	0.037291	0.033613	0.0043738	0.0023966	0.026552	0.0035206
P07339	P07339	8	8	8	Cathepsin D;Cathepsin D light chain;Cathepsin D heavy chain	CTSD	sp|P07339|CATD_HUMAN Cathepsin D OS=Homo sapiens OX=9606 GN=CTSD PE=1 SV=1	1	8	8	8	6	7	6	7	6	7	18	18	18	44.552	412	412	0	65.409	0.00068577	0.070233	0.072919	0.079803	0.0048409	0.0038739	0.065979	0.0024041	0.0027769	0.11473	0.0061412	0.18316	0.18745	0.01081	0.0033725	0.18564	0.00087241	0.068353	0.074652	0.07639	0.0049962	0.0030574	0.063872	0.0024662
P07355;A6NMY6	P07355;A6NMY6	20;16	20;16	20;16	Annexin A2;Putative annexin A2-like protein	ANXA2;ANXA2P2	sp|P07355|ANXA2_HUMAN Annexin A2 OS=Homo sapiens OX=9606 GN=ANXA2 PE=1 SV=2;sp|A6NMY6|AXA2L_HUMAN Putative annexin A2-like protein OS=Homo sapiens OX=9606 GN=ANXA2P2 PE=5 SV=2	2	20	20	20	18	17	18	17	18	17	46.6	46.6	46.6	38.604	339	339;339	0	164.03	0.00068072	0.029526	0.032378	0.031981	0.002216	0.0016476	0.026865	0.0026992	0.0016113	0.14485	0.0077505	0.23002	0.23039	0.012777	0.004138	0.23037	0.00063963	0.030039	0.031873	0.033914	0.0021396	0.0017494	0.026563	0.0024734
P07437;Q9BVA1;Q13885;Q13509;A6NNZ2;Q9BUF5;CON__ENSEMBL:ENSBTAP00000025008;Q9H4B7	P07437;Q9BVA1;Q13885;Q13509	12;9;9;7;5;5;4;4	12;9;9;7;5;5;4;4	2;1;1;1;0;0;0;0	Tubulin beta chain;Tubulin beta-2B chain;Tubulin beta-2A chain;Tubulin beta-3 chain	TUBB;TUBB2B;TUBB2A;TUBB3	sp|P07437|TBB5_HUMAN Tubulin beta chain OS=Homo sapiens OX=9606 GN=TUBB PE=1 SV=2;sp|Q9BVA1|TBB2B_HUMAN Tubulin beta-2B chain OS=Homo sapiens OX=9606 GN=TUBB2B PE=1 SV=1;sp|Q13885|TBB2A_HUMAN Tubulin beta-2A chain OS=Homo sapiens OX=9606 GN=TUBB2A PE=1 SV=	8	12	12	2	8	12	8	12	2	2	28.6	28.6	6.1	49.67	444	444;445;445;450;444;446;536;451	0	96.13	0.00077726	0.060657	0.062668	0.066263	0.0043023	0.0030545	0.05292	0.0026798	0.0025995	0.12582	0.0079115	0.20192	0.2051	0.012524	0.0044787	0.19755	0.00084965	0.057262	0.058309	0.065853	0.0038762	0.0027279	0.052057	0.002787
P07686	P07686	1	1	1	Beta-hexosaminidase subunit beta;Beta-hexosaminidase subunit beta chain B;Beta-hexosaminidase subunit beta chain A	HEXB	sp|P07686|HEXB_HUMAN Beta-hexosaminidase subunit beta OS=Homo sapiens OX=9606 GN=HEXB PE=1 SV=3	1	1	1	1	0	1	0	1	0	1	1.8	1.8	1.8	63.111	556	556	0.0015083	6.6541	0	0	0	0	0	0	0	0	0	0	0	0	0	0	0	0	0.0023182	0.082637	0.067406	0.074733	0.0040373	0.0041331	0.066391	0.0039938
P07737;CON__P02584	P07737	6;2	6;2	6;2	Profilin-1	PFN1	sp|P07737|PROF1_HUMAN Profilin-1 OS=Homo sapiens OX=9606 GN=PFN1 PE=1 SV=2	2	6	6	6	6	5	6	5	6	5	42.1	42.1	42.1	15.054	140	140;140	0	56.925	0.00090565	0.064015	0.065261	0.070038	0.0037561	0.0032133	0.058501	0.0025164	0.0023232	0.12397	0.0071891	0.18586	0.2017	0.011673	0.0045193	0.19577	0.00090468	0.064308	0.066845	0.069069	0.0041055	0.0031748	0.05989	0.0028239
P07741	P07741	2	2	2	Adenine phosphoribosyltransferase	APRT	sp|P07741|APT_HUMAN Adenine phosphoribosyltransferase OS=Homo sapiens OX=9606 GN=APRT PE=1 SV=2	1	2	2	2	1	1	1	1	1	1	12.8	12.8	12.8	19.608	180	180	0	14.054	0.00085129	0.044711	0.050857	0.052611	0.004015	0.0031809	0.041475	0.00258	0.0022016	0.13138	0.0076244	0.2146	0.21334	0.014833	0.004773	0.21097	0.00098428	0.042436	0.045341	0.046031	0.0028615	0.0031023	0.039366	0.0028137
P07814	P07814	4	4	4	Bifunctional glutamate/proline--tRNA ligase;Glutamate--tRNA ligase;Proline--tRNA ligase	EPRS	sp|P07814|SYEP_HUMAN Bifunctional glutamate/proline--tRNA ligase OS=Homo sapiens OX=9606 GN=EPRS1 PE=1 SV=5	1	4	4	4	3	1	3	1	3	1	3	3	3	170.59	1512	1512	0	24.491	0.001507	0.072833	0.068911	0.074416	0.0070577	0.0043943	0.054137	0.0026059	0.0028097	0.11581	0.0068144	0.1846	0.1889	0.01254	0.0046918	0.18292	0	0.064896	0.068676	0.067908	0.0041589	0.0031448	0.057959	0.0020824
P07900;Q14568;Q58FG0;Q58FG1	P07900	36;6;5;1	36;6;5;1	20;2;1;1	Heat shock protein HSP 90-alpha	HSP90AA1	sp|P07900|HS90A_HUMAN Heat shock protein HSP 90-alpha OS=Homo sapiens OX=9606 GN=HSP90AA1 PE=1 SV=5	4	36	36	20	32	36	32	36	17	20	43.9	43.9	27.7	84.659	732	732;343;334;418	0	323.31	0.00075791	0.053901	0.061772	0.05841	0.004161	0.0029363	0.046693	0.0024936	0.0021549	0.13169	0.006787	0.21106	0.20978	0.012813	0.0049355	0.20571	0.00072514	0.061075	0.067256	0.070042	0.003732	0.0031438	0.05814	0.0024378
P07910;O60812;B2RXH8;P0DMR1;B7ZW38	P07910	14;6;6;5;5	14;6;6;5;5	14;6;6;5;5	Heterogeneous nuclear ribonucleoproteins C1/C2	HNRNPC	sp|P07910|HNRPC_HUMAN Heterogeneous nuclear ribonucleoproteins C1/C2 OS=Homo sapiens OX=9606 GN=HNRNPC PE=1 SV=4	5	14	14	14	12	14	12	14	12	14	36.3	36.3	36.3	33.67	306	306;293;293;293;293	0	94.823	0.00089373	0.062336	0.067348	0.069073	0.0048498	0.0035516	0.054888	0.0026801	0.0028627	0.11754	0.0065068	0.19232	0.20327	0.011922	0.004408	0.19569	0.00083725	0.064476	0.066402	0.071424	0.0045786	0.003652	0.057725	0.0026903
P07954	P07954	11	11	11	Fumarate hydratase, mitochondrial	FH	sp|P07954|FUMH_HUMAN Fumarate hydratase, mitochondrial OS=Homo sapiens OX=9606 GN=FH PE=1 SV=3	1	11	11	11	8	10	8	10	8	10	24.9	24.9	24.9	54.636	510	510	0	80.67	0.0012341	0.038499	0.047014	0.04806	0.0029293	0.0025508	0.038598	0.0030549	0.0022612	0.1344	0.007814	0.2253	0.21702	0.013952	0.004759	0.21235	0.00082493	0.040919	0.045732	0.045226	0.003074	0.0023555	0.036411	0.0024494
P08133	P08133	8	8	8	Annexin A6	ANXA6	sp|P08133|ANXA6_HUMAN Annexin A6 OS=Homo sapiens OX=9606 GN=ANXA6 PE=1 SV=3	1	8	8	8	4	6	4	6	4	6	11	11	11	75.872	673	673	0	51.644	0.0013463	0.085636	0.093309	0.10071	0.0053982	0.0048279	0.0792	0.0028921	0.0034453	0.098671	0.0059352	0.1689	0.16727	0.011069	0.0036133	0.16013	0.0010484	0.090786	0.094262	0.10369	0.0054791	0.0042052	0.081989	0.0026948
P08237;Q01813	P08237;Q01813	3;2	1;0	1;0	ATP-dependent 6-phosphofructokinase, muscle type;ATP-dependent 6-phosphofructokinase, platelet type	PFKM;PFKP	sp|P08237|PFKAM_HUMAN ATP-dependent 6-phosphofructokinase, muscle type OS=Homo sapiens OX=9606 GN=PFKM PE=1 SV=2;sp|Q01813|PFKAP_HUMAN ATP-dependent 6-phosphofructokinase, platelet type OS=Homo sapiens OX=9606 GN=PFKP PE=1 SV=2	2	3	1	1	1	2	1	0	1	0	5	2.7	2.7	85.182	780	780;784	0.0014347	6.2291	0	0.032773	0.023208	0.027776	0.002437	0.0024087	0.022195	0.0060814	0	0.15217	0.012774	0.2403	0.22538	0.019313	0.010384	0.2228	0	0	0	0	0	0	0	0
P08238;Q58FF7;Q58FF8	P08238	33;16;8	17;6;2	15;6;2	Heat shock protein HSP 90-beta	HSP90AB1	sp|P08238|HS90B_HUMAN Heat shock protein HSP 90-beta OS=Homo sapiens OX=9606 GN=HSP90AB1 PE=1 SV=4	3	33	17	15	30	33	15	17	13	15	38.5	22.2	20.3	83.263	724	724;597;381	0	147.95	0.0009222	0.084881	0.089474	0.09494	0.0058767	0.0044997	0.079037	0.002243	0.0030478	0.10358	0.0058572	0.1654	0.17145	0.010806	0.0040236	0.16806	0.0010105	0.084806	0.088477	0.098149	0.0056702	0.0044409	0.077276	0.0023736
P08567	P08567	1	1	1	Pleckstrin	PLEK	sp|P08567|PLEK_HUMAN Pleckstrin OS=Homo sapiens OX=9606 GN=PLEK PE=1 SV=3	1	1	1	1	1	1	1	1	1	1	6.9	6.9	6.9	40.124	350	350	0	15.012	0.0024015	0.094394	0.1086	0.10474	0.011429	0.0093585	0.08837	0.0045217	0.0040731	0.096051	0.011998	0.15011	0.14635	0.012793	0.002061	0.15275	0.0021446	0.098589	0.11617	0.1227	0.011304	0.0080489	0.094056	0.0026563
P08621	P08621	4	4	4	U1 small nuclear ribonucleoprotein 70 kDa	SNRNP70	sp|P08621|RU17_HUMAN U1 small nuclear ribonucleoprotein 70 kDa OS=Homo sapiens OX=9606 GN=SNRNP70 PE=1 SV=2	1	4	4	4	2	2	2	2	2	2	8.2	8.2	8.2	51.556	437	437	0	25.55	0.0036925	0.06314	0.066742	0.073299	0.0078024	0.0053496	0.055742	0.0027136	0.0041614	0.11775	0.0069208	0.20286	0.18167	0.011712	0.0057595	0.19069	0.001295	0.06661	0.066896	0.069171	0.0041753	0.0038605	0.059107	0.0029216
P08670;P17661;P41219;CON__Q9DCV7;CON__Q3KNV1;CON__P08729;CON__P05787;P05787;P08729;P14136;CON__Q9H552;CON__Q6ISB0;CON__Q9NSB2;Q9NSB2;CON__Q01546;CON__Q5XKE5;CON__O95678;CON__Q8BGZ7;Q71UK7;P13880;CON__P50446;CON__P02538;CON__P48668;P13879;CON__Q61726;CON__P04259;CON__P13647;Q76ZA3;CON__Q6NT21;CON__Q8N1N4-2;CON__Q14533;CON__P07744;CON__Q5XQN5;CON__P12035;CON__Q8VED5;P03489;CON__Q7RTT2;P06816;CON__O…	P08670	38;5;4;3;3;3;3;3;3;2;2;2;2;2;1;1;1;1;1;1;1;1;1;1;1;1;1;1;1;1;1;1;1;1;1;1;1;1;1;1;1;1;1;1;1;1;1;1;1;1;1;1;1;1;1;1;1;1;1;1	38;5;4;3;3;3;3;3;3;2;2;2;2;2;1;1;1;1;1;1;1;1;1;1;1;1;1;1;1;1;1;1;1;1;1;1;1;1;1;1;1;1;1;1;1;1;1;1;1;1;1;1;1;1;1;1;1;1;1;1	38;5;4;3;3;3;3;3;3;2;2;2;2;2;1;1;1;1;1;1;1;1;1;1;1;1;1;1;1;1;1;1;1;1;1;1;1;1;1;1;1;1;1;1;1;1;1;1;1;1;1;1;1;1;1;1;1;1;1;1	Vimentin	VIM	sp|P08670|VIME_HUMAN Vimentin OS=Homo sapiens OX=9606 GN=VIM PE=1 SV=4	60	38	38	38	36	36	36	36	36	36	63.5	63.5	63.5	53.651	466	466;470;470;457;469;469;483;483;469;432;499;600;600;600;638;535;551;551;248;248;553;564;564;248;479;564;590;248;493;521;505;525;601;629;531;248;521;248;486;493;916;505;638;493;628;507;590;520;564;564;564;499;486;551;543;535;443;580;507;1026	0	323.31	0.00028414	0.0069702	0.0074517	0.0088406	0.00071263	0.00060668	0.0064791	0.0030708	0.00087465	0.16028	0.0083512	0.25097	0.26146	0.013947	0.0054345	0.25519	0.00035253	0.0069688	0.0067531	0.0066699	0.00058996	0.00049425	0.0055936	0.0031579
P08708	P08708	4	4	4	40S ribosomal protein S17	RPS17	sp|P08708|RS17_HUMAN 40S ribosomal protein S17 OS=Homo sapiens OX=9606 GN=RPS17 PE=1 SV=2	1	4	4	4	1	4	1	4	1	4	37	37	37	15.55	135	135	0	27.808	0.0011294	0.060491	0.077327	0.065326	0.0052649	0.0033375	0.050383	0.0026549	0.0021936	0.11634	0.0074384	0.20535	0.18666	0.013151	0.0049876	0.19797	0.0013712	0.059784	0.083275	0.06464	0.0051192	0.0027661	0.054398	0.0026491
P08758	P08758	15	15	15	Annexin A5	ANXA5	sp|P08758|ANXA5_HUMAN Annexin A5 OS=Homo sapiens OX=9606 GN=ANXA5 PE=1 SV=2	1	15	15	15	12	14	12	14	12	14	42.2	42.2	42.2	35.936	320	320	0	127.12	0.00032557	0.009159	0.012043	0.011083	0.0012402	0.00086506	0.0080052	0.0027104	0.0011445	0.1564	0.0078824	0.24808	0.26061	0.013171	0.0047012	0.25351	0.00037828	0.010997	0.011498	0.010954	0.00092063	0.00073222	0.0094761	0.0026506
P08865	P08865	6	6	6	40S ribosomal protein SA	RPSA	sp|P08865|RSSA_HUMAN 40S ribosomal protein SA OS=Homo sapiens OX=9606 GN=RPSA PE=1 SV=4	1	6	6	6	5	6	5	6	5	6	20	20	20	32.854	295	295	0	50.525	0.0013939	0.073018	0.078687	0.08222	0.0047088	0.0039252	0.068207	0.0026479	0.0030857	0.11508	0.0080112	0.17882	0.18667	0.013049	0.0038425	0.17069	0.00098156	0.074381	0.075969	0.080174	0.005579	0.0037874	0.066826	0.0025624
P08962	P08962	1	1	1	CD63 antigen	CD63	sp|P08962|CD63_HUMAN CD63 antigen OS=Homo sapiens OX=9606 GN=CD63 PE=1 SV=2	1	1	1	1	1	1	1	1	1	1	3.4	3.4	3.4	25.636	238	238	0	6.8964	0	0.0066558	0.0092273	0.0086464	0.00095571	0.00073733	0.0074569	0.002548	0.00060398	0.17121	0.0068349	0.25089	0.25943	0.01375	0.0055964	0.25545	0	0.016737	0.018364	0.017895	0.0017502	0.000922	0.013844	0.003208
P09012;P08579	P09012	3;1	3;1	3;1	U1 small nuclear ribonucleoprotein A	SNRPA	sp|P09012|SNRPA_HUMAN U1 small nuclear ribonucleoprotein A OS=Homo sapiens OX=9606 GN=SNRPA PE=1 SV=3	2	3	3	3	1	3	1	3	1	3	8.5	8.5	8.5	31.279	282	282;225	0	17.385	0.00097756	0.054696	0.051106	0.056661	0.0030025	0.0037207	0.046716	0.0030394	0.0021181	0.13074	0.0068404	0.2147	0.20581	0.012545	0.0041747	0.20314	0.00087963	0.057168	0.058542	0.065602	0.0040825	0.0023632	0.049081	0.0020084
P09104	P09104	5	4	4	Gamma-enolase	ENO2	sp|P09104|ENOG_HUMAN Gamma-enolase OS=Homo sapiens OX=9606 GN=ENO2 PE=1 SV=3	1	5	4	4	4	4	3	3	3	3	13.8	9.7	9.7	47.268	434	434	0	39.174	0.00023044	0.0086069	0.0095042	0.0090575	0.00077615	0.00063045	0.0064198	0.0028899	0.0011228	0.15674	0.0088797	0.25843	0.25489	0.015972	0.0057175	0.25445	0.0012599	0.013581	0.012188	0.014513	0.0022686	0.00071127	0.010408	0.0043092
P09211	P09211	2	2	2	Glutathione S-transferase P	GSTP1	sp|P09211|GSTP1_HUMAN Glutathione S-transferase P OS=Homo sapiens OX=9606 GN=GSTP1 PE=1 SV=2	1	2	2	2	2	2	2	2	2	2	12.9	12.9	12.9	23.356	210	210	0	19.393	0.0018068	0.072498	0.092119	0.10328	0.0038513	0.0041868	0.069322	0.0027582	0.0033536	0.10116	0.0068047	0.17538	0.18425	0.012999	0.0046274	0.16802	0.0015537	0.068878	0.080748	0.090546	0.0045914	0.0054272	0.065787	0.0024729
P09234	P09234	2	2	2	U1 small nuclear ribonucleoprotein C	SNRPC	sp|P09234|RU1C_HUMAN U1 small nuclear ribonucleoprotein C OS=Homo sapiens OX=9606 GN=SNRPC PE=1 SV=1	1	2	2	2	2	2	2	2	2	2	13.2	13.2	13.2	17.394	159	159	0	14.443	0.0016546	0.11951	0.14349	0.14737	0.0056876	0.0060405	0.11434	0.0018266	0.0041166	0.077618	0.0050232	0.12644	0.11896	0.0054407	0.0014357	0.12104	0.0010745	0.096955	0.099713	0.12286	0.010242	0.010978	0.097878	0.0015522
P09382	P09382	6	6	6	Galectin-1	LGALS1	sp|P09382|LEG1_HUMAN Galectin-1 OS=Homo sapiens OX=9606 GN=LGALS1 PE=1 SV=2	1	6	6	6	6	4	6	4	6	4	38.5	38.5	38.5	14.716	135	135	0	40.531	0.00093985	0.068904	0.074732	0.07848	0.0044222	0.0034911	0.062701	0.0023403	0.0023182	0.11699	0.0063129	0.18304	0.19899	0.01056	0.0036146	0.18445	0.00065213	0.070789	0.076267	0.081298	0.0044163	0.0032982	0.062699	0.0021945
P09429;B2RPK0;P23497	P09429;B2RPK0	8;4;2	8;4;2	8;4;2	High mobility group protein B1;Putative high mobility group protein B1-like 1	HMGB1;HMGB1P1	sp|P09429|HMGB1_HUMAN High mobility group protein B1 OS=Homo sapiens OX=9606 GN=HMGB1 PE=1 SV=3;sp|B2RPK0|HGB1A_HUMAN Putative high mobility group protein B1-like 1 OS=Homo sapiens OX=9606 GN=HMGB1P1 PE=5 SV=1	3	8	8	8	8	8	8	8	8	8	37.7	37.7	37.7	24.893	215	215;211;879	0	66.719	0.0006422	0.055107	0.060469	0.064973	0.0051575	0.0034521	0.052351	0.0025155	0.0030382	0.12005	0.007061	0.19694	0.1987	0.014616	0.0055045	0.2052	0.0007159	0.057628	0.065809	0.065738	0.0051399	0.0037311	0.051178	0.0026453
P09496	P09496	4	4	4	Clathrin light chain A	CLTA	sp|P09496|CLCA_HUMAN Clathrin light chain A OS=Homo sapiens OX=9606 GN=CLTA PE=1 SV=1	1	4	4	4	3	3	3	3	3	3	12.5	12.5	12.5	27.076	248	248	0	25.877	0.0015577	0.065262	0.070046	0.06966	0.0044046	0.0038688	0.055243	0.0020201	0.002386	0.11902	0.0058691	0.20059	0.19192	0.010731	0.0035244	0.19205	0.00088487	0.060264	0.065769	0.068678	0.0032768	0.0031678	0.057152	0.0020619
P09622	P09622	5	5	5	Dihydrolipoyl dehydrogenase, mitochondrial	DLD	sp|P09622|DLDH_HUMAN Dihydrolipoyl dehydrogenase, mitochondrial OS=Homo sapiens OX=9606 GN=DLD PE=1 SV=2	1	5	5	5	2	4	2	4	2	4	9.2	9.2	9.2	54.177	509	509	0	31.032	0.0016121	0.034019	0.040281	0.039313	0.0037668	0.0026046	0.033378	0.0034213	0.0021395	0.14305	0.0076055	0.2311	0.2187	0.013807	0.0043972	0.22081	0.0004033	0.032286	0.038128	0.03423	0.0030959	0.0024089	0.028351	0.003011
P09651;Q32P51	P09651;Q32P51	9;6	8;5	7;4	Heterogeneous nuclear ribonucleoprotein A1;Heterogeneous nuclear ribonucleoprotein A1, N-terminally processed;Heterogeneous nuclear ribonucleoprotein A1-like 2	HNRNPA1;HNRNPA1L2	sp|P09651|ROA1_HUMAN Heterogeneous nuclear ribonucleoprotein A1 OS=Homo sapiens OX=9606 GN=HNRNPA1 PE=1 SV=5;sp|Q32P51|RA1L2_HUMAN Heterogeneous nuclear ribonucleoprotein A1-like 2 OS=Homo sapiens OX=9606 GN=HNRNPA1L2 PE=2 SV=2	2	9	8	7	9	8	8	7	7	6	26.1	23.7	21.8	38.746	372	372;320	0	76.131	0.00063673	0.049988	0.053296	0.054952	0.003467	0.0028332	0.046859	0.0026662	0.0019513	0.13031	0.0082243	0.21039	0.20869	0.012343	0.0048277	0.21051	0.00071829	0.048778	0.051819	0.054025	0.0041383	0.0026443	0.044549	0.0025354
P09874	P09874	15	15	15	Poly [ADP-ribose] polymerase 1	PARP1	sp|P09874|PARP1_HUMAN Poly [ADP-ribose] polymerase 1 OS=Homo sapiens OX=9606 GN=PARP1 PE=1 SV=4	1	15	15	15	12	11	12	11	12	11	17.8	17.8	17.8	113.08	1014	1014	0	123.08	0.0010139	0.051273	0.05415	0.057519	0.004209	0.0035407	0.043394	0.003128	0.0021944	0.12842	0.0081561	0.21583	0.20598	0.01417	0.0050138	0.20098	0.00084518	0.049697	0.055791	0.055826	0.0036404	0.0027405	0.045109	0.0029533
P09972	P09972	5	2	2	Fructose-bisphosphate aldolase C	ALDOC	sp|P09972|ALDOC_HUMAN Fructose-bisphosphate aldolase C OS=Homo sapiens OX=9606 GN=ALDOC PE=1 SV=2	1	5	2	2	4	5	1	2	1	2	11.3	7.1	7.1	39.455	364	364	0	28.623	0.0016098	0.051154	0.056066	0.052637	0.0058762	0.0054406	0.041537	0.0025833	0.0035216	0.13105	0.0084207	0.20111	0.2098	0.015113	0.0082043	0.20748	0	0.047819	0.050724	0.05566	0.00433	0.0040732	0.03851	0.002102
Q71UI9;P0C0S5	Q71UI9;P0C0S5	4;4	2;2	2;2	Histone H2A.V;Histone H2A.Z	H2AFV;H2AFZ	sp|Q71UI9|H2AV_HUMAN Histone H2A.V OS=Homo sapiens OX=9606 GN=H2AZ2 PE=1 SV=3;sp|P0C0S5|H2AZ_HUMAN Histone H2A.Z OS=Homo sapiens OX=9606 GN=H2AZ1 PE=1 SV=2	2	4	2	2	4	4	2	2	2	2	31.2	18.8	18.8	13.509	128	128;128	0	17.872	0.00055379	0.042183	0.045155	0.045996	0.0023371	0.0022467	0.039234	0.0027412	0.0017636	0.13192	0.0082911	0.21429	0.22252	0.012452	0.0048609	0.21863	0.00057013	0.042	0.044549	0.04465	0.0032654	0.0025296	0.039172	0.0031259
Q99878;Q96KK5;Q6FI13;P0C0S8;Q9BTM1;Q16777;Q93077;Q96QV6;Q8IUE6;REV__Q8NB25	Q99878;Q96KK5;Q6FI13;P0C0S8;Q9BTM1;Q16777;Q93077;Q96QV6;Q8IUE6	6;6;6;6;5;5;5;4;3;1	1;1;1;1;1;1;1;1;1;0	1;1;1;1;1;1;1;1;1;0	Histone H2A type 1-J;Histone H2A type 1-H;Histone H2A type 2-A;Histone H2A type 1;Histone H2A.J;Histone H2A type 2-C;Histone H2A type 1-C;Histone H2A type 1-A;Histone H2A type 2-B	HIST1H2AJ;HIST1H2AH;HIST2H2AA3;HIST1H2AG;H2AFJ;HIST2H2AC;HIST1H2AC;HIST1H2AA;HIST2H2AB	sp|Q99878|H2A1J_HUMAN Histone H2A type 1-J OS=Homo sapiens OX=9606 GN=H2AC14 PE=1 SV=3;sp|Q96KK5|H2A1H_HUMAN Histone H2A type 1-H OS=Homo sapiens OX=9606 GN=H2AC12 PE=1 SV=3;sp|Q6FI13|H2A2A_HUMAN Histone H2A type 2-A OS=Homo sapiens OX=9606 GN=H2AC18 PE=1	10	6	1	1	6	6	1	1	1	1	32	5.5	5.5	13.936	128	128;128;130;130;129;129;130;131;130;1140	0.0082305	5.8565	0.00067321	0.071346	0.07481	0.076039	0.0049216	0.0041203	0.064744	0.0020008	0.0031086	0.113	0.0048651	0.18241	0.18929	0.010251	0.0055517	0.19773	0.0007586	0.071586	0.074684	0.073459	0.0058955	0.0039287	0.065807	0.0019457
P47985;P0C7P4	P47985;P0C7P4	1;1	1;1	1;1	Cytochrome b-c1 complex subunit Rieske, mitochondrial;Cytochrome b-c1 complex subunit 11;Putative cytochrome b-c1 complex subunit Rieske-like protein 1	UQCRFS1;UQCRFS1P1	sp|P47985|UCRI_HUMAN Cytochrome b-c1 complex subunit Rieske, mitochondrial OS=Homo sapiens OX=9606 GN=UQCRFS1 PE=1 SV=2;sp|P0C7P4|UCRIL_HUMAN Putative cytochrome b-c1 complex subunit Rieske-like protein 1 OS=Homo sapiens OX=9606 GN=UQCRFS1P1 PE=5 SV=1	2	1	1	1	1	0	1	0	1	0	2.9	2.9	2.9	29.668	274	274;283	0.0014599	6.4016	0.00087274	0.038066	0.038031	0.040639	0.0040316	0.0024136	0.032453	0.0030387	0.002433	0.1396	0.0085285	0.22531	0.22505	0.014194	0.0050744	0.22026	0	0	0	0	0	0	0	0
P62987;P62979;P0CG47;P0CG48	P62987;P62979;P0CG47;P0CG48	4;4;4;4	4;4;4;4	4;4;4;4	Ubiquitin-60S ribosomal protein L40;Ubiquitin;60S ribosomal protein L40;Ubiquitin-40S ribosomal protein S27a;Ubiquitin;40S ribosomal protein S27a;Polyubiquitin-B;Ubiquitin;Polyubiquitin-C;Ubiquitin	UBA52;RPS27A;UBB;UBC	sp|P62987|RL40_HUMAN Ubiquitin-60S ribosomal protein L40 OS=Homo sapiens OX=9606 GN=UBA52 PE=1 SV=2;sp|P62979|RS27A_HUMAN Ubiquitin-40S ribosomal protein S27a OS=Homo sapiens OX=9606 GN=RPS27A PE=1 SV=2;sp|P0CG47|UBB_HUMAN Polyubiquitin-B OS=Homo sapiens O	4	4	4	4	4	4	4	4	4	4	36.7	36.7	36.7	14.728	128	128;156;229;685	0	36.646	0.0011166	0.076034	0.080352	0.09082	0.0069653	0.0065785	0.067494	0.0021777	0.0028684	0.10744	0.0052792	0.18562	0.1746	0.013425	0.0045022	0.17601	0.00095505	0.073704	0.084254	0.083246	0.0060126	0.0046605	0.068587	0.0022654
P0DMV8;P0DMV9;P34931	P0DMV8;P0DMV9;P34931	17;17;9	12;12;5	9;9;4	Heat shock 70 kDa protein 1A;Heat shock 70 kDa protein 1B;Heat shock 70 kDa protein 1-like	HSPA1A;HSPA1B;HSPA1L	sp|P0DMV8|HS71A_HUMAN Heat shock 70 kDa protein 1A OS=Homo sapiens OX=9606 GN=HSPA1A PE=1 SV=1;sp|P0DMV9|HS71B_HUMAN Heat shock 70 kDa protein 1B OS=Homo sapiens OX=9606 GN=HSPA1B PE=1 SV=1;sp|P34931|HS71L_HUMAN Heat shock 70 kDa protein 1-like OS=Homo sap	3	17	12	9	14	15	9	10	6	7	30.1	24.5	18.3	70.051	641	641;641;641	0	95.412	0.0009688	0.038242	0.038	0.043618	0.0031707	0.0023099	0.032991	0.0028343	0.0018917	0.13817	0.0082538	0.22841	0.22216	0.014933	0.0049255	0.2204	0.00071314	0.034352	0.038319	0.041499	0.0034812	0.0020263	0.031534	0.0023593
P0DP25;P0DP24;P0DP23;P27482;P02585	P0DP25;P0DP24;P0DP23	7;7;7;2;1	7;7;7;2;1	7;7;7;2;1			sp|P0DP25|CALM3_HUMAN Calmodulin-3 OS=Homo sapiens OX=9606 GN=CALM3 PE=1 SV=1;sp|P0DP24|CALM2_HUMAN Calmodulin-2 OS=Homo sapiens OX=9606 GN=CALM2 PE=1 SV=1;sp|P0DP23|CALM1_HUMAN Calmodulin-1 OS=Homo sapiens OX=9606 GN=CALM1 PE=1 SV=1	5	7	7	7	7	6	7	6	7	6	43	43	43	16.837	149	149;149;149;149;160	0	60.551	0.00077199	0.050542	0.051794	0.056131	0.0031188	0.0025243	0.047761	0.0030454	0.0019488	0.12786	0.0083921	0.20013	0.21758	0.013593	0.0048493	0.20388	0.00064151	0.050719	0.052744	0.057249	0.0044756	0.0041939	0.04701	0.0025471
P0DTC1;P0DTD1	P0DTC1;P0DTD1	2;2	2;2	2;2			sp|P0DTC1|R1A_SARS2 Replicase polyprotein 1a OS=Severe acute respiratory syndrome coronavirus 2 OX=2697049 PE=1 SV=1;sp|P0DTD1|R1AB_SARS2 Replicase polyprotein 1ab OS=Severe acute respiratory syndrome coronavirus 2 OX=2697049 GN=rep PE=1 SV=1	2	2	2	2	1	1	1	1	1	1	0.5	0.5	0.5	489.98	4405	4405;7096	0	10.665	0.00081376	0.059015	0.067326	0.069868	0.0047546	0.0033375	0.052957	0.0019875	0.0021038	0.12319	0.0049549	0.20825	0.18489	0.010787	0.0044161	0.20136	0.000828	0.060492	0.068812	0.068117	0.004991	0.003185	0.053409	0.0027132
P10155	P10155	1	1	1	60 kDa SS-A/Ro ribonucleoprotein	TROVE2	sp|P10155|RO60_HUMAN 60 kDa SS-A/Ro ribonucleoprotein OS=Homo sapiens OX=9606 GN=RO60 PE=1 SV=2	1	1	1	1	1	0	1	0	1	0	2	2	2	60.67	538	538	0.0082645	5.9175	0.0018311	0.040036	0.046161	0.044574	0.0034273	0.0034569	0.036422	0.003948	0.0020408	0.13308	0.0082807	0.21462	0.22989	0.014055	0.0049386	0.21325	0	0	0	0	0	0	0	0
P10412;Q02539;P22492	P10412	18;4;3	18;4;3	5;0;0	Histone H1.4	HIST1H1E	sp|P10412|H14_HUMAN Histone H1.4 OS=Homo sapiens OX=9606 GN=H1-4 PE=1 SV=2	3	18	18	5	14	17	14	17	5	4	46.1	46.1	18.7	21.865	219	219;215;207	0	125.82	0.00079282	0.071366	0.076112	0.083461	0.0049101	0.0037572	0.066532	0.0022212	0.002849	0.11574	0.0063542	0.17924	0.18599	0.01048	0.0040078	0.18457	0.00077537	0.074129	0.075507	0.080997	0.0044429	0.0037721	0.067755	0.0021546
P10599	P10599	3	3	3	Thioredoxin	TXN	sp|P10599|THIO_HUMAN Thioredoxin OS=Homo sapiens OX=9606 GN=TXN PE=1 SV=3	1	3	3	3	2	3	2	3	2	3	32.4	32.4	32.4	11.737	105	105	0	20.999	0.00098385	0.081578	0.087123	0.099815	0.0051102	0.0044063	0.072158	0.0024814	0.0026477	0.10607	0.0058763	0.1829	0.17022	0.010373	0.0035535	0.1676	0.0011905	0.086993	0.093311	0.096651	0.0065809	0.0035472	0.083247	0.0021413
P10606	P10606	3	3	3	Cytochrome c oxidase subunit 5B, mitochondrial	COX5B	sp|P10606|COX5B_HUMAN Cytochrome c oxidase subunit 5B, mitochondrial OS=Homo sapiens OX=9606 GN=COX5B PE=1 SV=2	1	3	3	3	0	3	0	3	0	3	18.6	18.6	18.6	13.696	129	129	0	20.106	0	0	0	0	0	0	0	0	0	0	0	0	0	0	0	0	0.0010835	0.057795	0.064758	0.066594	0.004391	0.0041261	0.052095	0.0032185
P10644;REV__P30040	P10644	4;1	4;1	4;1	cAMP-dependent protein kinase type I-alpha regulatory subunit;cAMP-dependent protein kinase type I-alpha regulatory subunit, N-terminally processed	PRKAR1A	sp|P10644|KAP0_HUMAN cAMP-dependent protein kinase type I-alpha regulatory subunit OS=Homo sapiens OX=9606 GN=PRKAR1A PE=1 SV=1	2	4	4	4	1	3	1	3	1	3	13.1	13.1	13.1	42.981	381	381;261	0	28.379	0	0.074245	0.078042	0.083075	0.0060861	0.0035951	0.066788	0	0.0036012	0.12724	0.0065107	0.18826	0.18449	0.010503	0	0.16757	0.00056592	0.023983	0.026729	0.029734	0.0029667	0.002456	0.021042	0.0022037
P10768	P10768	1	1	1	S-formylglutathione hydrolase	ESD	sp|P10768|ESTD_HUMAN S-formylglutathione hydrolase OS=Homo sapiens OX=9606 GN=ESD PE=1 SV=2	1	1	1	1	1	1	1	1	1	1	3.2	3.2	3.2	31.462	282	282	0	7.1318	0.001317	0.1171	0.12639	0.13305	0.0081382	0.0061276	0.1042	0.0020622	0.003699	0.081557	0.0052164	0.13308	0.13193	0.0081992	0.0028469	0.13509	0.0014491	0.11998	0.12867	0.13506	0.008148	0.008017	0.10958	0.0021247
P10809	P10809	23	23	23	60 kDa heat shock protein, mitochondrial	HSPD1	sp|P10809|CH60_HUMAN 60 kDa heat shock protein, mitochondrial OS=Homo sapiens OX=9606 GN=HSPD1 PE=1 SV=2	1	23	23	23	18	20	18	20	18	20	38	38	38	61.054	573	573	0	177.42	0.00075599	0.054762	0.058474	0.06005	0.0034843	0.0028301	0.050311	0.0024655	0.0020972	0.12761	0.0062611	0.20033	0.20996	0.010977	0.0044239	0.20424	0.00066236	0.055023	0.058432	0.061498	0.0038887	0.0029152	0.048954	0.0022493
P11021	P11021	25	24	24	78 kDa glucose-regulated protein	HSPA5	sp|P11021|BIP_HUMAN Endoplasmic reticulum chaperone BiP OS=Homo sapiens OX=9606 GN=HSPA5 PE=1 SV=2	1	25	24	24	18	19	17	18	17	18	45.1	44	44	72.332	654	654	0	191.09	0.00068709	0.053175	0.054112	0.059635	0.0045592	0.0037782	0.047054	0.0025757	0.0025848	0.1285	0.0067854	0.20811	0.20412	0.014379	0.004745	0.2037	0.00077472	0.051082	0.054819	0.060344	0.0038108	0.0033204	0.047429	0.0031725
P11142;P54652	P11142	31;10	31;10	25;5	Heat shock cognate 71 kDa protein	HSPA8	sp|P11142|HSP7C_HUMAN Heat shock cognate 71 kDa protein OS=Homo sapiens OX=9606 GN=HSPA8 PE=1 SV=1	2	31	31	25	25	31	25	31	19	25	53.9	53.9	47.2	70.897	646	646;639	0	261.59	0.00064128	0.055266	0.059786	0.061331	0.0039557	0.0030038	0.050195	0.0023716	0.0022668	0.12515	0.0065063	0.19938	0.20971	0.011345	0.0044746	0.20479	0.00071284	0.055051	0.058425	0.060582	0.0040573	0.0029908	0.049647	0.002453
P11216;P11217;P06737	P11216	8;3;3	8;3;3	8;3;3	Glycogen phosphorylase, brain form	PYGB	sp|P11216|PYGB_HUMAN Glycogen phosphorylase, brain form OS=Homo sapiens OX=9606 GN=PYGB PE=1 SV=5	3	8	8	8	6	6	6	6	6	6	10.3	10.3	10.3	96.695	843	843;842;847	0	53.707	0.0015342	0.037441	0.040563	0.043631	0.0029574	0.0025768	0.036042	0.0032439	0.0016241	0.13643	0.0077974	0.21942	0.21904	0.013572	0.0048566	0.21929	0.0014274	0.042121	0.043567	0.047424	0.0032	0.0022745	0.034531	0.0034875
P11279	P11279	2	2	2	Lysosome-associated membrane glycoprotein 1	LAMP1	sp|P11279|LAMP1_HUMAN Lysosome-associated membrane glycoprotein 1 OS=Homo sapiens OX=9606 GN=LAMP1 PE=1 SV=3	1	2	2	2	0	2	0	2	0	2	4.8	4.8	4.8	44.882	417	417	0	15.397	0	0	0	0	0	0	0	0	0	0	0	0	0	0	0	0	0.0011104	0.11393	0.1262	0.13147	0.0064008	0.0063385	0.10799	0.0025125
P11387	P11387	2	2	2	DNA topoisomerase 1	TOP1	sp|P11387|TOP1_HUMAN DNA topoisomerase 1 OS=Homo sapiens OX=9606 GN=TOP1 PE=1 SV=2	1	2	2	2	2	2	2	2	2	2	3.4	3.4	3.4	90.725	765	765	0	14.57	0.0016352	0.050389	0.055092	0.061445	0.004546	0.0031237	0.040588	0.0030055	0.0017729	0.13695	0.008699	0.20824	0.20071	0.01586	0.0046789	0.20503	0.001523	0.048567	0.054117	0.057143	0.0047969	0.0047451	0.046203	0.0023606
P11413	P11413	10	10	10	Glucose-6-phosphate 1-dehydrogenase	G6PD	sp|P11413|G6PD_HUMAN Glucose-6-phosphate 1-dehydrogenase OS=Homo sapiens OX=9606 GN=G6PD PE=1 SV=4	1	10	10	10	4	8	4	8	4	8	22.5	22.5	22.5	59.256	515	515	0	71.467	0.00073753	0.033042	0.035296	0.040337	0.0040359	0.0021204	0.029822	0.0030736	0.0024627	0.14219	0.0077205	0.22708	0.22375	0.014399	0.0052621	0.22688	0.00075743	0.037389	0.039043	0.038599	0.0029551	0.0025517	0.028283	0.0039233
P11586;Q6UB35	P11586	5;1	5;1	5;1	C-1-tetrahydrofolate synthase, cytoplasmic;Methylenetetrahydrofolate dehydrogenase;Methenyltetrahydrofolate cyclohydrolase;Formyltetrahydrofolate synthetase;C-1-tetrahydrofolate synthase, cytoplasmic, N-terminally processed	MTHFD1	sp|P11586|C1TC_HUMAN C-1-tetrahydrofolate synthase, cytoplasmic OS=Homo sapiens OX=9606 GN=MTHFD1 PE=1 SV=3	2	5	5	5	3	4	3	4	3	4	5.8	5.8	5.8	101.56	935	935;978	0	33.882	0.0010816	0.049	0.054868	0.057477	0.0041069	0.0030026	0.046791	0.0026043	0.0025205	0.1284	0.0076959	0.20931	0.20969	0.012196	0.0044406	0.20274	0.00093868	0.054106	0.056141	0.05974	0.0023981	0.0025468	0.048326	0.0025013
P11940;Q9H361;Q4VXU2;Q13310;Q5JQF8	P11940;Q9H361	15;9;3;3;1	15;9;3;3;1	15;9;3;3;1	Polyadenylate-binding protein 1;Polyadenylate-binding protein 3	PABPC1;PABPC3	sp|P11940|PABP1_HUMAN Polyadenylate-binding protein 1 OS=Homo sapiens OX=9606 GN=PABPC1 PE=1 SV=2;sp|Q9H361|PABP3_HUMAN Polyadenylate-binding protein 3 OS=Homo sapiens OX=9606 GN=PABPC3 PE=1 SV=2	5	15	15	15	10	13	10	13	10	13	25	25	25	70.67	636	636;631;614;644;200	0	108	0.0013215	0.055778	0.058445	0.061609	0.0040718	0.0034846	0.047187	0.0024633	0.0023278	0.12901	0.0086841	0.20782	0.20306	0.013818	0.0042288	0.20103	0.001088	0.057421	0.056839	0.063199	0.0041926	0.0030402	0.048917	0.0028861
P12004	P12004	7	7	7	Proliferating cell nuclear antigen	PCNA	sp|P12004|PCNA_HUMAN Proliferating cell nuclear antigen OS=Homo sapiens OX=9606 GN=PCNA PE=1 SV=1	1	7	7	7	6	6	6	6	6	6	27.2	27.2	27.2	28.768	261	261	0	51.78	0.0010422	0.092189	0.094161	0.10294	0.0060463	0.0047862	0.084475	0.0019351	0.0033112	0.10188	0.0050776	0.16033	0.16827	0.010051	0.0033963	0.16047	0.00093608	0.086241	0.08678	0.10315	0.0059538	0.0044049	0.07981	0.0022471
P12236	P12236	8	1	1	ADP/ATP translocase 3;ADP/ATP translocase 3, N-terminally processed	SLC25A6	sp|P12236|ADT3_HUMAN ADP/ATP translocase 3 OS=Homo sapiens OX=9606 GN=SLC25A6 PE=1 SV=4	1	8	1	1	7	8	1	1	1	1	22.8	3	3	32.866	298	298	0	6.8067	0.00074717	0.042262	0.043847	0.047142	0.0024912	0.0018647	0.035387	0.0034347	0.0019107	0.14253	0.0072888	0.21539	0.21887	0.015975	0.0044319	0.21643	0.00056346	0.048325	0.054453	0.05274	0.003869	0.0030926	0.045103	0.0029921
P12268;P20839	P12268	10;2	10;2	10;2	Inosine-5-monophosphate dehydrogenase 2	IMPDH2	sp|P12268|IMDH2_HUMAN Inosine-5-monophosphate dehydrogenase 2 OS=Homo sapiens OX=9606 GN=IMPDH2 PE=1 SV=2	2	10	10	10	6	8	6	8	6	8	24.1	24.1	24.1	55.804	514	514;514	0	83.165	0.0012818	0.05079	0.056003	0.058864	0.0036498	0.0032057	0.046202	0.0030609	0.002422	0.1294	0.0073119	0.20722	0.20878	0.0132	0.0042316	0.20366	0.0010424	0.055247	0.059055	0.059888	0.0030641	0.002978	0.049376	0.0025636
P12577	P12577	1	1	1			sp|P12577|L_PI3H4 RNA-directed RNA polymerase L OS=Human parainfluenza 3 virus (strain Wash/47885/57) OX=11217 GN=L PE=2 SV=1	1	1	1	1	1	1	1	1	1	1	0.3	0.3	0.3	255.8	2233	2233	0.0014859	6.5402	0.00047946	0.041246	0.042193	0.045138	0.0026602	0.0021781	0.036034	0.0021421	0.0019644	0.13607	0.0061562	0.21075	0.23205	0.011888	0.0052522	0.2238	0.00042214	0.042579	0.042688	0.042645	0.0025103	0.0019557	0.038387	0.0021889
P12814;P35609	P12814	19;3	13;2	13;2	Alpha-actinin-1	ACTN1	sp|P12814|ACTN1_HUMAN Alpha-actinin-1 OS=Homo sapiens OX=9606 GN=ACTN1 PE=1 SV=2	2	19	13	13	15	15	10	9	10	9	26.2	19.6	19.6	103.06	892	892;894	0	104.75	0.00093054	0.049254	0.050003	0.055332	0.003569	0.003665	0.043361	0.0023811	0.0028764	0.13351	0.0073169	0.21489	0.21165	0.014001	0.0050143	0.20543	0.00069337	0.04645	0.051112	0.056676	0.004232	0.0036273	0.044198	0.0029184
P12956	P12956	12	12	12	X-ray repair cross-complementing protein 6	XRCC6	sp|P12956|XRCC6_HUMAN X-ray repair cross-complementing protein 6 OS=Homo sapiens OX=9606 GN=XRCC6 PE=1 SV=2	1	12	12	12	10	12	10	12	10	12	20.5	20.5	20.5	69.842	609	609	0	87.286	0.00065794	0.043673	0.043835	0.049136	0.0032178	0.002724	0.039489	0.0028297	0.0016158	0.13775	0.006876	0.21326	0.22172	0.01505	0.0048984	0.21531	0.00096433	0.043911	0.046258	0.047869	0.0036189	0.0024291	0.039596	0.0025947
P13010	P13010	12	12	12	X-ray repair cross-complementing protein 5	XRCC5	sp|P13010|XRCC5_HUMAN X-ray repair cross-complementing protein 5 OS=Homo sapiens OX=9606 GN=XRCC5 PE=1 SV=3	1	12	12	12	6	10	6	10	6	10	13.8	13.8	13.8	82.704	732	732	0	77.23	0.0011572	0.041709	0.045081	0.04687	0.0033163	0.0021322	0.036104	0.0028269	0.0014027	0.13149	0.0077139	0.22474	0.21535	0.013634	0.0053407	0.21732	0.00062915	0.043106	0.047112	0.048676	0.0031174	0.0023926	0.037945	0.0025861
P13073	P13073	5	5	5	Cytochrome c oxidase subunit 4 isoform 1, mitochondrial	COX4I1	sp|P13073|COX41_HUMAN Cytochrome c oxidase subunit 4 isoform 1, mitochondrial OS=Homo sapiens OX=9606 GN=COX4I1 PE=1 SV=1	1	5	5	5	1	4	1	4	1	4	26.6	26.6	26.6	19.576	169	169	0	32.342	0	0.042745	0.040607	0.049692	0.0039388	0.0029626	0.040037	0.0046325	0.0027784	0.14128	0.0078734	0.21377	0.22	0.016034	0.0035264	0.21012	0.0010633	0.053038	0.052263	0.054629	0.0045562	0.0033442	0.041586	0.0030311
P13473	P13473	1	1	1	Lysosome-associated membrane glycoprotein 2	LAMP2	sp|P13473|LAMP2_HUMAN Lysosome-associated membrane glycoprotein 2 OS=Homo sapiens OX=9606 GN=LAMP2 PE=1 SV=2	1	1	1	1	0	1	0	1	0	1	2	2	2	44.96	410	410	0.0028369	6.1284	0	0	0	0	0	0	0	0	0	0	0	0	0	0	0	0	0.0015374	0.11785	0.12768	0.12729	0.0059206	0.005749	0.10976	0.0015395
P13489	P13489	2	2	2	Ribonuclease inhibitor	RNH1	sp|P13489|RINI_HUMAN Ribonuclease inhibitor OS=Homo sapiens OX=9606 GN=RNH1 PE=1 SV=2	1	2	2	2	1	2	1	2	1	2	5.6	5.6	5.6	49.973	461	461	0	16.288	0.0019244	0.066534	0.070188	0.083061	0.0043101	0.0038201	0.055707	0.0043444	0.0017273	0.11829	0.0094817	0.18299	0.19278	0.015186	0.0035944	0.18606	0.0016745	0.068561	0.074768	0.072863	0.0038725	0.0020956	0.055048	0.0022661
P13639	P13639	28	28	27	Elongation factor 2	EEF2	sp|P13639|EF2_HUMAN Elongation factor 2 OS=Homo sapiens OX=9606 GN=EEF2 PE=1 SV=4	1	28	28	27	23	24	23	24	22	23	30.5	30.5	29.4	95.337	858	858	0	204.36	0.00071188	0.057167	0.05988	0.06225	0.0036773	0.0029154	0.051694	0.0024389	0.0020395	0.1251	0.0065911	0.20431	0.20248	0.011694	0.0040762	0.2004	0.0007087	0.056189	0.059754	0.065245	0.0036124	0.0031	0.049981	0.0023824
P13667	P13667	13	13	13	Protein disulfide-isomerase A4	PDIA4	sp|P13667|PDIA4_HUMAN Protein disulfide-isomerase A4 OS=Homo sapiens OX=9606 GN=PDIA4 PE=1 SV=2	1	13	13	13	8	12	8	12	8	12	22	22	22	72.932	645	645	0	97.581	0.00087312	0.035402	0.038522	0.042224	0.0022104	0.0024124	0.032603	0.0026065	0.0020384	0.14136	0.0077617	0.22642	0.2236	0.013763	0.0043659	0.22552	0.0008864	0.037979	0.041216	0.043311	0.0028649	0.0028341	0.033809	0.0031641
P13693;Q9HAU6;Q56UQ5	P13693	6;2;2	6;2;2	6;2;2	Translationally-controlled tumor protein	TPT1	sp|P13693|TCTP_HUMAN Translationally-controlled tumor protein OS=Homo sapiens OX=9606 GN=TPT1 PE=1 SV=1	3	6	6	6	5	5	5	5	5	5	32.6	32.6	32.6	19.595	172	172;139;140	0	43.608	0.0013889	0.090061	0.096787	0.10484	0.0062612	0.0054145	0.081762	0.002038	0.0034697	0.09493	0.0056938	0.16023	0.16318	0.011556	0.0032542	0.15878	0.0012243	0.096684	0.10162	0.10683	0.00728	0.0056895	0.083513	0.0020091
P13796;P13797;Q14651	P13796	13;3;1	13;3;1	13;3;1	Plastin-2	LCP1	sp|P13796|PLSL_HUMAN Plastin-2 OS=Homo sapiens OX=9606 GN=LCP1 PE=1 SV=6	3	13	13	13	6	10	6	10	6	10	27.1	27.1	27.1	70.288	627	627;630;629	0	94.9	0.002293	0.14999	0.15254	0.16938	0.010794	0.0084681	0.13488	0.0022115	0.00599	0.056399	0.0059133	0.095204	0.10069	0.010842	0.0042537	0.094351	0.002289	0.1779	0.19746	0.20404	0.012499	0.0093373	0.17213	0.0012713
P13804	P13804	3	3	3	Electron transfer flavoprotein subunit alpha, mitochondrial	ETFA	sp|P13804|ETFA_HUMAN Electron transfer flavoprotein subunit alpha, mitochondrial OS=Homo sapiens OX=9606 GN=ETFA PE=1 SV=1	1	3	3	3	3	1	3	1	3	1	9.9	9.9	9.9	35.079	333	333	0	18.56	0.0018883	0.051009	0.052648	0.056636	0.0044467	0.0029633	0.044489	0.0030951	0.00318	0.13391	0.0067965	0.21409	0.20944	0.015203	0.0050757	0.19971	0.0021318	0.036567	0.038291	0.040839	0.0025811	0.0014937	0.033935	0.0016278
P13987	P13987	1	1	1	CD59 glycoprotein	CD59	sp|P13987|CD59_HUMAN CD59 glycoprotein OS=Homo sapiens OX=9606 GN=CD59 PE=1 SV=1	1	1	1	1	1	1	1	1	1	1	6.2	6.2	6.2	14.177	128	128	0.0014265	6.1681	0.00078128	0.013238	0.014422	0.010541	0.0016637	0.0010414	0.010738	0.003587	0.0012119	0.15774	0.0087034	0.25683	0.24802	0.016647	0.0052812	0.25137	0	0.022236	0.026348	0.024794	0.0012802	0.0029461	0.016377	0.0036151
P14174	P14174	2	2	2	Macrophage migration inhibitory factor	MIF	sp|P14174|MIF_HUMAN Macrophage migration inhibitory factor OS=Homo sapiens OX=9606 GN=MIF PE=1 SV=4	1	2	2	2	2	2	2	2	2	2	15.7	15.7	15.7	12.476	115	115	0	21.91	0.00051837	0.045512	0.049444	0.046104	0.0033955	0.0023527	0.039865	0.0016248	0.0013325	0.13173	0.0051209	0.20267	0.23899	0.010127	0.0061489	0.21507	0.00082537	0.033835	0.039797	0.042586	0.0030128	0.0023451	0.034657	0.0035354
P14209	P14209	1	1	1	CD99 antigen	CD99	sp|P14209|CD99_HUMAN CD99 antigen OS=Homo sapiens OX=9606 GN=CD99 PE=1 SV=1	1	1	1	1	1	1	1	1	1	1	5.4	5.4	5.4	18.848	185	185	0	7.6545	0	0.095385	0.11065	0.11198	0.0040765	0.0081125	0.082563	0	0.0034412	0.091262	0.0038356	0.16237	0.17338	0.0066032	0.0048827	0.15445	0.0017518	0.099572	0.1052	0.10419	0.006403	0.0048442	0.082259	0
P14314	P14314	8	8	8	Glucosidase 2 subunit beta	PRKCSH	sp|P14314|GLU2B_HUMAN Glucosidase 2 subunit beta OS=Homo sapiens OX=9606 GN=PRKCSH PE=1 SV=2	1	8	8	8	4	8	4	8	4	8	12.5	12.5	12.5	59.425	528	528	0	57.217	0.00093598	0.048701	0.050707	0.056295	0.0035845	0.0027582	0.045712	0.0027231	0.0023687	0.12857	0.0080538	0.20669	0.21653	0.013672	0.0044327	0.20827	0.00057927	0.046681	0.048056	0.052319	0.0035945	0.0024441	0.040526	0.0027865
P14324	P14324	1	1	1	Farnesyl pyrophosphate synthase	FDPS	sp|P14324|FPPS_HUMAN Farnesyl pyrophosphate synthase OS=Homo sapiens OX=9606 GN=FDPS PE=1 SV=4	1	1	1	1	1	1	1	1	1	1	2.1	2.1	2.1	48.275	419	419	0	7.4078	0.000946	0.078704	0.083041	0.089163	0.0060154	0.0048089	0.071605	0.0022604	0.0035482	0.10811	0.0045979	0.18003	0.17231	0.012033	0.0050265	0.1778	0.00088132	0.084351	0.087437	0.089486	0.0058107	0.0045245	0.066623	0.0019193
P14550	P14550	2	2	2	Alcohol dehydrogenase [NADP(+)]	AKR1A1	sp|P14550|AK1A1_HUMAN Aldo-keto reductase family 1 member A1 OS=Homo sapiens OX=9606 GN=AKR1A1 PE=1 SV=3	1	2	2	2	1	1	1	1	1	1	6.8	6.8	6.8	36.573	325	325	0	14.903	0.00052681	0.019457	0.024355	0.024262	0.0016156	0.0016121	0.017306	0.0019712	0.0011114	0.14714	0.0061012	0.24945	0.24456	0.0132	0.0046854	0.24266	0.0010189	0.04799	0.053749	0.059471	0.0060761	0.0050943	0.041358	0.0036688
P14618;P30613	P14618	20;1	20;1	20;1	Pyruvate kinase PKM	PKM	sp|P14618|KPYM_HUMAN Pyruvate kinase PKM OS=Homo sapiens OX=9606 GN=PKM PE=1 SV=4	2	20	20	20	17	19	17	19	17	19	37.3	37.3	37.3	57.936	531	531;574	0	165.37	0.00048814	0.037973	0.040043	0.041681	0.0025287	0.0018147	0.033619	0.0025506	0.0018222	0.13967	0.0076267	0.21894	0.23252	0.013213	0.0048947	0.2216	0.00056016	0.037617	0.038243	0.04179	0.0025542	0.0017529	0.033968	0.0028742
P14625;Q58FF3	P14625	28;7	26;7	26;7	Endoplasmin	HSP90B1	sp|P14625|ENPL_HUMAN Endoplasmin OS=Homo sapiens OX=9606 GN=HSP90B1 PE=1 SV=1	2	28	26	26	24	24	22	22	22	22	31.1	29.4	29.4	92.468	803	803;399	0	197.44	0.00078373	0.039975	0.041655	0.044726	0.0027646	0.0024682	0.035139	0.0028627	0.0016688	0.1376	0.0078101	0.22379	0.21871	0.01375	0.0043873	0.21639	0.00069332	0.041528	0.042719	0.045272	0.0028982	0.002444	0.035085	0.0028788
P63162;P14678	P63162;P14678	1;1	1;1	1;1	Small nuclear ribonucleoprotein-associated protein N;Small nuclear ribonucleoprotein-associated proteins B and B	SNRPN;SNRPB	sp|P63162|RSMN_HUMAN Small nuclear ribonucleoprotein-associated protein N OS=Homo sapiens OX=9606 GN=SNRPN PE=1 SV=1;sp|P14678|RSMB_HUMAN Small nuclear ribonucleoprotein-associated proteins B and B OS=Homo sapiens OX=9606 GN=SNRPB PE=1 SV=2	2	1	1	1	0	1	0	1	0	1	2.9	2.9	2.9	24.614	240	240;240	0.0014514	6.3908	0	0	0	0	0	0	0	0	0	0	0	0	0	0	0	0	0.0010038	0.052176	0.059097	0.060364	0.0037927	0.0035266	0.052039	0.0019197
P14866	P14866	9	9	9	Heterogeneous nuclear ribonucleoprotein L	HNRNPL	sp|P14866|HNRPL_HUMAN Heterogeneous nuclear ribonucleoprotein L OS=Homo sapiens OX=9606 GN=HNRNPL PE=1 SV=2	1	9	9	9	7	6	7	6	7	6	24.6	24.6	24.6	64.132	589	589	0	75.385	0.0010624	0.063303	0.067149	0.073834	0.0045804	0.0039063	0.057356	0.002669	0.0019898	0.12284	0.0069583	0.19385	0.19489	0.012215	0.0042108	0.19315	0.0010857	0.061006	0.070294	0.071864	0.00503	0.0044752	0.059919	0.0024427
P14868	P14868	6	6	6	Aspartate--tRNA ligase, cytoplasmic	DARS	sp|P14868|SYDC_HUMAN Aspartate--tRNA ligase, cytoplasmic OS=Homo sapiens OX=9606 GN=DARS1 PE=1 SV=2	1	6	6	6	4	4	4	4	4	4	12.6	12.6	12.6	57.136	501	501	0	38.143	0.00087599	0.068558	0.068914	0.079931	0.0045101	0.0044987	0.05516	0.0024807	0.0027811	0.12034	0.0049068	0.18778	0.19076	0.010954	0.0042864	0.18846	0.0010748	0.063061	0.072897	0.081827	0.0049558	0.0061618	0.064626	0.0031219
P14927	P14927	1	1	1	Cytochrome b-c1 complex subunit 7	UQCRB	sp|P14927|QCR7_HUMAN Cytochrome b-c1 complex subunit 7 OS=Homo sapiens OX=9606 GN=UQCRB PE=1 SV=2	1	1	1	1	0	1	0	1	0	1	11.7	11.7	11.7	13.53	111	111	0	7.5351	0	0	0	0	0	0	0	0	0	0	0	0	0	0	0	0	0	0.035358	0.035947	0.035738	0.0024318	0.0017835	0.031189	0.0056369
P15121;C9JRZ8	P15121	3;1	3;1	3;1	Aldose reductase	AKR1B1	sp|P15121|ALDR_HUMAN Aldo-keto reductase family 1 member B1 OS=Homo sapiens OX=9606 GN=AKR1B1 PE=1 SV=3	2	3	3	3	1	3	1	3	1	3	14.2	14.2	14.2	35.853	316	316;316	0	16.78	0.0010958	0.015159	0.015511	0.015109	0.0019539	0.00087615	0.013685	0.0035149	0.0008142	0.15402	0.0077366	0.25601	0.24041	0.014793	0.0043072	0.255	0.00087524	0.025451	0.026991	0.027567	0.0022544	0.0016531	0.02464	0.0025653
P15153;P60763	P15153	3;1	1;0	1;0	Ras-related C3 botulinum toxin substrate 2	RAC2	sp|P15153|RAC2_HUMAN Ras-related C3 botulinum toxin substrate 2 OS=Homo sapiens OX=9606 GN=RAC2 PE=1 SV=1	2	3	1	1	2	2	1	0	1	0	15.6	7.3	7.3	21.429	192	192;192	0	6.9418	0.002542	0.13011	0.14202	0.15823	0.018403	0.017254	0.11441	0.0032714	0.0091956	0.068278	0.0058589	0.10555	0.10566	0.010429	0.0013993	0.1074	0	0	0	0	0	0	0	0
P15311	P15311	16	6	6	Ezrin	EZR	sp|P15311|EZRI_HUMAN Ezrin OS=Homo sapiens OX=9606 GN=EZR PE=1 SV=4	1	16	6	6	11	13	4	4	4	4	21.2	9.9	9.9	69.412	586	586	0	43.53	0.0011889	0.051622	0.0563	0.062221	0.005235	0.0038519	0.048576	0.0023633	0.0023847	0.12475	0.0053683	0.20959	0.20598	0.01356	0.0057615	0.20365	0.0015854	0.053773	0.057483	0.068417	0.0041682	0.004157	0.048837	0.0030279
P15531	P15531	7	3	3	Nucleoside diphosphate kinase A	NME1	sp|P15531|NDKA_HUMAN Nucleoside diphosphate kinase A OS=Homo sapiens OX=9606 GN=NME1 PE=1 SV=1	1	7	3	3	6	7	2	3	2	3	47.4	22.4	22.4	17.149	152	152	0	23.142	0.00054619	0.027129	0.041717	0.035861	0.0051741	0.0023807	0.026657	0.0019198	0.0031952	0.12513	0.005493	0.24697	0.20413	0.019981	0.0087719	0.2455	0.0010693	0.030695	0.038244	0.035333	0.0027447	0.0018657	0.028549	0.0034293
P15559	P15559	8	8	8	NAD(P)H dehydrogenase [quinone] 1	NQO1	sp|P15559|NQO1_HUMAN NAD(P)H dehydrogenase [quinone] 1 OS=Homo sapiens OX=9606 GN=NQO1 PE=1 SV=1	1	8	8	8	7	8	7	8	7	8	27	27	27	30.867	274	274	0	58.532	0.00035243	0.01125	0.013874	0.013939	0.0012075	0.00095563	0.010634	0.0021192	0.00090724	0.15859	0.0074525	0.2545	0.25141	0.015173	0.0042252	0.24646	0.00034586	0.018601	0.019204	0.0224	0.0019503	0.0021282	0.015201	0.002983
P15880	P15880	6	6	6	40S ribosomal protein S2	RPS2	sp|P15880|RS2_HUMAN 40S ribosomal protein S2 OS=Homo sapiens OX=9606 GN=RPS2 PE=1 SV=2	1	6	6	6	5	4	5	4	5	4	19.5	19.5	19.5	31.324	293	293	0	41.321	0.00068962	0.056412	0.061753	0.065221	0.0049926	0.0035277	0.05005	0.0024933	0.0029377	0.11883	0.0068964	0.20498	0.19766	0.011899	0.0048383	0.20096	0.0010246	0.060236	0.062847	0.065682	0.0046161	0.0029604	0.050664	0.0025555
P15954	P15954	1	1	1	Cytochrome c oxidase subunit 7C, mitochondrial	COX7C	sp|P15954|COX7C_HUMAN Cytochrome c oxidase subunit 7C, mitochondrial OS=Homo sapiens OX=9606 GN=COX7C PE=1 SV=1	1	1	1	1	1	1	1	1	1	1	14.3	14.3	14.3	7.2454	63	63	0	7.2105	0.0011583	0.058536	0.063506	0.069154	0.0032855	0.0039016	0.060196	0.0030424	0.0025236	0.12341	0.010505	0.18631	0.20891	0.011041	0.0029099	0.19161	0.00077517	0.061316	0.066222	0.066098	0.0047999	0.0032391	0.057191	0.0019218
P16070	P16070	5	5	5	CD44 antigen	CD44	sp|P16070|CD44_HUMAN CD44 antigen OS=Homo sapiens OX=9606 GN=CD44 PE=1 SV=3	1	5	5	5	4	3	4	3	4	3	7.4	7.4	7.4	81.537	742	742	0	36.245	0.00077877	0.036055	0.039463	0.04015	0.0028195	0.00189	0.028783	0.0034089	0.0015677	0.13884	0.0085104	0.23072	0.21866	0.012387	0.004364	0.22671	0.00039305	0.033485	0.037656	0.039926	0.0024205	0.0016869	0.03181	0.003198
P16104	P16104	6	6	3	Histone H2AX	H2AFX	sp|P16104|H2AX_HUMAN Histone H2AX OS=Homo sapiens OX=9606 GN=H2AX PE=1 SV=2	1	6	6	3	4	5	4	5	1	2	28	28	11.9	15.144	143	143	0	37.144	0.00042372	0.068893	0.072321	0.066671	0.0034379	0.0027929	0.06189	0.0019263	0.0024331	0.11678	0.0057298	0.18377	0.20769	0.0086694	0.0038249	0.19378	0.00069027	0.069515	0.070771	0.067155	0.0033318	0.0024933	0.062438	0.0019728
P16401	P16401	14	8	8	Histone H1.5	HIST1H1B	sp|P16401|H15_HUMAN Histone H1.5 OS=Homo sapiens OX=9606 GN=H1-5 PE=1 SV=3	1	14	8	8	12	13	8	7	8	7	40.7	29.2	29.2	22.58	226	226	0	57.23	0.0006999	0.036379	0.038941	0.040955	0.0025614	0.0021976	0.031419	0.0026091	0.0015184	0.14015	0.0078153	0.22624	0.23317	0.013291	0.0045194	0.22356	0.00041813	0.040449	0.044306	0.044093	0.0031606	0.002596	0.036881	0.0026675
P16402;REV__P16402	P16402	15;2	6;2	6;2	Histone H1.3	HIST1H1D	sp|P16402|H13_HUMAN Histone H1.3 OS=Homo sapiens OX=9606 GN=H1-3 PE=1 SV=2	2	15	6	6	13	14	6	5	6	5	45.2	19.5	19.5	22.35	221	221;221	0	36.176	0.00064291	0.039116	0.044508	0.046291	0.0034483	0.0025535	0.035561	0.0020345	0.0021437	0.13393	0.0077901	0.22526	0.219	0.013559	0.0062167	0.2185	0.0004411	0.045677	0.050533	0.044791	0.0032863	0.001999	0.039003	0.001687
P16403	P16403	16	4	4	Histone H1.2	HIST1H1C	sp|P16403|H12_HUMAN Histone H1.2 OS=Homo sapiens OX=9606 GN=H1-2 PE=1 SV=2	1	16	4	4	13	16	4	4	4	4	43.2	15	15	21.364	213	213	0	27.558	0.0016316	0.10591	0.11497	0.11799	0.0072492	0.0057387	0.097857	0.0018815	0.0038135	0.087	0.004653	0.14284	0.15099	0.0089985	0.0036909	0.14808	0.00095655	0.10821	0.11558	0.12109	0.0077603	0.0053426	0.098462	0.0019027
P16615;O14983	P16615;O14983	2;1	2;1	2;1	Sarcoplasmic/endoplasmic reticulum calcium ATPase 2;Sarcoplasmic/endoplasmic reticulum calcium ATPase 1	ATP2A2;ATP2A1	sp|P16615|AT2A2_HUMAN Sarcoplasmic/endoplasmic reticulum calcium ATPase 2 OS=Homo sapiens OX=9606 GN=ATP2A2 PE=1 SV=1;sp|O14983|AT2A1_HUMAN Sarcoplasmic/endoplasmic reticulum calcium ATPase 1 OS=Homo sapiens OX=9606 GN=ATP2A1 PE=1 SV=1	2	2	2	2	2	1	2	1	2	1	2.7	2.7	2.7	114.76	1042	1042;1001	0	12.569	0.0010635	0.044275	0.048423	0.044029	0.0032252	0.0019962	0.036531	0.0029024	0.0023978	0.13163	0.0078034	0.22649	0.21346	0.015311	0.0069371	0.21352	0.00080546	0.033605	0.030994	0.041205	0.0027786	0.0031271	0.0291	0.0023336
P16949;Q9H169;REV__P36956;Q9NZ72;H7BZ55	P16949	14;2;1;1;1	14;2;1;1;1	11;0;0;0;0	Stathmin	STMN1	sp|P16949|STMN1_HUMAN Stathmin OS=Homo sapiens OX=9606 GN=STMN1 PE=1 SV=3	5	14	14	11	12	13	12	13	9	10	70.5	70.5	59.1	17.302	149	149;189;1147;180;1653	0	97.144	0.001187	0.11734	0.12057	0.12832	0.0072989	0.0056485	0.10852	0.0019279	0.0038507	0.085683	0.0048015	0.13238	0.14245	0.0080374	0.0029848	0.13646	0.001234	0.12029	0.1241	0.12792	0.0067834	0.0064852	0.10987	0.0018749
P17066;P48741	P17066;P48741	7;4	1;1	1;1	Heat shock 70 kDa protein 6;Putative heat shock 70 kDa protein 7	HSPA6;HSPA7	sp|P17066|HSP76_HUMAN Heat shock 70 kDa protein 6 OS=Homo sapiens OX=9606 GN=HSPA6 PE=1 SV=2;sp|P48741|HSP77_HUMAN Putative heat shock 70 kDa protein 7 OS=Homo sapiens OX=9606 GN=HSPA7 PE=5 SV=2	2	7	1	1	7	7	1	1	1	1	11.4	1.7	1.7	71.027	643	643;367	0	12.389	0.00069656	0.050792	0.054837	0.058368	0.0028125	0.0020629	0.047487	0.0024888	0.001303	0.13214	0.005941	0.20408	0.21765	0.00988	0.0036143	0.20585	0.00056223	0.052619	0.058834	0.057691	0.0027808	0.0021139	0.048257	0.0026739
P17096	P17096	4	4	4	High mobility group protein HMG-I/HMG-Y	HMGA1	sp|P17096|HMGA1_HUMAN High mobility group protein HMG-I/HMG-Y OS=Homo sapiens OX=9606 GN=HMGA1 PE=1 SV=3	1	4	4	4	4	3	4	3	4	3	29.9	29.9	29.9	11.676	107	107	0	27.483	0.0010323	0.0681	0.075337	0.075366	0.0057573	0.0043845	0.059214	0.0030491	0.0027931	0.12017	0.0067295	0.19194	0.18765	0.011124	0.0044916	0.1859	0.00081371	0.067977	0.072533	0.076962	0.004519	0.0039623	0.060229	0.0024165
P17812;Q9NRF8	P17812	4;1	4;1	4;1	CTP synthase 1	CTPS1	sp|P17812|PYRG1_HUMAN CTP synthase 1 OS=Homo sapiens OX=9606 GN=CTPS1 PE=1 SV=2	2	4	4	4	3	2	3	2	3	2	7.6	7.6	7.6	66.69	591	591;586	0	30.291	0.0014513	0.03522	0.040134	0.037441	0.0022965	0.0020165	0.032584	0.0034783	0.0025308	0.14485	0.0078811	0.2266	0.2163	0.014928	0.0058024	0.22133	0.0019166	0.051561	0.042811	0.039408	0.0021431	0.0027915	0.029235	0.0025042
P17844	P17844	15	15	10	Probable ATP-dependent RNA helicase DDX5	DDX5	sp|P17844|DDX5_HUMAN Probable ATP-dependent RNA helicase DDX5 OS=Homo sapiens OX=9606 GN=DDX5 PE=1 SV=1	1	15	15	10	10	12	10	12	5	8	25.1	25.1	16.6	69.147	614	614	0	100.31	0.0013126	0.057487	0.057381	0.06174	0.0044278	0.0035098	0.047725	0.0026839	0.002428	0.12279	0.0080457	0.20683	0.20014	0.014206	0.0038097	0.20221	0.00091755	0.051824	0.05755	0.059535	0.0032281	0.0026774	0.04701	0.0026497
P17858	P17858	3	3	1	ATP-dependent 6-phosphofructokinase, liver type	PFKL	sp|P17858|PFKAL_HUMAN ATP-dependent 6-phosphofructokinase, liver type OS=Homo sapiens OX=9606 GN=PFKL PE=1 SV=6	1	3	3	1	0	3	0	3	0	1	4.5	4.5	2.2	85.018	780	780	0	21.716	0	0	0	0	0	0	0	0	0	0	0	0	0	0	0	0	0.0012144	0.04304	0.050319	0.0496	0.0042131	0.0025399	0.038933	0.0035399
P17931	P17931	7	7	7	Galectin-3	LGALS3	sp|P17931|LEG3_HUMAN Galectin-3 OS=Homo sapiens OX=9606 GN=LGALS3 PE=1 SV=5	1	7	7	7	7	7	7	7	7	7	28	28	28	26.152	250	250	0	51.526	0.00060764	0.012676	0.014313	0.014421	0.0015678	0.0012468	0.012376	0.0024593	0.0012451	0.15114	0.0075557	0.25539	0.25116	0.016127	0.0058232	0.25306	0.0002234	0.0095294	0.010929	0.011103	0.0011335	0.00081361	0.0079054	0.0032401
P17987	P17987	9	9	9	T-complex protein 1 subunit alpha	TCP1	sp|P17987|TCPA_HUMAN T-complex protein 1 subunit alpha OS=Homo sapiens OX=9606 GN=TCP1 PE=1 SV=1	1	9	9	9	8	6	8	6	8	6	17.4	17.4	17.4	60.343	556	556	0	60.274	0.0012486	0.063102	0.071495	0.075763	0.005208	0.0037232	0.059369	0.0027728	0.0026607	0.12078	0.0068668	0.1952	0.18448	0.0125	0.004092	0.1869	0.00095196	0.064926	0.071559	0.070019	0.0048603	0.004085	0.058693	0.0028018
P18077	P18077	6	6	6	60S ribosomal protein L35a	RPL35A	sp|P18077|RL35A_HUMAN 60S ribosomal protein L35a OS=Homo sapiens OX=9606 GN=RPL35A PE=1 SV=2	1	6	6	6	3	4	3	4	3	4	44.5	44.5	44.5	12.538	110	110	0	38.266	0.00075544	0.061431	0.067276	0.068896	0.0042881	0.0030856	0.053711	0.0022066	0.002441	0.12215	0.0061995	0.19611	0.19463	0.011505	0.0041328	0.19789	0.00064197	0.059813	0.063772	0.065328	0.0045962	0.0034672	0.053447	0.002583
P18085	P18085	3	3	3	ADP-ribosylation factor 4	ARF4	sp|P18085|ARF4_HUMAN ADP-ribosylation factor 4 OS=Homo sapiens OX=9606 GN=ARF4 PE=1 SV=3	1	3	3	3	3	3	3	3	3	3	18.3	18.3	18.3	20.511	180	180	0	21.14	0.00089164	0.046972	0.052687	0.056714	0.0044009	0.0039751	0.042769	0.0040993	0.0029646	0.13019	0.0096814	0.20312	0.21473	0.01526	0.0042539	0.20293	0.00089074	0.047551	0.047529	0.053632	0.0031454	0.0022025	0.041153	0.002986
P18124	P18124	9	9	9	60S ribosomal protein L7	RPL7	sp|P18124|RL7_HUMAN 60S ribosomal protein L7 OS=Homo sapiens OX=9606 GN=RPL7 PE=1 SV=1	1	9	9	9	7	8	7	8	7	8	33.1	33.1	33.1	29.225	248	248	0	65.729	0.00092948	0.059829	0.064199	0.067325	0.0038067	0.0023991	0.054502	0.0026425	0.0021691	0.12502	0.0063476	0.20137	0.19751	0.013692	0.0041702	0.19486	0.00083098	0.060486	0.06196	0.065326	0.0037586	0.0032912	0.052385	0.0027505
P18621	P18621	5	5	5	60S ribosomal protein L17	RPL17	sp|P18621|RL17_HUMAN 60S ribosomal protein L17 OS=Homo sapiens OX=9606 GN=RPL17 PE=1 SV=3	1	5	5	5	2	5	2	5	2	5	31	31	31	21.397	184	184	0	38.759	0.001009	0.059045	0.063615	0.06385	0.0040438	0.0031283	0.052136	0.003075	0.0017288	0.12496	0.0074536	0.20009	0.19613	0.01071	0.0034913	0.20037	0.00087062	0.055353	0.058886	0.066277	0.0046673	0.0036601	0.048407	0.0027066
P18669;P15259;Q8N0Y7	P18669;P15259	8;4;2	8;4;2	8;4;2	Phosphoglycerate mutase 1;Phosphoglycerate mutase 2	PGAM1;PGAM2	sp|P18669|PGAM1_HUMAN Phosphoglycerate mutase 1 OS=Homo sapiens OX=9606 GN=PGAM1 PE=1 SV=2;sp|P15259|PGAM2_HUMAN Phosphoglycerate mutase 2 OS=Homo sapiens OX=9606 GN=PGAM2 PE=1 SV=3	3	8	8	8	8	7	8	7	8	7	33.9	33.9	33.9	28.804	254	254;253;254	0	68.465	0.00087981	0.041165	0.052897	0.043236	0.0034252	0.0030474	0.03686	0.0022087	0.0022028	0.13102	0.0065784	0.21564	0.21023	0.014866	0.0046768	0.21435	0.0004891	0.039295	0.045251	0.043369	0.0043544	0.0035238	0.037426	0.0026574
P18859	P18859	3	3	3	ATP synthase-coupling factor 6, mitochondrial	ATP5J	sp|P18859|ATP5J_HUMAN ATP synthase-coupling factor 6, mitochondrial OS=Homo sapiens OX=9606 GN=ATP5PF PE=1 SV=1	1	3	3	3	0	3	0	3	0	3	44.4	44.4	44.4	12.587	108	108	0	23.938	0	0	0	0	0	0	0	0	0	0	0	0	0	0	0	0	0.00092247	0.065868	0.061643	0.072925	0.0069942	0.005338	0.056295	0.0029688
P19338;REV__P19338	P19338	34;1	34;1	34;1	Nucleolin	NCL	sp|P19338|NUCL_HUMAN Nucleolin OS=Homo sapiens OX=9606 GN=NCL PE=1 SV=3	2	34	34	34	31	33	31	33	31	33	34.9	34.9	34.9	76.613	710	710;710	0	252.3	0.00069179	0.052862	0.056249	0.059648	0.0034757	0.0028259	0.047257	0.0024738	0.0021132	0.1278	0.0064951	0.20377	0.21142	0.011391	0.0041975	0.20604	0.00057207	0.053335	0.056448	0.059153	0.0032688	0.0026751	0.046965	0.0024051
P19623	P19623	3	3	3	Spermidine synthase	SRM	sp|P19623|SPEE_HUMAN Spermidine synthase OS=Homo sapiens OX=9606 GN=SRM PE=1 SV=1	1	3	3	3	1	3	1	3	1	3	13.9	13.9	13.9	33.824	302	302	0	17.635	0.0010454	0.069575	0.069023	0.066319	0.0031296	0.0026828	0.053732	0.002641	0.0025671	0.12003	0.0069852	0.19868	0.19194	0.010699	0.005525	0.19542	0.00064308	0.062647	0.06574	0.060271	0.0036397	0.0034626	0.051954	0.0033186
P20042	P20042	3	3	3	Eukaryotic translation initiation factor 2 subunit 2	EIF2S2	sp|P20042|IF2B_HUMAN Eukaryotic translation initiation factor 2 subunit 2 OS=Homo sapiens OX=9606 GN=EIF2S2 PE=1 SV=2	1	3	3	3	2	2	2	2	2	2	10.2	10.2	10.2	38.388	333	333	0	23.523	0.0021714	0.077638	0.078931	0.074336	0.0052405	0.0041551	0.063093	0.0024644	0.0028676	0.11961	0.0073285	0.17798	0.19284	0.012158	0.0040132	0.17517	0.0009191	0.066715	0.060551	0.070254	0.0053165	0.0067833	0.058604	0.0031055
P20073	P20073	1	1	1	Annexin A7	ANXA7	sp|P20073|ANXA7_HUMAN Annexin A7 OS=Homo sapiens OX=9606 GN=ANXA7 PE=1 SV=3	1	1	1	1	0	1	0	1	0	1	3.3	3.3	3.3	52.739	488	488	0	10.526	0	0	0	0	0	0	0	0	0	0	0	0	0	0	0	0	0	0.052024	0.049473	0.049478	0.0042319	0.0034681	0.040692	0.0054919
P20290;Q96K17	P20290;Q96K17	3;2	3;2	3;2	Transcription factor BTF3;Transcription factor BTF3 homolog 4	BTF3;BTF3L4	sp|P20290|BTF3_HUMAN Transcription factor BTF3 OS=Homo sapiens OX=9606 GN=BTF3 PE=1 SV=1;sp|Q96K17|BT3L4_HUMAN Transcription factor BTF3 homolog 4 OS=Homo sapiens OX=9606 GN=BTF3L4 PE=1 SV=1	2	3	3	3	2	2	2	2	2	2	18	18	18	22.168	206	206;158	0	17.5	0.00076029	0.081881	0.087173	0.088526	0.0040708	0.0035159	0.074574	0.0012865	0.0027068	0.10787	0.0041922	0.17761	0.1778	0.0065507	0.0030354	0.17845	0.00071298	0.08213	0.090282	0.096613	0.0054809	0.006167	0.080457	0.0017552
P20340;Q9NRW1;Q53S08;Q14964	P20340;Q9NRW1	4;3;1;1	4;3;1;1	4;3;1;1	Ras-related protein Rab-6A;Ras-related protein Rab-6B	RAB6A;RAB6B	sp|P20340|RAB6A_HUMAN Ras-related protein Rab-6A OS=Homo sapiens OX=9606 GN=RAB6A PE=1 SV=3;sp|Q9NRW1|RAB6B_HUMAN Ras-related protein Rab-6B OS=Homo sapiens OX=9606 GN=RAB6B PE=1 SV=1	4	4	4	4	4	4	4	4	4	4	18.3	18.3	18.3	23.593	208	208;208;254;217	0	27.654	0.00096821	0.029797	0.03104	0.032888	0.002444	0.0027989	0.025055	0.0028179	0.0021103	0.14005	0.0082766	0.23654	0.23031	0.014081	0.0040497	0.22831	0.0011323	0.055731	0.06064	0.058885	0.0024725	0.0024241	0.04772	0.0028893
P20618	P20618	1	1	1	Proteasome subunit beta type-1	PSMB1	sp|P20618|PSB1_HUMAN Proteasome subunit beta type-1 OS=Homo sapiens OX=9606 GN=PSMB1 PE=1 SV=2	1	1	1	1	1	1	1	1	1	1	3.7	3.7	3.7	26.489	241	241	0	7.7236	0	0.06385	0.075756	0.072798	0.0047663	0.0037452	0.055458	0.0021363	0.0024947	0.11452	0.0057115	0.20636	0.19098	0.011221	0.0030379	0.18717	0.00086877	0.062833	0.067525	0.066572	0.0038043	0.0043749	0.052278	0.002356
P20671;Q7L7L0;P04908	P20671;Q7L7L0;P04908	6;5;5	3;2;2	1;1;1	Histone H2A type 1-D;Histone H2A type 3;Histone H2A type 1-B/E	HIST1H2AD;HIST3H2A;HIST1H2AB	sp|P20671|H2A1D_HUMAN Histone H2A type 1-D OS=Homo sapiens OX=9606 GN=H2AC7 PE=1 SV=2;sp|Q7L7L0|H2A3_HUMAN Histone H2A type 3 OS=Homo sapiens OX=9606 GN=H2AW PE=1 SV=3;sp|P04908|H2A1B_HUMAN Histone H2A type 1-B/E OS=Homo sapiens OX=9606 GN=H2AC4 PE=1 SV=2	3	6	3	1	6	6	3	3	1	1	31.5	19.2	5.4	14.107	130	130;130;130	0	18.861	0.00096909	0.067402	0.087516	0.066126	0.0065291	0.0044494	0.061153	0.0025416	0.0025025	0.10401	0.0067636	0.1902	0.17745	0.013161	0.0055813	0.20624	0.00084751	0.060218	0.087453	0.062986	0.0056201	0.004613	0.063824	0.0026938
P20674	P20674	2	2	2	Cytochrome c oxidase subunit 5A, mitochondrial	COX5A	sp|P20674|COX5A_HUMAN Cytochrome c oxidase subunit 5A, mitochondrial OS=Homo sapiens OX=9606 GN=COX5A PE=1 SV=2	1	2	2	2	2	2	2	2	2	2	14.7	14.7	14.7	16.762	150	150	0	13.331	0.00093809	0.062703	0.067473	0.070045	0.0031424	0.0018755	0.054985	0.0021183	0.0019243	0.12262	0.0056594	0.19387	0.20521	0.0087503	0.0030845	0.1956	0.00062258	0.064487	0.068511	0.067857	0.0029675	0.0021696	0.055291	0.00236
P20700	P20700	7	5	3	Lamin-B1	LMNB1	sp|P20700|LMNB1_HUMAN Lamin-B1 OS=Homo sapiens OX=9606 GN=LMNB1 PE=1 SV=2	1	7	5	3	4	5	2	3	0	3	9.4	7.8	5.1	66.408	586	586	0	31.888	0.00044461	0.059574	0.064592	0.071307	0.0036097	0.0039619	0.053061	0.0033366	0.0033942	0.12244	0.0067607	0.20568	0.19328	0.011879	0.0044206	0.19226	0.00081919	0.06365	0.064439	0.068637	0.0031957	0.0029366	0.054556	0.0021933
P20962	P20962	3	3	3	Parathymosin	PTMS	sp|P20962|PTMS_HUMAN Parathymosin OS=Homo sapiens OX=9606 GN=PTMS PE=1 SV=2	1	3	3	3	3	1	3	1	3	1	22.5	22.5	22.5	11.53	102	102	0	23.237	0.00050363	0.025489	0.028229	0.029261	0.0019215	0.0012416	0.022869	0.0029027	0.0015807	0.14458	0.0084545	0.2408	0.23382	0.014281	0.0047183	0.2398	0.00035999	0.02406	0.024925	0.02398	0.0016201	0.0013371	0.019801	0.0030776
P21281	P21281	2	2	2	V-type proton ATPase subunit B, brain isoform	ATP6V1B2	sp|P21281|VATB2_HUMAN V-type proton ATPase subunit B, brain isoform OS=Homo sapiens OX=9606 GN=ATP6V1B2 PE=1 SV=3	1	2	2	2	0	2	0	2	0	2	5.1	5.1	5.1	56.5	511	511	0	13.467	0	0	0	0	0	0	0	0	0	0	0	0	0	0	0	0	0.00069348	0.03133	0.035577	0.0387	0.0025882	0.003056	0.02893	0.0028862
P21333;O75369;Q14315	P21333	46;3;2	46;3;2	46;3;2	Filamin-A	FLNA	sp|P21333|FLNA_HUMAN Filamin-A OS=Homo sapiens OX=9606 GN=FLNA PE=1 SV=4	3	46	46	46	35	32	35	32	35	32	22.6	22.6	22.6	280.74	2647	2647;2602;2725	0	323.31	0.00090424	0.0571	0.061625	0.065284	0.0042825	0.0033051	0.04922	0.0027963	0.002407	0.12321	0.0071733	0.20637	0.19984	0.013903	0.0045273	0.19961	0.0010039	0.056809	0.061392	0.065682	0.0046192	0.0033909	0.049911	0.0025591
P21796	P21796	10	10	10	Voltage-dependent anion-selective channel protein 1	VDAC1	sp|P21796|VDAC1_HUMAN Voltage-dependent anion-selective channel protein 1 OS=Homo sapiens OX=9606 GN=VDAC1 PE=1 SV=2	1	10	10	10	9	7	9	7	9	7	44.9	44.9	44.9	30.772	283	283	0	85.712	0.00086332	0.042369	0.042412	0.048162	0.0027551	0.0024603	0.035803	0.0023524	0.001869	0.13472	0.0078996	0.22424	0.22015	0.013747	0.0038444	0.21309	0.0010051	0.041286	0.044181	0.048039	0.0033237	0.0029893	0.037642	0.0027684
P22061	P22061	2	2	2	Protein-L-isoaspartate(D-aspartate) O-methyltransferase	PCMT1	sp|P22061|PIMT_HUMAN Protein-L-isoaspartate(D-aspartate) O-methyltransferase OS=Homo sapiens OX=9606 GN=PCMT1 PE=1 SV=4	1	2	2	2	1	2	1	2	1	2	7	7	7	24.636	227	227	0	13.158	0.0018851	0.070546	0.073892	0.076844	0.0034831	0.0041519	0.062787	0.0030783	0.0020796	0.11796	0.0061615	0.19068	0.18841	0.01156	0.0040661	0.18242	0.0014725	0.068325	0.077781	0.083485	0.0052891	0.0034532	0.063263	0.0034917
P22087	P22087	3	3	3	rRNA 2-O-methyltransferase fibrillarin	FBL	sp|P22087|FBRL_HUMAN rRNA 2-O-methyltransferase fibrillarin OS=Homo sapiens OX=9606 GN=FBL PE=1 SV=2	1	3	3	3	2	1	2	1	2	1	9	9	9	33.784	321	321	0	19.884	0.0013612	0.049201	0.050214	0.057913	0.0033989	0.0029835	0.040387	0.0034266	0.0025142	0.13267	0.0077596	0.21911	0.20164	0.013089	0.0040608	0.21027	0.00074689	0.047897	0.052067	0.056891	0.0036212	0.0031691	0.042382	0.0026877
P22234	P22234	8	8	8	Multifunctional protein ADE2;Phosphoribosylaminoimidazole-succinocarboxamide synthase;Phosphoribosylaminoimidazole carboxylase	PAICS	sp|P22234|PUR6_HUMAN Multifunctional protein ADE2 OS=Homo sapiens OX=9606 GN=PAICS PE=1 SV=3	1	8	8	8	5	6	5	6	5	6	18.4	18.4	18.4	47.079	425	425	0	58.056	0.00090005	0.055853	0.060953	0.062696	0.0037881	0.0028091	0.050393	0.0025841	0.0017124	0.12806	0.0065146	0.21081	0.20436	0.0094342	0.0035926	0.19735	0.00093306	0.056139	0.060454	0.063101	0.0040423	0.0032638	0.049188	0.0027434
P22314	P22314	12	12	12	Ubiquitin-like modifier-activating enzyme 1	UBA1	sp|P22314|UBA1_HUMAN Ubiquitin-like modifier-activating enzyme 1 OS=Homo sapiens OX=9606 GN=UBA1 PE=1 SV=3	1	12	12	12	8	9	8	9	8	9	11.5	11.5	11.5	117.85	1058	1058	0	87.754	0.0011437	0.067301	0.069114	0.073901	0.0052533	0.0042193	0.058748	0.0024343	0.003484	0.12079	0.0073495	0.19116	0.19047	0.011789	0.003992	0.18615	0.00088884	0.063619	0.068949	0.074422	0.0036252	0.0033135	0.058595	0.0024841
P22392;O60361	P22392;O60361	8;4	8;4	4;3	Nucleoside diphosphate kinase B;Putative nucleoside diphosphate kinase	NME2;NME2P1	sp|P22392|NDKB_HUMAN Nucleoside diphosphate kinase B OS=Homo sapiens OX=9606 GN=NME2 PE=1 SV=1;sp|O60361|NDK8_HUMAN Putative nucleoside diphosphate kinase OS=Homo sapiens OX=9606 GN=NME2P1 PE=5 SV=1	2	8	8	4	8	7	8	7	4	3	47.4	47.4	22.4	17.298	152	152;137	0	63.759	0.00044071	0.025103	0.027069	0.030929	0.0020493	0.001577	0.024454	0.0025653	0.0016142	0.14489	0.0075007	0.2319	0.24298	0.014911	0.0055283	0.24006	0.0004377	0.025365	0.027651	0.027336	0.0017191	0.001388	0.022137	0.0028761
P22626	P22626	14	14	13	Heterogeneous nuclear ribonucleoproteins A2/B1	HNRNPA2B1	sp|P22626|ROA2_HUMAN Heterogeneous nuclear ribonucleoproteins A2/B1 OS=Homo sapiens OX=9606 GN=HNRNPA2B1 PE=1 SV=2	1	14	14	13	14	13	14	13	13	12	41.9	41.9	41.9	37.429	353	353	0	122.93	0.00087816	0.053902	0.056929	0.058933	0.0041634	0.0029696	0.048721	0.002516	0.0024169	0.12664	0.0070474	0.20219	0.2068	0.012791	0.0041884	0.20269	0.0007031	0.053494	0.057213	0.057821	0.0036814	0.0029307	0.04729	0.0025694
P22695	P22695	3	3	3	Cytochrome b-c1 complex subunit 2, mitochondrial	UQCRC2	sp|P22695|QCR2_HUMAN Cytochrome b-c1 complex subunit 2, mitochondrial OS=Homo sapiens OX=9606 GN=UQCRC2 PE=1 SV=3	1	3	3	3	2	2	2	2	2	2	9.7	9.7	9.7	48.442	453	453	0	33.66	0	0.034377	0.040804	0.032822	0.0016837	0.0010946	0.022764	0.0016879	0.0013226	0.14743	0.0063489	0.25061	0.2212	0.0094038	0.005428	0.22303	0	0.029711	0.029326	0.034039	0.0012436	0.0015734	0.028306	0.0016493
P23193	P23193	2	2	2	Transcription elongation factor A protein 1	TCEA1	sp|P23193|TCEA1_HUMAN Transcription elongation factor A protein 1 OS=Homo sapiens OX=9606 GN=TCEA1 PE=1 SV=2	1	2	2	2	1	1	1	1	1	1	5.3	5.3	5.3	33.969	301	301	0	12.224	0.0015789	0.050645	0.052341	0.057909	0.003351	0.0021233	0.06821	0.0024226	0.001194	0.13113	0.010423	0.19575	0.20798	0.011707	0.0020215	0.20122	0	0.047048	0.055205	0.054751	0.0024302	0.0042266	0.048267	0.0032442
P23246	P23246	12	12	11	Splicing factor, proline- and glutamine-rich	SFPQ	sp|P23246|SFPQ_HUMAN Splicing factor, proline- and glutamine-rich OS=Homo sapiens OX=9606 GN=SFPQ PE=1 SV=2	1	12	12	11	11	7	11	7	10	6	16.3	16.3	15.1	76.149	707	707	0	86.547	0.00076909	0.054448	0.057618	0.060051	0.003255	0.0030167	0.050237	0.0025119	0.0019139	0.12656	0.0060749	0.20839	0.20476	0.011583	0.0037045	0.20505	0.00083513	0.056768	0.059867	0.062864	0.0033585	0.0029133	0.049545	0.001895
P23284	P23284	8	8	8	Peptidyl-prolyl cis-trans isomerase B	PPIB	sp|P23284|PPIB_HUMAN Peptidyl-prolyl cis-trans isomerase B OS=Homo sapiens OX=9606 GN=PPIB PE=1 SV=2	1	8	8	8	6	7	6	7	6	7	31	31	31	23.742	216	216	0	56.17	0.00093299	0.071192	0.074515	0.077925	0.0053057	0.0038776	0.064162	0.0024813	0.0023553	0.11393	0.0061165	0.18295	0.18873	0.010232	0.0041431	0.18108	0.00068691	0.070662	0.076396	0.082606	0.0043848	0.0035582	0.064908	0.0022313
P23396	P23396	11	11	11	40S ribosomal protein S3	RPS3	sp|P23396|RS3_HUMAN 40S ribosomal protein S3 OS=Homo sapiens OX=9606 GN=RPS3 PE=1 SV=2	1	11	11	11	11	9	11	9	11	9	44	44	44	26.688	243	243	0	79.392	0.00094449	0.055317	0.059815	0.061259	0.0031151	0.0026579	0.049012	0.0028624	0.0026552	0.12689	0.0074745	0.20527	0.20592	0.012168	0.0038126	0.20087	0.00072472	0.055758	0.059947	0.063642	0.0042082	0.002884	0.04903	0.0024182
P23526	P23526	14	14	13	Adenosylhomocysteinase	AHCY	sp|P23526|SAHH_HUMAN Adenosylhomocysteinase OS=Homo sapiens OX=9606 GN=AHCY PE=1 SV=4	1	14	14	13	13	13	13	13	13	13	33.8	33.8	32.2	47.716	432	432	0	99.1	0.00072109	0.037287	0.040705	0.041114	0.0029874	0.0020453	0.033115	0.0029083	0.0018491	0.14001	0.0072876	0.22706	0.22307	0.013727	0.0050373	0.22342	0.00063476	0.037747	0.041624	0.041867	0.0030811	0.0019886	0.033147	0.0027124
P23528;Q9Y281	P23528	8;1	8;1	7;0	Cofilin-1	CFL1	sp|P23528|COF1_HUMAN Cofilin-1 OS=Homo sapiens OX=9606 GN=CFL1 PE=1 SV=3	2	8	8	7	7	8	7	8	6	7	30.7	30.7	26.5	18.502	166	166;166	0	64.014	0.00055517	0.046908	0.048796	0.050795	0.0025339	0.0024298	0.038485	0.0024773	0.001649	0.13569	0.006871	0.22327	0.21298	0.012419	0.0042054	0.21776	0.00063689	0.043824	0.047457	0.050291	0.0026997	0.0021696	0.038564	0.0026709
P23588	P23588	11	11	11	Eukaryotic translation initiation factor 4B	EIF4B	sp|P23588|IF4B_HUMAN Eukaryotic translation initiation factor 4B OS=Homo sapiens OX=9606 GN=EIF4B PE=1 SV=2	1	11	11	11	5	9	5	9	5	9	22.1	22.1	22.1	69.15	611	611	0	83.817	0.00092904	0.061734	0.06384	0.06687	0.004758	0.0035311	0.052059	0.0032184	0.0021691	0.12749	0.0069424	0.19892	0.19522	0.013381	0.0037912	0.19626	0.00095234	0.06305	0.068121	0.070894	0.0041035	0.0043656	0.05663	0.002904
P24534	P24534	5	4	4	Elongation factor 1-beta	EEF1B2	sp|P24534|EF1B_HUMAN Elongation factor 1-beta OS=Homo sapiens OX=9606 GN=EEF1B2 PE=1 SV=3	1	5	4	4	4	4	3	4	3	4	19.1	16	16	24.763	225	225	0	27.595	0.0008812	0.062817	0.06358	0.068837	0.0045582	0.0028974	0.054058	0.002009	0.0020635	0.12469	0.0070512	0.19854	0.20452	0.011063	0.0039476	0.19347	0.00074184	0.062611	0.065757	0.067396	0.0039909	0.0030488	0.053132	0.0021585
P24539	P24539	2	2	2	ATP synthase F(0) complex subunit B1, mitochondrial	ATP5F1	sp|P24539|AT5F1_HUMAN ATP synthase F(0) complex subunit B1, mitochondrial OS=Homo sapiens OX=9606 GN=ATP5PB PE=1 SV=2	1	2	2	2	1	2	1	2	1	2	6.2	6.2	6.2	28.908	256	256	0	12.052	0.0011866	0.044941	0.049082	0.052999	0.0039134	0.0027413	0.038115	0.0025391	0.0015117	0.12999	0.0073739	0.22568	0.21017	0.015218	0.0048217	0.20972	0.00067262	0.049299	0.055364	0.054555	0.0027778	0.0026614	0.044035	0.0026983
P24752	P24752	6	6	6	Acetyl-CoA acetyltransferase, mitochondrial	ACAT1	sp|P24752|THIL_HUMAN Acetyl-CoA acetyltransferase, mitochondrial OS=Homo sapiens OX=9606 GN=ACAT1 PE=1 SV=1	1	6	6	6	2	4	2	4	2	4	17.3	17.3	17.3	45.199	427	427	0	39.948	0.00067344	0.045508	0.045747	0.052275	0.0046591	0.0043333	0.039701	0.0037764	0.0037385	0.12613	0.0080934	0.22625	0.20694	0.017678	0.0064221	0.20808	0.00056974	0.042002	0.045231	0.047286	0.0027959	0.0033505	0.032727	0.0026775
P24941;P06493;Q00526;Q00535;P11802;Q00534;P50750;Q96Q40;O94921;Q07002;Q00536;Q00537;Q9NYV4;Q14004	P24941	5;2;2;1;1;1;1;1;1;1;1;1;1;1	5;2;2;1;1;1;1;1;1;1;1;1;1;1	5;2;2;1;1;1;1;1;1;1;1;1;1;1	Cyclin-dependent kinase 2	CDK2	sp|P24941|CDK2_HUMAN Cyclin-dependent kinase 2 OS=Homo sapiens OX=9606 GN=CDK2 PE=1 SV=2	14	5	5	5	3	3	3	3	3	3	21.1	21.1	21.1	33.929	298	298;297;305;292;303;326;372;435;469;474;496;523;1490;1512	0	40.491	0.00044714	0.040299	0.043665	0.044428	0.0024043	0.0024104	0.03673	0.0018024	0.0015843	0.13837	0.0070211	0.22326	0.22464	0.0098924	0.0031079	0.21994	0.00034076	0.025934	0.029822	0.027395	0.0021366	0.0018647	0.022307	0.0032127
P25205	P25205	7	7	7	DNA replication licensing factor MCM3	MCM3	sp|P25205|MCM3_HUMAN DNA replication licensing factor MCM3 OS=Homo sapiens OX=9606 GN=MCM3 PE=1 SV=3	1	7	7	7	4	5	4	5	4	5	9	9	9	90.98	808	808	0	43.462	0.0024362	0.073058	0.074683	0.079389	0.0048041	0.0050395	0.066246	0.0020272	0.0034435	0.11278	0.0071801	0.18828	0.19319	0.010377	0.0043593	0.18228	0.00089748	0.070718	0.069841	0.08115	0.0052345	0.0048322	0.065623	0.0028887
P25398	P25398	2	2	2	40S ribosomal protein S12	RPS12	sp|P25398|RS12_HUMAN 40S ribosomal protein S12 OS=Homo sapiens OX=9606 GN=RPS12 PE=1 SV=3	1	2	2	2	2	2	2	2	2	2	13.6	13.6	13.6	14.515	132	132	0	15.301	0.00067642	0.061928	0.08405	0.065553	0.0054096	0.0025274	0.056986	0.0020288	0.0029192	0.10824	0.0060314	0.19467	0.18059	0.010548	0.0043685	0.21348	0.0010227	0.066107	0.070909	0.071643	0.0042402	0.0034802	0.057315	0.0020132
P25705	P25705	19	19	19	ATP synthase subunit alpha, mitochondrial	ATP5A1	sp|P25705|ATPA_HUMAN ATP synthase subunit alpha, mitochondrial OS=Homo sapiens OX=9606 GN=ATP5F1A PE=1 SV=1	1	19	19	19	17	17	17	17	17	17	34.5	34.5	34.5	59.75	553	553	0	156.59	0.00084055	0.044632	0.046522	0.04988	0.0029459	0.0026681	0.039707	0.0026656	0.0019749	0.13488	0.0076024	0.21624	0.21616	0.012549	0.0039002	0.21122	0.00066674	0.043462	0.045255	0.049085	0.0026004	0.0021569	0.037534	0.002644
P25786	P25786	5	5	5	Proteasome subunit alpha type-1	PSMA1	sp|P25786|PSA1_HUMAN Proteasome subunit alpha type-1 OS=Homo sapiens OX=9606 GN=PSMA1 PE=1 SV=1	1	5	5	5	4	3	4	3	4	3	17.1	17.1	17.1	29.555	263	263	0	34.027	0.0014821	0.066768	0.062857	0.068827	0.0044918	0.0027577	0.053087	0.0021576	0.0029254	0.12316	0.0075905	0.19091	0.19959	0.012219	0.0037621	0.19082	0.00085804	0.060502	0.059117	0.06603	0.0039196	0.0030236	0.053083	0.0025801
P25787	P25787	2	2	2	Proteasome subunit alpha type-2	PSMA2	sp|P25787|PSA2_HUMAN Proteasome subunit alpha type-2 OS=Homo sapiens OX=9606 GN=PSMA2 PE=1 SV=2	1	2	2	2	1	2	1	2	1	2	12.4	12.4	12.4	25.898	234	234	0	17.569	0	0.057361	0.055925	0.061423	0.0063858	0.0028747	0.051183	0.0029077	0.0055954	0.12288	0.0070087	0.20388	0.2074	0.018859	0.0039353	0.19238	0.00063691	0.060338	0.070637	0.068716	0.0046686	0.0041676	0.051895	0.0022686
P25788	P25788	4	4	4	Proteasome subunit alpha type-3	PSMA3	sp|P25788|PSA3_HUMAN Proteasome subunit alpha type-3 OS=Homo sapiens OX=9606 GN=PSMA3 PE=1 SV=2	1	4	4	4	3	2	3	2	3	2	16.9	16.9	16.9	28.433	255	255	0	27.469	0.0016025	0.058435	0.056086	0.059167	0.0030313	0.002859	0.050426	0.0022272	0.0012245	0.11997	0.0065204	0.22193	0.20297	0.016707	0.0058237	0.19458	0.0019456	0.064275	0.063345	0.076795	0.0042135	0.0024834	0.057529	0.0016172
P25789	P25789	3	3	3	Proteasome subunit alpha type-4	PSMA4	sp|P25789|PSA4_HUMAN Proteasome subunit alpha type-4 OS=Homo sapiens OX=9606 GN=PSMA4 PE=1 SV=1	1	3	3	3	2	2	2	2	2	2	9.6	9.6	9.6	29.483	261	261	0	18.418	0.0011939	0.063213	0.067367	0.069303	0.0045555	0.0035162	0.053326	0.0034795	0.0025013	0.11993	0.0069553	0.19973	0.19451	0.013396	0.0033643	0.19365	0.00079913	0.061047	0.065673	0.061037	0.004262	0.0033672	0.053484	0.00395
P25815	P25815	3	3	3	Protein S100-P	S100P	sp|P25815|S100P_HUMAN Protein S100-P OS=Homo sapiens OX=9606 GN=S100P PE=1 SV=2	1	3	3	3	2	3	2	3	2	3	31.6	31.6	31.6	10.4	95	95	0	20.91	0.0021616	0.21238	0.2331	0.24909	0.014573	0.015999	0.19125	0.0008803	0.0091039	0.011367	0.0013798	0.018421	0.019783	0.0017352	0.002641	0.018775	0.0020883	0.20653	0.21528	0.24328	0.014776	0.011693	0.1801	0.00094114
P26038;P35241;REV__Q9H446	P26038	35;10;1	35;10;1	25;0;1	Moesin	MSN	sp|P26038|MOES_HUMAN Moesin OS=Homo sapiens OX=9606 GN=MSN PE=1 SV=3	3	35	35	25	25	31	25	31	18	22	43.7	43.7	32.2	67.819	577	577;583;243	0	248.22	0.0010367	0.077652	0.078893	0.085018	0.0050173	0.0041612	0.069877	0.0022748	0.0028752	0.11083	0.0057769	0.17924	0.18276	0.01085	0.0037113	0.17924	0.0010129	0.075408	0.079895	0.085933	0.00458	0.0038372	0.067373	0.0023483
P26368	P26368	2	2	2	Splicing factor U2AF 65 kDa subunit	U2AF2	sp|P26368|U2AF2_HUMAN Splicing factor U2AF 65 kDa subunit OS=Homo sapiens OX=9606 GN=U2AF2 PE=1 SV=4	1	2	2	2	2	1	2	1	2	1	6.1	6.1	6.1	53.5	475	475	0	13.349	0.00096848	0.055521	0.060274	0.066026	0.0038985	0.0029268	0.062192	0.0030987	0.0028789	0.12625	0.0067849	0.18783	0.20369	0.01231	0.0037458	0.2016	0	0.058723	0.064649	0.07228	0.0028836	0.0022616	0.051272	0.001738
P26373	P26373	8	8	8	60S ribosomal protein L13	RPL13	sp|P26373|RL13_HUMAN 60S ribosomal protein L13 OS=Homo sapiens OX=9606 GN=RPL13 PE=1 SV=4	1	8	8	8	7	7	7	7	7	7	32.2	32.2	32.2	24.261	211	211	0	64.354	0.00061981	0.057969	0.062197	0.064011	0.0042365	0.0030925	0.051798	0.0026783	0.0028264	0.12352	0.0067884	0.20214	0.19927	0.012574	0.0040925	0.19876	0.00054747	0.058913	0.061853	0.06494	0.0035565	0.0030325	0.050978	0.002468
P26447	P26447	2	2	2	Protein S100-A4	S100A4	sp|P26447|S10A4_HUMAN Protein S100-A4 OS=Homo sapiens OX=9606 GN=S100A4 PE=1 SV=1	1	2	2	2	1	1	1	1	1	1	16.8	16.8	16.8	11.728	101	101	0	12.54	0.0021281	0.18693	0.18853	0.21651	0.011207	0.0087269	0.15857	0.0022501	0.0046136	0.035284	0.0033381	0.057157	0.057258	0.0063535	0.00054662	0.060592	0.0021792	0.16377	0.17132	0.19524	0.013809	0.011602	0.14918	0.0014732
P26583;O15347	P26583;O15347	4;2	4;2	4;2	High mobility group protein B2;High mobility group protein B3	HMGB2;HMGB3	sp|P26583|HMGB2_HUMAN High mobility group protein B2 OS=Homo sapiens OX=9606 GN=HMGB2 PE=1 SV=2;sp|O15347|HMGB3_HUMAN High mobility group protein B3 OS=Homo sapiens OX=9606 GN=HMGB3 PE=1 SV=4	2	4	4	4	3	3	3	3	3	3	11.5	11.5	11.5	24.033	209	209;200	0	22.847	0.0012778	0.09974	0.10009	0.11792	0.0079209	0.0060747	0.087518	0.0021567	0.0037895	0.091864	0.0056021	0.15598	0.14863	0.0095546	0.003539	0.15834	0.0013471	0.10049	0.10108	0.11662	0.0067485	0.0059335	0.089167	0.0021786
P26599;O95758	P26599;O95758	3;2	3;2	3;2	Polypyrimidine tract-binding protein 1;Polypyrimidine tract-binding protein 3	PTBP1;PTBP3	sp|P26599|PTBP1_HUMAN Polypyrimidine tract-binding protein 1 OS=Homo sapiens OX=9606 GN=PTBP1 PE=1 SV=1;sp|O95758|PTBP3_HUMAN Polypyrimidine tract-binding protein 3 OS=Homo sapiens OX=9606 GN=PTBP3 PE=1 SV=2	2	3	3	3	3	2	3	2	3	2	4.9	4.9	4.9	57.221	531	531;552	0	18.977	0.00082515	0.06103	0.062097	0.069135	0.0040666	0.0025018	0.054159	0.0023463	0.0020617	0.12315	0.0064748	0.20817	0.19218	0.010585	0.003634	0.19936	0.00055845	0.063871	0.06551	0.070755	0.0039911	0.0030371	0.05535	0.001635
P26639	P26639	3	3	3	Threonine--tRNA ligase, cytoplasmic	TARS	sp|P26639|SYTC_HUMAN Threonine--tRNA ligase 1, cytoplasmic OS=Homo sapiens OX=9606 GN=TARS1 PE=1 SV=3	1	3	3	3	2	3	2	3	2	3	4.7	4.7	4.7	83.434	723	723	0	20.381	0.0010016	0.041777	0.046012	0.045531	0.0048089	0.0020992	0.032226	0.0022928	0.0056753	0.13777	0.0082093	0.23403	0.2179	0.013611	0.0048553	0.21117	0.00080488	0.042206	0.045346	0.051243	0.0049647	0.0044858	0.041665	0.0038463
P26641	P26641	14	14	14	Elongation factor 1-gamma	EEF1G	sp|P26641|EF1G_HUMAN Elongation factor 1-gamma OS=Homo sapiens OX=9606 GN=EEF1G PE=1 SV=3	1	14	14	14	11	14	11	14	11	14	26.1	26.1	26.1	50.118	437	437	0	101.36	0.00067013	0.049794	0.052331	0.056325	0.0040697	0.0026104	0.045204	0.0026858	0.002101	0.13104	0.0073901	0.21555	0.20287	0.012844	0.0042777	0.206	0.00066504	0.052718	0.054832	0.056569	0.0039499	0.0027933	0.045886	0.0027241
P27348	P27348	8	4	4	14-3-3 protein theta	YWHAQ	sp|P27348|1433T_HUMAN 14-3-3 protein theta OS=Homo sapiens OX=9606 GN=YWHAQ PE=1 SV=1	1	8	4	4	8	7	4	3	4	3	31.4	21.2	21.2	27.764	245	245	0	38.092	0.0014405	0.062468	0.061949	0.068663	0.0056372	0.0056193	0.057888	0.0030925	0.003867	0.12172	0.0091117	0.19082	0.1984	0.01433	0.0049182	0.19323	0.00051608	0.061356	0.063574	0.065939	0.0042323	0.0039794	0.053235	0.0027038
P27635;Q96L21	P27635;Q96L21	3;2	3;2	3;2	60S ribosomal protein L10;60S ribosomal protein L10-like	RPL10;RPL10L	sp|P27635|RL10_HUMAN 60S ribosomal protein L10 OS=Homo sapiens OX=9606 GN=RPL10 PE=1 SV=4;sp|Q96L21|RL10L_HUMAN 60S ribosomal protein L10-like OS=Homo sapiens OX=9606 GN=RPL10L PE=1 SV=3	2	3	3	3	2	3	2	3	2	3	16.8	16.8	16.8	24.604	214	214;214	0	24.078	0.00070868	0.059201	0.070234	0.068027	0.0053398	0.0029721	0.054898	0.0027	0.0027166	0.116	0.0071187	0.19579	0.19794	0.012214	0.0042749	0.19987	0.00073711	0.058757	0.056819	0.065521	0.0040903	0.0040294	0.053617	0.0020614
P27797	P27797	13	13	13	Calreticulin	CALR	sp|P27797|CALR_HUMAN Calreticulin OS=Homo sapiens OX=9606 GN=CALR PE=1 SV=1	1	13	13	13	11	13	11	13	11	13	32.1	32.1	32.1	48.141	417	417	0	108.2	0.001124	0.085319	0.085823	0.09295	0.0059108	0.0044422	0.075452	0.0025462	0.0029798	0.10635	0.0061655	0.16733	0.17453	0.011759	0.0035804	0.17223	0.0010165	0.086323	0.090832	0.092648	0.0054162	0.0043941	0.075187	0.0024113
P27824	P27824	8	8	8	Calnexin	CANX	sp|P27824|CALX_HUMAN Calnexin OS=Homo sapiens OX=9606 GN=CANX PE=1 SV=2	1	8	8	8	5	5	5	5	5	5	15.5	15.5	15.5	67.567	592	592	0	56.21	0.00087253	0.052246	0.056357	0.058206	0.0043289	0.0033681	0.045453	0.0028728	0.0028886	0.12654	0.0073272	0.20682	0.20942	0.01412	0.0053434	0.20613	0.0009045	0.051949	0.054703	0.059744	0.003665	0.002414	0.045737	0.0032706
P28066	P28066	1	1	1	Proteasome subunit alpha type-5	PSMA5	sp|P28066|PSA5_HUMAN Proteasome subunit alpha type-5 OS=Homo sapiens OX=9606 GN=PSMA5 PE=1 SV=3	1	1	1	1	1	1	1	1	1	1	5.4	5.4	5.4	26.411	241	241	0	8.3999	0.00063467	0.05005	0.046465	0.053944	0.0026455	0.0031281	0.043899	0.0041425	0.0019939	0.13305	0.0085838	0.20867	0.21834	0.013558	0.0049879	0.2059	0	0.054233	0.056039	0.058508	0.0055672	0.0038283	0.047711	0.0033219
P28070	P28070	1	1	1	Proteasome subunit beta type-4	PSMB4	sp|P28070|PSB4_HUMAN Proteasome subunit beta type-4 OS=Homo sapiens OX=9606 GN=PSMB4 PE=1 SV=4	1	1	1	1	1	1	1	1	1	1	7.6	7.6	7.6	29.204	264	264	0	7.245	0.0019794	0.067984	0.068316	0.074139	0.0056199	0.0052967	0.059177	0	0.0035433	0.11131	0.0054374	0.20574	0.20128	0.013405	0.0035799	0.17319	0	0.067088	0.063699	0.066758	0.0060415	0.005976	0.051937	0.0028156
P28072	P28072	1	1	1	Proteasome subunit beta type-6	PSMB6	sp|P28072|PSB6_HUMAN Proteasome subunit beta type-6 OS=Homo sapiens OX=9606 GN=PSMB6 PE=1 SV=4	1	1	1	1	1	1	1	1	1	1	3.8	3.8	3.8	25.357	239	239	0.0014451	6.3867	0.0024298	0.073986	0.087675	0.078743	0.0049136	0.0034419	0.061851	0.0024648	0.0017856	0.11554	0.0076629	0.18914	0.17976	0.011404	0.0022389	0.17696	0	0.074458	0.10544	0.075353	0.0046541	0.0036121	0.070314	0.0017178
P28838	P28838	3	3	3	Cytosol aminopeptidase	LAP3	sp|P28838|AMPL_HUMAN Cytosol aminopeptidase OS=Homo sapiens OX=9606 GN=LAP3 PE=1 SV=3	1	3	3	3	1	2	1	2	1	2	8.5	8.5	8.5	56.166	519	519	0	23.818	0.0015449	0.043722	0.041745	0.047687	0.0030978	0.002908	0.038054	0.0033098	0.0020199	0.14082	0.010381	0.21206	0.21937	0.016127	0.0047064	0.21244	0.0006749	0.040635	0.044391	0.044189	0.0030795	0.0020755	0.033275	0.00402
P29401	P29401	17	17	17	Transketolase	TKT	sp|P29401|TKT_HUMAN Transketolase OS=Homo sapiens OX=9606 GN=TKT PE=1 SV=3	1	17	17	17	16	13	16	13	16	13	30.2	30.2	30.2	67.877	623	623	0	139.76	0.0009366	0.056996	0.059043	0.062224	0.0039118	0.0032989	0.050285	0.0023454	0.0023245	0.12606	0.0064625	0.20405	0.2021	0.012786	0.0048763	0.20142	0.0008208	0.054609	0.058601	0.061403	0.0040206	0.0031422	0.048767	0.0026224
P29692	P29692	7	7	6	Elongation factor 1-delta	EEF1D	sp|P29692|EF1D_HUMAN Elongation factor 1-delta OS=Homo sapiens OX=9606 GN=EEF1D PE=1 SV=5	1	7	7	6	5	5	5	5	4	5	24.6	24.6	22.1	31.121	281	281	0	51.934	0.00083716	0.04582	0.049805	0.052213	0.0027795	0.0023065	0.040352	0.0030104	0.0017019	0.13054	0.0076434	0.21656	0.21642	0.012465	0.0046913	0.21073	0.00074322	0.0477	0.048398	0.050393	0.0029281	0.0021243	0.039513	0.003102
P29966	P29966	3	3	3	Myristoylated alanine-rich C-kinase substrate	MARCKS	sp|P29966|MARCS_HUMAN Myristoylated alanine-rich C-kinase substrate OS=Homo sapiens OX=9606 GN=MARCKS PE=1 SV=4	1	3	3	3	1	3	1	3	1	3	14.5	14.5	14.5	31.554	332	332	0	19.883	0.00067517	0.065319	0.068055	0.08315	0.0085976	0.0087523	0.063678	0.0026399	0.0054518	0.11218	0.0042708	0.1928	0.18432	0.015274	0.0074089	0.17743	0.0011055	0.071849	0.068613	0.082764	0.0057403	0.0078173	0.064329	0.0026149
P30040	P30040	2	2	2	Endoplasmic reticulum resident protein 29	ERP29	sp|P30040|ERP29_HUMAN Endoplasmic reticulum resident protein 29 OS=Homo sapiens OX=9606 GN=ERP29 PE=1 SV=4	1	2	2	2	1	1	1	1	1	1	10.3	10.3	10.3	28.993	261	261	0	15.236	0.0016495	0.049037	0.051394	0.062106	0.0035135	0.0056187	0.045078	0.0038092	0.0030275	0.12905	0.010911	0.2095	0.19756	0.019624	0.0064755	0.20164	0.0011017	0.046027	0.055189	0.050997	0.00305	0.002326	0.040886	0.0034018
P30041	P30041	8	8	8	Peroxiredoxin-6	PRDX6	sp|P30041|PRDX6_HUMAN Peroxiredoxin-6 OS=Homo sapiens OX=9606 GN=PRDX6 PE=1 SV=3	1	8	8	8	7	7	7	7	7	7	29.9	29.9	29.9	25.035	224	224	0	55.373	0.00085638	0.049052	0.05419	0.057288	0.0030915	0.0020681	0.044368	0.0023329	0.0019039	0.1294	0.0064018	0.21897	0.20414	0.011354	0.0035176	0.21212	0.00083168	0.040358	0.045637	0.048417	0.0030724	0.0024533	0.037571	0.0024644
P30044	P30044	3	3	3	Peroxiredoxin-5, mitochondrial	PRDX5	sp|P30044|PRDX5_HUMAN Peroxiredoxin-5, mitochondrial OS=Homo sapiens OX=9606 GN=PRDX5 PE=1 SV=4	1	3	3	3	3	1	3	1	3	1	18.7	18.7	18.7	22.086	214	214	0	20.59	0.0012014	0.053817	0.0578	0.062927	0.0043768	0.0028762	0.049197	0.002684	0.0021762	0.12796	0.0075012	0.20853	0.20346	0.013894	0.0036284	0.19699	0.0013176	0.049627	0.05042	0.057955	0.0036021	0.0031176	0.044296	0.0033461
P30048	P30048	4	4	4	Thioredoxin-dependent peroxide reductase, mitochondrial	PRDX3	sp|P30048|PRDX3_HUMAN Thioredoxin-dependent peroxide reductase, mitochondrial OS=Homo sapiens OX=9606 GN=PRDX3 PE=1 SV=3	1	4	4	4	2	4	2	4	2	4	15.6	15.6	15.6	27.692	256	256	0	33.988	0.0008097	0.044842	0.050063	0.052005	0.0021943	0.0013767	0.042458	0.0027823	0.0014329	0.13366	0.0072418	0.21639	0.21681	0.010764	0.0029481	0.21423	0.0010338	0.042543	0.046868	0.047459	0.0026056	0.0023155	0.039138	0.0031298
P30049	P30049	2	2	2	ATP synthase subunit delta, mitochondrial	ATP5D	sp|P30049|ATPD_HUMAN ATP synthase subunit delta, mitochondrial OS=Homo sapiens OX=9606 GN=ATP5F1D PE=1 SV=2	1	2	2	2	1	2	1	2	1	2	13.7	13.7	13.7	17.49	168	168	0	16.195	0.00090977	0.055896	0.058768	0.059543	0.0040717	0.005136	0.045058	0.0047534	0.0028692	0.12377	0.011951	0.20361	0.19861	0.017167	0.0063125	0.20157	0.00084683	0.049056	0.051922	0.053824	0.0035615	0.0027254	0.045354	0.0039077
P30050	P30050	5	5	5	60S ribosomal protein L12	RPL12	sp|P30050|RL12_HUMAN 60S ribosomal protein L12 OS=Homo sapiens OX=9606 GN=RPL12 PE=1 SV=1	1	5	5	5	5	4	5	4	5	4	33.3	33.3	33.3	17.818	165	165	0	36.817	0.00063124	0.059205	0.064609	0.066234	0.0038161	0.0038133	0.052685	0.0024717	0.0022224	0.1224	0.0060866	0.19899	0.19971	0.012195	0.0047421	0.19907	0.00068401	0.053571	0.062862	0.063298	0.004309	0.0033174	0.051991	0.0025296
P30084	P30084	2	2	2	Enoyl-CoA hydratase, mitochondrial	ECHS1	sp|P30084|ECHM_HUMAN Enoyl-CoA hydratase, mitochondrial OS=Homo sapiens OX=9606 GN=ECHS1 PE=1 SV=4	1	2	2	2	2	0	2	0	2	0	9.7	9.7	9.7	31.387	290	290	0	16.202	0.00055268	0.036762	0.034501	0.041503	0.0049534	0.0047344	0.031848	0.0028464	0.0043668	0.13949	0.0043475	0.24544	0.20435	0.016043	0.0059446	0.22232	0	0	0	0	0	0	0	0
P30086	P30086	7	7	7	Phosphatidylethanolamine-binding protein 1;Hippocampal cholinergic neurostimulating peptide	PEBP1	sp|P30086|PEBP1_HUMAN Phosphatidylethanolamine-binding protein 1 OS=Homo sapiens OX=9606 GN=PEBP1 PE=1 SV=3	1	7	7	7	4	7	4	7	4	7	47.6	47.6	47.6	21.057	187	187	0	60.116	0.00076635	0.047205	0.049393	0.052881	0.0029011	0.0028094	0.041965	0.0023554	0.0023331	0.13135	0.00678	0.21601	0.21363	0.012714	0.0046814	0.21021	0.00072305	0.046638	0.049431	0.053939	0.0033876	0.0023793	0.040537	0.0026429
P30101	P30101	17	17	17	Protein disulfide-isomerase A3	PDIA3	sp|P30101|PDIA3_HUMAN Protein disulfide-isomerase A3 OS=Homo sapiens OX=9606 GN=PDIA3 PE=1 SV=4	1	17	17	17	15	16	15	16	15	16	33.5	33.5	33.5	56.782	505	505	0	120.59	0.00092105	0.063348	0.068128	0.072497	0.0044848	0.0033795	0.057561	0.002662	0.0028042	0.11951	0.0066548	0.1952	0.19202	0.012953	0.004108	0.1933	0.00084666	0.061808	0.066382	0.070005	0.0046315	0.003744	0.055644	0.0025221
P30153;P30154	P30153	3;1	3;1	3;1	Serine/threonine-protein phosphatase 2A 65 kDa regulatory subunit A alpha isoform	PPP2R1A	sp|P30153|2AAA_HUMAN Serine/threonine-protein phosphatase 2A 65 kDa regulatory subunit A alpha isoform OS=Homo sapiens OX=9606 GN=PPP2R1A PE=1 SV=4	2	3	3	3	2	2	2	2	2	2	4.2	4.2	4.2	65.308	589	589;601	0	18.059	0.0010707	0.065874	0.068997	0.071757	0.0041426	0.0063635	0.061268	0.0032968	0.0028576	0.11764	0.0074029	0.19551	0.1897	0.016125	0.0045313	0.18346	0.00084256	0.054637	0.060037	0.064494	0.0047406	0.0039009	0.052957	0.0029617
P30533	P30533	7	7	7	Alpha-2-macroglobulin receptor-associated protein	LRPAP1	sp|P30533|AMRP_HUMAN Alpha-2-macroglobulin receptor-associated protein OS=Homo sapiens OX=9606 GN=LRPAP1 PE=1 SV=1	1	7	7	7	5	3	5	3	5	3	20.2	20.2	20.2	41.465	357	357	0	47.286	0.00074622	0.061813	0.064039	0.067869	0.0037352	0.0033946	0.053873	0.0024153	0.0018922	0.12782	0.0071762	0.20553	0.20537	0.012475	0.0034324	0.19595	0.0008039	0.055488	0.066764	0.06574	0.0040516	0.0029332	0.050619	0.0027485
P30837	P30837	1	1	1	Aldehyde dehydrogenase X, mitochondrial	ALDH1B1	sp|P30837|AL1B1_HUMAN Aldehyde dehydrogenase X, mitochondrial OS=Homo sapiens OX=9606 GN=ALDH1B1 PE=1 SV=3	1	1	1	1	1	0	1	0	1	0	1.9	1.9	1.9	57.206	517	517	0.0042493	6.1157	0.0011475	0.03569	0.026408	0.02697	0.0016281	0.0026092	0.022278	0.0021997	0.00093363	0.13818	0.0057489	0.23333	0.24348	0.018771	0.0096608	0.23096	0	0	0	0	0	0	0	0
P31146	P31146	5	5	5	Coronin-1A	CORO1A	sp|P31146|COR1A_HUMAN Coronin-1A OS=Homo sapiens OX=9606 GN=CORO1A PE=1 SV=4	1	5	5	5	4	4	4	4	4	4	10.8	10.8	10.8	51.026	461	461	0	36.754	0.0020504	0.18707	0.19442	0.21455	0.0088174	0.0077479	0.16764	0.00084375	0.0046706	0.034123	0.0019461	0.052736	0.06013	0.0057119	0.0023364	0.055854	0.0024298	0.18113	0.19789	0.21001	0.014975	0.01092	0.1603	0.002126
P60028;P31150	P60028;P31150	3;3	1;1	1;1	Rab GDP dissociation inhibitor alpha	GDI1	sp|P60028|GDIA_PANTR Rab GDP dissociation inhibitor alpha OS=Pan troglodytes OX=9598 GN=GDI1 PE=2 SV=1;sp|P31150|GDIA_HUMAN Rab GDP dissociation inhibitor alpha OS=Homo sapiens OX=9606 GN=GDI1 PE=1 SV=2	2	3	1	1	2	2	1	0	1	0	8.1	4.3	4.3	50.582	447	447;447	0	6.9455	0	0.02574	0.032839	0.02548	0.0031352	0	0.027447	0.004561	0.0028775	0.15966	0.0061697	0.2376	0.23667	0.019259	0.0052136	0.21335	0	0	0	0	0	0	0	0
P31153;Q00266	P31153	3;1	3;1	3;1	S-adenosylmethionine synthase isoform type-2	MAT2A	sp|P31153|METK2_HUMAN S-adenosylmethionine synthase isoform type-2 OS=Homo sapiens OX=9606 GN=MAT2A PE=1 SV=1	2	3	3	3	3	2	3	2	3	2	7.3	7.3	7.3	43.66	395	395;395	0	20.287	0.0011973	0.044903	0.043132	0.048066	0.004286	0.0039483	0.03972	0.0018797	0.0018167	0.13056	0.0055287	0.22468	0.21465	0.01302	0.0061312	0.21255	0.001686	0.051308	0.059044	0.058844	0.0039266	0.0035353	0.04444	0.0028618
P31930	P31930	1	1	1	Cytochrome b-c1 complex subunit 1, mitochondrial	UQCRC1	sp|P31930|QCR1_HUMAN Cytochrome b-c1 complex subunit 1, mitochondrial OS=Homo sapiens OX=9606 GN=UQCRC1 PE=1 SV=3	1	1	1	1	1	0	1	0	1	0	2.1	2.1	2.1	52.645	480	480	0.0015221	6.7161	0.00067053	0.0441	0.050826	0.050149	0.0040827	0.0045833	0.038078	0.0032445	0.0020398	0.12666	0.0086148	0.21909	0.21458	0.013327	0.0051125	0.21484	0	0	0	0	0	0	0	0
P31939	P31939	8	8	8	Bifunctional purine biosynthesis protein PURH;Phosphoribosylaminoimidazolecarboxamide formyltransferase;IMP cyclohydrolase	ATIC	sp|P31939|PUR9_HUMAN Bifunctional purine biosynthesis protein PURH OS=Homo sapiens OX=9606 GN=ATIC PE=1 SV=3	1	8	8	8	6	6	6	6	6	6	14.4	14.4	14.4	64.615	592	592	0	60.765	0.0010436	0.046883	0.043714	0.048358	0.003519	0.0027662	0.037853	0.0024704	0.0014163	0.13162	0.0074049	0.21863	0.2223	0.014907	0.004536	0.21071	0.00077375	0.045971	0.047232	0.052284	0.0024545	0.0044389	0.039971	0.0026627
P31943;P55795	P31943;P55795	5;3	5;3	4;2	Heterogeneous nuclear ribonucleoprotein H;Heterogeneous nuclear ribonucleoprotein H, N-terminally processed;Heterogeneous nuclear ribonucleoprotein H2	HNRNPH1;HNRNPH2	sp|P31943|HNRH1_HUMAN Heterogeneous nuclear ribonucleoprotein H OS=Homo sapiens OX=9606 GN=HNRNPH1 PE=1 SV=4;sp|P55795|HNRH2_HUMAN Heterogeneous nuclear ribonucleoprotein H2 OS=Homo sapiens OX=9606 GN=HNRNPH2 PE=1 SV=1	2	5	5	4	4	5	4	5	3	4	12.7	12.7	10.5	49.229	449	449;449	0	39.243	0.00094165	0.056393	0.061697	0.062493	0.0048129	0.0036297	0.05427	0.0027976	0.002462	0.12369	0.0066597	0.20087	0.20488	0.013487	0.0046065	0.19631	0.00095711	0.063651	0.063291	0.069372	0.0039612	0.0041636	0.052298	0.0024492
P31946	P31946	10	6	5	14-3-3 protein beta/alpha;14-3-3 protein beta/alpha, N-terminally processed	YWHAB	sp|P31946|1433B_HUMAN 14-3-3 protein beta/alpha OS=Homo sapiens OX=9606 GN=YWHAB PE=1 SV=3	1	10	6	5	10	10	6	6	5	5	45.5	35.4	31.7	28.082	246	246	0	61.034	0.0007678	0.050093	0.050948	0.054403	0.0033883	0.0031233	0.043862	0.0025296	0.0021523	0.13229	0.0076416	0.20883	0.21446	0.014035	0.0040079	0.20746	0.00078445	0.048981	0.051295	0.054278	0.0039074	0.0032892	0.043415	0.0028628
P31947	P31947	4	1	1	14-3-3 protein sigma	SFN	sp|P31947|1433S_HUMAN 14-3-3 protein sigma OS=Homo sapiens OX=9606 GN=SFN PE=1 SV=1	1	4	1	1	4	4	1	1	1	1	12.1	3.2	3.2	27.774	248	248	0	7.5421	0.00038239	0.053229	0.053783	0.059341	0.0037903	0.0030441	0.047322	0.0022496	0.0024367	0.12785	0.0062097	0.20684	0.20924	0.011394	0.0046628	0.20823	0.00068017	0.053792	0.055487	0.057752	0.0022789	0.0014973	0.048265	0.0028396
P31948	P31948	12	12	12	Stress-induced-phosphoprotein 1	STIP1	sp|P31948|STIP1_HUMAN Stress-induced-phosphoprotein 1 OS=Homo sapiens OX=9606 GN=STIP1 PE=1 SV=1	1	12	12	12	7	8	7	8	7	8	21.5	21.5	21.5	62.639	543	543	0	76.996	0.0007565	0.043453	0.045577	0.047695	0.0031253	0.002541	0.039268	0.0030162	0.0021715	0.13486	0.0074209	0.22241	0.21436	0.013966	0.0044717	0.21529	0.00089625	0.041567	0.043443	0.045432	0.0033055	0.0025093	0.03526	0.0031195
P31949	P31949	3	3	3	Protein S100-A11;Protein S100-A11, N-terminally processed	S100A11	sp|P31949|S10AB_HUMAN Protein S100-A11 OS=Homo sapiens OX=9606 GN=S100A11 PE=1 SV=2	1	3	3	3	3	3	3	3	3	3	23.8	23.8	23.8	11.74	105	105	0	20.324	0.001384	0.13305	0.14535	0.15326	0.0082005	0.0061365	0.12194	0.0022472	0.0041659	0.07063	0.0048331	0.11486	0.11253	0.0070042	0.001832	0.11063	0.0014995	0.13562	0.14154	0.14904	0.0093318	0.0063652	0.12732	0.0017549
P32119	P32119	6	5	5	Peroxiredoxin-2	PRDX2	sp|P32119|PRDX2_HUMAN Peroxiredoxin-2 OS=Homo sapiens OX=9606 GN=PRDX2 PE=1 SV=5	1	6	5	5	6	4	5	3	5	3	27.8	22.2	22.2	21.892	198	198	0	32.915	0.00049649	0.033992	0.037986	0.037804	0.0023223	0.0020281	0.033405	0.0023927	0.0018774	0.14105	0.0083416	0.22797	0.2301	0.013886	0.0046881	0.22513	0.00067595	0.035146	0.037064	0.039844	0.0032701	0.0019366	0.03012	0.002872
Q5IFJ7;P32969	Q5IFJ7;P32969	4;4	4;4	4;4	60S ribosomal protein L9	RPL9	sp|Q5IFJ7|RL9_MACFA 60S ribosomal protein L9 OS=Macaca fascicularis OX=9541 GN=RPL9 PE=2 SV=1;sp|P32969|RL9_HUMAN 60S ribosomal protein L9 OS=Homo sapiens OX=9606 GN=RPL9 PE=1 SV=1	2	4	4	4	4	4	4	4	4	4	13.5	13.5	13.5	21.877	192	192;192	0	27.606	0.00086893	0.058766	0.063178	0.064961	0.0042501	0.0030905	0.051658	0.002204	0.0018135	0.1233	0.0056627	0.20055	0.1974	0.01068	0.0039952	0.20109	0.00070522	0.061038	0.063252	0.065586	0.004243	0.0028613	0.053564	0.0021976
P33316;P14597	P33316	4;1	4;1	4;1	Deoxyuridine 5-triphosphate nucleotidohydrolase, mitochondrial	DUT	sp|P33316|DUT_HUMAN Deoxyuridine 5-triphosphate nucleotidohydrolase, mitochondrial OS=Homo sapiens OX=9606 GN=DUT PE=1 SV=4	2	4	4	4	1	4	1	4	1	4	22.2	22.2	22.2	26.563	252	252;159	0	31.421	0.0019463	0.12425	0.13711	0.14169	0.0065055	0.0049202	0.1281	0.0014969	0.0024057	0.075277	0.0048308	0.11257	0.14225	0.0047141	0.0030419	0.10888	0.001854	0.10146	0.10691	0.11214	0.0084406	0.00687	0.087867	0.0039292
P33991	P33991	3	3	3	DNA replication licensing factor MCM4	MCM4	sp|P33991|MCM4_HUMAN DNA replication licensing factor MCM4 OS=Homo sapiens OX=9606 GN=MCM4 PE=1 SV=5	1	3	3	3	2	2	2	2	2	2	4.5	4.5	4.5	96.557	863	863	0	20.189	0.0018497	0.077942	0.082084	0.085441	0.0045631	0.0039169	0.071573	0.0030361	0.0035791	0.1109	0.0071337	0.17138	0.17906	0.010624	0.0022178	0.1847	0.0014276	0.070649	0.07879	0.085477	0.0032029	0.0042589	0.066802	0.0018332
P33993	P33993	4	4	4	DNA replication licensing factor MCM7	MCM7	sp|P33993|MCM7_HUMAN DNA replication licensing factor MCM7 OS=Homo sapiens OX=9606 GN=MCM7 PE=1 SV=4	1	4	4	4	3	3	3	3	3	3	5.3	5.3	5.3	81.307	719	719	0	27.469	0.00058115	0.079922	0.083416	0.088756	0.0054337	0.0045119	0.068468	0.0015452	0.0021918	0.11095	0.0055429	0.18637	0.19463	0.0084459	0.003446	0.16975	0.0020211	0.070755	0.076333	0.081662	0.0046205	0.0054409	0.065299	0.0026611
P34897	P34897	5	5	5	Serine hydroxymethyltransferase, mitochondrial	SHMT2	sp|P34897|GLYM_HUMAN Serine hydroxymethyltransferase, mitochondrial OS=Homo sapiens OX=9606 GN=SHMT2 PE=1 SV=3	1	5	5	5	4	2	4	2	4	2	10.5	10.5	10.5	55.992	504	504	0	39.494	0.00085101	0.03571	0.037366	0.037115	0.0026988	0.0018848	0.028596	0.0025001	0.0018657	0.1406	0.0073808	0.22804	0.23543	0.010922	0.0041304	0.22489	0.0015569	0.036204	0.035765	0.038744	0.0033674	0.0022919	0.03197	0.0027295
P34932	P34932	13	13	13	Heat shock 70 kDa protein 4	HSPA4	sp|P34932|HSP74_HUMAN Heat shock 70 kDa protein 4 OS=Homo sapiens OX=9606 GN=HSPA4 PE=1 SV=4	1	13	13	13	11	7	11	7	11	7	17.4	17.4	17.4	94.33	840	840	0	92.729	0.00076002	0.02868	0.030042	0.031884	0.0022598	0.0021069	0.02442	0.0027795	0.0016933	0.14491	0.0086657	0.23184	0.23307	0.015714	0.0052091	0.22806	0.00059855	0.02894	0.031656	0.035254	0.0019722	0.0022218	0.026873	0.0028326
P35232	P35232	9	9	9	Prohibitin	PHB	sp|P35232|PHB_HUMAN Prohibitin OS=Homo sapiens OX=9606 GN=PHB PE=1 SV=1	1	9	9	9	6	8	6	8	6	8	33.8	33.8	33.8	29.804	272	272	0	71.168	0.0010589	0.041754	0.044618	0.046581	0.0031583	0.0024248	0.03678	0.0027831	0.0020105	0.13949	0.0080106	0.21888	0.22727	0.013608	0.0044662	0.21066	0.00072642	0.038677	0.041786	0.040792	0.0025891	0.0020534	0.034294	0.0029773
P35268	P35268	3	3	3	60S ribosomal protein L22	RPL22	sp|P35268|RL22_HUMAN 60S ribosomal protein L22 OS=Homo sapiens OX=9606 GN=RPL22 PE=1 SV=2	1	3	3	3	3	3	3	3	3	3	30.5	30.5	30.5	14.787	128	128	0	23.391	0.0011808	0.053208	0.054681	0.061515	0.0033309	0.0026418	0.046435	0.0035475	0.0021969	0.12899	0.0093772	0.20798	0.20711	0.013335	0.0037832	0.20932	0.0010329	0.056881	0.057299	0.062245	0.0031238	0.0031566	0.048296	0.0025661
P35579	P35579	14	10	9	Myosin-9	MYH9	sp|P35579|MYH9_HUMAN Myosin-9 OS=Homo sapiens OX=9606 GN=MYH9 PE=1 SV=4	1	14	10	9	10	9	6	7	5	6	7.6	5.8	5.1	226.53	1960	1960	0	73.345	0.0012072	0.065723	0.073362	0.071971	0.0055568	0.0034329	0.058114	0.0024782	0.0030225	0.11624	0.0064727	0.19345	0.19408	0.012486	0.004467	0.18833	0.00098935	0.063033	0.065864	0.065087	0.0053139	0.0045747	0.053087	0.0031367
P35580	P35580	15	15	9	Myosin-10	MYH10	sp|P35580|MYH10_HUMAN Myosin-10 OS=Homo sapiens OX=9606 GN=MYH10 PE=1 SV=3	1	15	15	9	12	11	12	11	7	7	7.5	7.5	4.7	229	1976	1976	0	103.58	0.00065214	0.032076	0.037353	0.031993	0.0024403	0.0019727	0.025497	0.0027199	0.0016481	0.14654	0.0079166	0.23297	0.23084	0.014162	0.005429	0.22564	0.0006122	0.023615	0.02146	0.023909	0.0020549	0.0017387	0.017603	0.0031066
P35613	P35613	2	2	2	Basigin	BSG	sp|P35613|BASI_HUMAN Basigin OS=Homo sapiens OX=9606 GN=BSG PE=1 SV=2	1	2	2	2	0	2	0	2	0	2	5.5	5.5	5.5	42.2	385	385	0	12.922	0	0	0	0	0	0	0	0	0	0	0	0	0	0	0	0	0.00054854	0.091809	0.098644	0.10333	0.0056334	0.0041335	0.084771	0.0015422
P35637	P35637	6	6	4	RNA-binding protein FUS	FUS	sp|P35637|FUS_HUMAN RNA-binding protein FUS OS=Homo sapiens OX=9606 GN=FUS PE=1 SV=1	1	6	6	4	5	5	5	5	4	3	13.1	13.1	11.4	53.425	526	526	0	50.834	0.00064079	0.057108	0.059802	0.063749	0.0043966	0.0032019	0.050828	0.0029182	0.0027827	0.12593	0.007478	0.20156	0.20264	0.015016	0.004102	0.19927	0.00055877	0.058507	0.063804	0.066083	0.0045688	0.0038384	0.052178	0.0025904
P35659	P35659	2	2	2	Protein DEK	DEK	sp|P35659|DEK_HUMAN Protein DEK OS=Homo sapiens OX=9606 GN=DEK PE=1 SV=1	1	2	2	2	1	1	1	1	1	1	4.5	4.5	4.5	42.674	375	375	0	10.94	0.0017446	0.063429	0.063373	0.067494	0.004163	0.0054124	0.054672	0.0031867	0.0026294	0.12637	0.0069358	0.19998	0.19168	0.011546	0.0028204	0.19457	0.00092781	0.059556	0.068185	0.067645	0.004851	0.0033066	0.059862	0.0029454
P36405	P36405	1	1	1	ADP-ribosylation factor-like protein 3	ARL3	sp|P36405|ARL3_HUMAN ADP-ribosylation factor-like protein 3 OS=Homo sapiens OX=9606 GN=ARL3 PE=1 SV=2	1	1	1	1	1	0	1	0	1	0	4.4	4.4	4.4	20.455	182	182	0.0055788	5.9996	0	0.047208	0.058372	0.051135	0.0056477	0.0024151	0.038768	0	0	0.13811	0.0077564	0.21753	0.21512	0.0099901	0.00368	0.20427	0	0	0	0	0	0	0	0
P36542	P36542	3	3	3	ATP synthase subunit gamma, mitochondrial	ATP5C1	sp|P36542|ATPG_HUMAN ATP synthase subunit gamma, mitochondrial OS=Homo sapiens OX=9606 GN=ATP5F1C PE=1 SV=1	1	3	3	3	2	1	2	1	2	1	9.4	9.4	9.4	32.996	298	298	0	19.19	0.001716	0.048825	0.049535	0.048879	0.0049603	0.002813	0.036495	0.0029565	0.0016929	0.12834	0.0075102	0.21951	0.21519	0.012985	0.004451	0.21414	0.00081328	0.04112	0.045024	0.048637	0.0020483	0.0025743	0.037264	0.0027789
P36551	P36551	3	3	3	Oxygen-dependent coproporphyrinogen-III oxidase, mitochondrial	CPOX	sp|P36551|HEM6_HUMAN Oxygen-dependent coproporphyrinogen-III oxidase, mitochondrial OS=Homo sapiens OX=9606 GN=CPOX PE=1 SV=3	1	3	3	3	2	2	2	2	2	2	6.4	6.4	6.4	50.151	454	454	0	19.193	0.0018876	0.031122	0.041075	0.033145	0.0024995	0.0031146	0.027281	0.0026157	0.0016288	0.14206	0.0072802	0.23827	0.22015	0.014462	0.0028154	0.2306	0.00084782	0.025062	0.02881	0.031529	0.0013028	0.001459	0.021714	0.0036163
P36578	P36578	9	9	9	60S ribosomal protein L4	RPL4	sp|P36578|RL4_HUMAN 60S ribosomal protein L4 OS=Homo sapiens OX=9606 GN=RPL4 PE=1 SV=5	1	9	9	9	8	8	8	8	8	8	20.4	20.4	20.4	47.697	427	427	0	70.243	0.00091041	0.060824	0.068129	0.069782	0.0041606	0.0032192	0.054849	0.0025227	0.0021391	0.12069	0.0066507	0.19167	0.19875	0.011672	0.0043777	0.19461	0.00078206	0.060372	0.065111	0.067667	0.0041596	0.0031998	0.054811	0.0023166
P36871	P36871	2	2	2	Phosphoglucomutase-1	PGM1	sp|P36871|PGM1_HUMAN Phosphoglucomutase-1 OS=Homo sapiens OX=9606 GN=PGM1 PE=1 SV=3	1	2	2	2	2	1	2	1	2	1	4.6	4.6	4.6	61.448	562	562	0	12.472	0.0023088	0.04261	0.040587	0.048831	0.0036779	0.0027744	0.040289	0.0049226	0.0019674	0.13895	0.010339	0.23485	0.21103	0.01496	0.0035672	0.20343	0.0013485	0.047454	0.0531	0.05358	0.0028769	0.0031007	0.03932	0.003878
P37108	P37108	2	2	2	Signal recognition particle 14 kDa protein	SRP14	sp|P37108|SRP14_HUMAN Signal recognition particle 14 kDa protein OS=Homo sapiens OX=9606 GN=SRP14 PE=1 SV=2	1	2	2	2	2	1	2	1	2	1	16.9	16.9	16.9	14.57	136	136	0	14.918	0.001238	0.063419	0.06616	0.071876	0.007948	0.0061329	0.058029	0.002872	0.0046843	0.1134	0.0085024	0.18964	0.19198	0.015738	0.0078487	0.19053	0.001733	0.07689	0.075206	0.083773	0.0039232	0.003526	0.063732	0.002359
P37802	P37802	6	6	6	Transgelin-2	TAGLN2	sp|P37802|TAGL2_HUMAN Transgelin-2 OS=Homo sapiens OX=9606 GN=TAGLN2 PE=1 SV=3	1	6	6	6	5	4	5	4	5	4	29.6	29.6	29.6	22.391	199	199	0	44.884	0.0015001	0.12378	0.1322	0.14507	0.0084465	0.0068879	0.1097	0.0022963	0.0040896	0.077076	0.0044694	0.12406	0.12781	0.0081493	0.0022895	0.12286	0.0016893	0.12577	0.12957	0.13974	0.0066852	0.0053457	0.11241	0.0018968
P37837	P37837	9	9	9	Transaldolase	TALDO1	sp|P37837|TALDO_HUMAN Transaldolase OS=Homo sapiens OX=9606 GN=TALDO1 PE=1 SV=2	1	9	9	9	5	8	5	8	5	8	24.3	24.3	24.3	37.54	337	337	0	63.995	0.00085998	0.067386	0.070323	0.076275	0.0049561	0.0040917	0.059125	0.0023027	0.0029524	0.11966	0.0060181	0.19138	0.18916	0.012539	0.0045167	0.18955	0.00087117	0.06264	0.069162	0.073272	0.0050744	0.0038407	0.058189	0.002601
P38159;Q96E39;O75526;Q8N7X1	P38159;Q96E39	15;11;2;1	15;11;2;1	14;10;1;1	RNA-binding motif protein, X chromosome;RNA-binding motif protein, X chromosome, N-terminally processed;RNA binding motif protein, X-linked-like-1	RBMX;RBMXL1	sp|P38159|RBMX_HUMAN RNA-binding motif protein, X chromosome OS=Homo sapiens OX=9606 GN=RBMX PE=1 SV=3;sp|Q96E39|RMXL1_HUMAN RNA binding motif protein, X-linked-like-1 OS=Homo sapiens OX=9606 GN=RBMXL1 PE=1 SV=1	4	15	15	14	11	14	11	14	11	14	35.3	35.3	33.2	42.331	391	391;390;392;1067	0	99.082	0.00087991	0.062345	0.064558	0.067443	0.0048767	0.0035609	0.055377	0.0026568	0.0023895	0.12209	0.0067791	0.19512	0.20253	0.012568	0.0037433	0.19484	0.00075193	0.060802	0.064017	0.065648	0.0040537	0.0034729	0.054998	0.0025555
P38606	P38606	2	2	2	V-type proton ATPase catalytic subunit A	ATP6V1A	sp|P38606|VATA_HUMAN V-type proton ATPase catalytic subunit A OS=Homo sapiens OX=9606 GN=ATP6V1A PE=1 SV=2	1	2	2	2	1	1	1	1	1	1	3.1	3.1	3.1	68.303	617	617	0	12.496	0.0017915	0.065971	0.056247	0.053952	0.0044839	0.004064	0.044152	0.0048844	0.0030322	0.13144	0.011961	0.19656	0.20465	0.015313	0.0050906	0.19641	0.00084771	0.036128	0.038232	0.037062	0.002217	0.0023774	0.02912	0.0034939
P38646	P38646	22	21	21	Stress-70 protein, mitochondrial	HSPA9	sp|P38646|GRP75_HUMAN Stress-70 protein, mitochondrial OS=Homo sapiens OX=9606 GN=HSPA9 PE=1 SV=2	1	22	21	21	14	20	13	19	13	19	33.9	33.9	33.9	73.68	679	679	0	165.67	0.00086899	0.054261	0.057307	0.061125	0.0040554	0.0034012	0.048397	0.0027511	0.0025501	0.12777	0.0071691	0.20747	0.20738	0.014574	0.0050241	0.20055	0.00078992	0.05106	0.056147	0.058801	0.003905	0.0028738	0.046857	0.0024717
P38919	P38919	7	4	4	Eukaryotic initiation factor 4A-III;Eukaryotic initiation factor 4A-III, N-terminally processed	EIF4A3	sp|P38919|IF4A3_HUMAN Eukaryotic initiation factor 4A-III OS=Homo sapiens OX=9606 GN=EIF4A3 PE=1 SV=4	1	7	4	4	5	5	2	3	2	3	15.8	10	10	46.871	411	411	0	32.847	0.0011726	0.053361	0.056529	0.058577	0.0037672	0.0023509	0.044048	0.0028726	0.001884	0.12797	0.0072847	0.21431	0.21442	0.012013	0.0027493	0.19669	0.00097684	0.048217	0.05431	0.059393	0.0042108	0.0032251	0.045453	0.0037974
P39019	P39019	10	10	10	40S ribosomal protein S19	RPS19	sp|P39019|RS19_HUMAN 40S ribosomal protein S19 OS=Homo sapiens OX=9606 GN=RPS19 PE=1 SV=2	1	10	10	10	7	9	7	9	7	9	55.2	55.2	55.2	16.06	145	145	0	75.4	0.00075222	0.059671	0.062597	0.065637	0.0038763	0.0033126	0.052035	0.0026814	0.0021089	0.12541	0.0060411	0.19625	0.20821	0.0097733	0.0036366	0.19987	0.00090601	0.056231	0.060833	0.060793	0.0034999	0.0031975	0.051545	0.0027634
P39023;Q92901	P39023	8;1	8;1	8;1	60S ribosomal protein L3	RPL3	sp|P39023|RL3_HUMAN 60S ribosomal protein L3 OS=Homo sapiens OX=9606 GN=RPL3 PE=1 SV=2	2	8	8	8	6	6	6	6	6	6	15.9	15.9	15.9	46.108	403	403;407	0	49.578	0.00074665	0.057802	0.059981	0.064293	0.0035182	0.0032929	0.048217	0.0019176	0.0020159	0.12832	0.0060927	0.20816	0.19922	0.011681	0.0041242	0.20178	0.00072115	0.055979	0.059791	0.063683	0.0035756	0.0028323	0.049471	0.0022422
P39656	P39656	4	4	4	Dolichyl-diphosphooligosaccharide--protein glycosyltransferase 48 kDa subunit	DDOST	sp|P39656|OST48_HUMAN Dolichyl-diphosphooligosaccharide--protein glycosyltransferase 48 kDa subunit OS=Homo sapiens OX=9606 GN=DDOST PE=1 SV=4	1	4	4	4	4	2	4	2	4	2	7.2	7.2	7.2	50.8	456	456	0	24.464	0.0012388	0.066217	0.070597	0.071819	0.00415	0.0033864	0.056016	0.0023082	0.0022669	0.11604	0.0067177	0.19351	0.2018	0.011255	0.0030215	0.19171	0.0013594	0.055832	0.057205	0.066121	0.0037959	0.0031932	0.05384	0.0033238
P39687;O43423	P39687	4;1	4;1	4;1	Acidic leucine-rich nuclear phosphoprotein 32 family member A	ANP32A	sp|P39687|AN32A_HUMAN Acidic leucine-rich nuclear phosphoprotein 32 family member A OS=Homo sapiens OX=9606 GN=ANP32A PE=1 SV=1	2	4	4	4	4	2	4	2	4	2	15.7	15.7	15.7	28.585	249	249;234	0	26.311	0.0015561	0.12549	0.12887	0.14186	0.0074262	0.0056447	0.11642	0.0017067	0.0038366	0.080941	0.005569	0.12227	0.13115	0.0073455	0.0024636	0.12661	0.0014509	0.12756	0.12695	0.13763	0.007492	0.0052851	0.11036	0.0017791
P39748	P39748	1	1	1	Flap endonuclease 1	FEN1	sp|P39748|FEN1_HUMAN Flap endonuclease 1 OS=Homo sapiens OX=9606 GN=FEN1 PE=1 SV=1	1	1	1	1	1	0	1	0	1	0	4.2	4.2	4.2	42.592	380	380	0	10.591	0	0.047648	0.053243	0.05887	0.0041885	0.0033847	0.051115	0.0061778	0.0013079	0.12556	0.0073374	0.21547	0.20672	0.013845	0.0038021	0.20133	0	0	0	0	0	0	0	0
P40121	P40121	9	9	9	Macrophage-capping protein	CAPG	sp|P40121|CAPG_HUMAN Macrophage-capping protein OS=Homo sapiens OX=9606 GN=CAPG PE=1 SV=2	1	9	9	9	8	8	8	8	8	8	24.1	24.1	24.1	38.498	348	348	0	82.526	0.00041854	0.025019	0.025888	0.026399	0.0017844	0.0012389	0.021468	0.0026475	0.0013103	0.1487	0.0083305	0.2351	0.24504	0.013783	0.0047718	0.23679	0.00029365	0.024379	0.027138	0.026417	0.0016619	0.001185	0.021565	0.0027288
P40227;Q92526	P40227	9;3	9;3	9;3	T-complex protein 1 subunit zeta	CCT6A	sp|P40227|TCPZ_HUMAN T-complex protein 1 subunit zeta OS=Homo sapiens OX=9606 GN=CCT6A PE=1 SV=3	2	9	9	9	7	7	7	7	7	7	15.8	15.8	15.8	58.024	531	531;530	0	62.513	0.0010083	0.060976	0.063836	0.06657	0.0047448	0.0036866	0.053137	0.0023717	0.0024731	0.12402	0.0066334	0.20221	0.19573	0.012009	0.0042269	0.19773	0.0011146	0.060482	0.067187	0.067048	0.004942	0.0040732	0.051646	0.0023064
P40429;Q6NVV1	P40429	7;2	7;2	7;2	60S ribosomal protein L13a	RPL13A	sp|P40429|RL13A_HUMAN 60S ribosomal protein L13a OS=Homo sapiens OX=9606 GN=RPL13A PE=1 SV=2	2	7	7	7	4	6	4	6	4	6	29.1	29.1	29.1	23.577	203	203;102	0	45.244	0.0010544	0.056679	0.060329	0.064933	0.0036586	0.0033213	0.049366	0.0027362	0.0025328	0.12403	0.0090741	0.19765	0.20529	0.013654	0.0041358	0.20225	0.000666	0.057349	0.063152	0.06717	0.0038843	0.003393	0.051834	0.0025936
P40925	P40925	7	7	7	Malate dehydrogenase, cytoplasmic	MDH1	sp|P40925|MDHC_HUMAN Malate dehydrogenase, cytoplasmic OS=Homo sapiens OX=9606 GN=MDH1 PE=1 SV=4	1	7	7	7	5	5	5	5	5	5	21	21	21	36.426	334	334	0	48.315	0.00093192	0.037097	0.040414	0.041538	0.0033252	0.0024191	0.033239	0.0026385	0.0017805	0.13748	0.0061166	0.22274	0.22374	0.011846	0.0043783	0.22301	0.0003526	0.036022	0.036172	0.043277	0.0024513	0.0021624	0.033501	0.0028694
P40926	P40926	10	10	10	Malate dehydrogenase, mitochondrial	MDH2	sp|P40926|MDHM_HUMAN Malate dehydrogenase, mitochondrial OS=Homo sapiens OX=9606 GN=MDH2 PE=1 SV=3	1	10	10	10	10	9	10	9	10	9	29.6	29.6	29.6	35.503	338	338	0	77.967	0.0005639	0.033285	0.035865	0.037588	0.0023457	0.0019395	0.030586	0.0027562	0.0016605	0.14367	0.0075936	0.22578	0.2302	0.012886	0.0044712	0.22518	0.00056335	0.03497	0.036906	0.03794	0.0023407	0.0019997	0.031377	0.0027668
P40939	P40939	11	11	11	Trifunctional enzyme subunit alpha, mitochondrial;Long-chain enoyl-CoA hydratase;Long chain 3-hydroxyacyl-CoA dehydrogenase	HADHA	sp|P40939|ECHA_HUMAN Trifunctional enzyme subunit alpha, mitochondrial OS=Homo sapiens OX=9606 GN=HADHA PE=1 SV=2	1	11	11	11	8	8	8	8	8	8	13.6	13.6	13.6	82.999	763	763	0	79.973	0.00074982	0.042455	0.047213	0.048552	0.0029846	0.0022324	0.037841	0.0029977	0.0014296	0.13618	0.0080282	0.2198	0.21254	0.014259	0.0047825	0.2094	0.00082208	0.041833	0.045675	0.049614	0.0036877	0.0028656	0.037182	0.0026757
P40967	P40967	3	3	3	Melanocyte protein PMEL;M-alpha;M-beta	PMEL	sp|P40967|PMEL_HUMAN Melanocyte protein PMEL OS=Homo sapiens OX=9606 GN=PMEL PE=1 SV=2	1	3	3	3	3	2	3	2	3	2	4.4	4.4	4.4	70.254	661	661	0	23.371	0.00041927	0.007565	0.0086315	0.011527	0.0010331	0.0014008	0.0068924	0.0030796	0.0012337	0.15339	0.009153	0.25125	0.27093	0.015406	0.0060342	0.26521	0.0010513	0.0099686	0.010259	0.012192	0.00052874	0.00062301	0.0097691	0.0027211
Q2VIR3;P41091	Q2VIR3;P41091	1;1	1;1	1;1	Putative eukaryotic translation initiation factor 2 subunit 3-like protein;Eukaryotic translation initiation factor 2 subunit 3	EIF2S3L;EIF2S3	sp|Q2VIR3|IF2GL_HUMAN Eukaryotic translation initiation factor 2 subunit 3B OS=Homo sapiens OX=9606 GN=EIF2S3B PE=2 SV=2;sp|P41091|IF2G_HUMAN Eukaryotic translation initiation factor 2 subunit 3 OS=Homo sapiens OX=9606 GN=EIF2S3 PE=1 SV=3	2	1	1	1	1	0	1	0	1	0	1.7	1.7	1.7	51.228	472	472;472	0.0014368	6.231	0	0.058645	0.061129	0.061684	0.0043837	0.0027013	0.052981	0.0023271	0.0016273	0.12627	0.0056224	0.20573	0.20934	0.013477	0.0052091	0.18887	0	0	0	0	0	0	0	0
P41250	P41250	3	3	3	Glycine--tRNA ligase	GARS	sp|P41250|GARS_HUMAN Glycine--tRNA ligase OS=Homo sapiens OX=9606 GN=GARS1 PE=1 SV=3	1	3	3	3	1	3	1	3	1	3	3.5	3.5	3.5	83.165	739	739	0	22.514	0	0.058459	0.057581	0.058396	0.0023155	0.0024967	0.050723	0.0017043	0.00089027	0.12806	0.0078196	0.21145	0.20181	0.010433	0.0040709	0.20378	0.001014	0.090002	0.18354	0.069173	0.0054413	0.0032197	0.067658	0.0022847
P42224	P42224	1	1	1	Signal transducer and activator of transcription 1-alpha/beta	STAT1	sp|P42224|STAT1_HUMAN Signal transducer and activator of transcription 1-alpha/beta OS=Homo sapiens OX=9606 GN=STAT1 PE=1 SV=2	1	1	1	1	1	1	1	1	1	1	1.9	1.9	1.9	87.334	750	750	0	9.0689	0.0025126	0.048164	0.052389	0.047312	0.0052668	0.0041967	0.041132	0.0039202	0	0.13254	0.0081975	0.20057	0.20102	0.022581	0.0058649	0.22433	0.0021454	0.04815	0.048449	0.060411	0.0047617	0.0019048	0.03783	0.0018994
Q71UM5;P42677	Q71UM5;P42677	1;1	1;1	1;1	40S ribosomal protein S27-like;40S ribosomal protein S27	RPS27L;RPS27	sp|Q71UM5|RS27L_HUMAN 40S ribosomal protein S27-like OS=Homo sapiens OX=9606 GN=RPS27L PE=1 SV=3;sp|P42677|RS27_HUMAN 40S ribosomal protein S27 OS=Homo sapiens OX=9606 GN=RPS27 PE=1 SV=3	2	1	1	1	1	1	1	1	1	1	15.5	15.5	15.5	9.4771	84	84;84	0	7.7092	0.0010559	0.065091	0.063118	0.06856	0.0037453	0.0040999	0.053963	0.0036435	0.0028334	0.12642	0.0078299	0.19358	0.1949	0.014019	0.0066103	0.19053	0.00061627	0.043139	0.046024	0.050856	0.0055946	0.0045899	0.036408	0.0029599
P42704	P42704	7	7	7	Leucine-rich PPR motif-containing protein, mitochondrial	LRPPRC	sp|P42704|LPPRC_HUMAN Leucine-rich PPR motif-containing protein, mitochondrial OS=Homo sapiens OX=9606 GN=LRPPRC PE=1 SV=3	1	7	7	7	4	4	4	4	4	4	5.2	5.2	5.2	157.9	1394	1394	0	47.029	0.0020607	0.048024	0.055173	0.054509	0.0039438	0.0039694	0.044842	0.0021875	0.002178	0.13164	0.0085004	0.2088	0.21361	0.013586	0.0043245	0.20746	0.0019506	0.046045	0.044403	0.051968	0.0035231	0.0026476	0.040827	0.0030265
P42765	P42765	1	1	1	3-ketoacyl-CoA thiolase, mitochondrial	ACAA2	sp|P42765|THIM_HUMAN 3-ketoacyl-CoA thiolase, mitochondrial OS=Homo sapiens OX=9606 GN=ACAA2 PE=1 SV=2	1	1	1	1	0	1	0	1	0	1	4.5	4.5	4.5	41.924	397	397	0	7.0577	0	0	0	0	0	0	0	0	0	0	0	0	0	0	0	0	0	0.05774	0.068123	0.067308	0.005015	0.0047798	0.05142	0.0030274
P42766	P42766	4	4	4	60S ribosomal protein L35	RPL35	sp|P42766|RL35_HUMAN 60S ribosomal protein L35 OS=Homo sapiens OX=9606 GN=RPL35 PE=1 SV=2	1	4	4	4	4	4	4	4	4	4	27.6	27.6	27.6	14.551	123	123	0	24.771	0.00073052	0.05775	0.062971	0.066083	0.0052325	0.0038303	0.048063	0.0025616	0.0025971	0.12259	0.0068697	0.21409	0.18614	0.014686	0.0043961	0.20132	0.00076366	0.058356	0.062435	0.064183	0.004318	0.003761	0.049978	0.0026443
P43243	P43243	7	7	7	Matrin-3	MATR3	sp|P43243|MATR3_HUMAN Matrin-3 OS=Homo sapiens OX=9606 GN=MATR3 PE=1 SV=2	1	7	7	7	4	5	4	5	4	5	6.7	6.7	6.7	94.622	847	847	0	46.215	0.0015061	0.043858	0.045305	0.045676	0.0024193	0.0023467	0.038684	0.0036611	0.0019279	0.1393	0.0069263	0.21806	0.22063	0.014226	0.0038988	0.21361	0.0014995	0.04655	0.047785	0.051047	0.0025815	0.0025706	0.038511	0.0026008
P43304	P43304	1	1	1	Glycerol-3-phosphate dehydrogenase, mitochondrial	GPD2	sp|P43304|GPDM_HUMAN Glycerol-3-phosphate dehydrogenase, mitochondrial OS=Homo sapiens OX=9606 GN=GPD2 PE=1 SV=3	1	1	1	1	1	1	1	1	1	1	1.2	1.2	1.2	80.852	727	727	0	6.7608	0	0.02179	0.024534	0.02536	0	0	0.016971	0.0048315	0	0.15719	0.0050195	0.24215	0.24991	0.011803	0.0031498	0.23729	0	0.021782	0.025078	0.026098	0.0020279	0	0.018938	0.0038255
P43307	P43307	1	1	1	Translocon-associated protein subunit alpha	SSR1	sp|P43307|SSRA_HUMAN Translocon-associated protein subunit alpha OS=Homo sapiens OX=9606 GN=SSR1 PE=1 SV=3	1	1	1	1	1	1	1	1	1	1	2.8	2.8	2.8	32.235	286	286	0.0042433	6.1006	0.0010493	0.053137	0.054023	0.052508	0.0036328	0.0040968	0.046485	0.0021951	0.0013531	0.1295	0.0071492	0.2091	0.21646	0.010997	0.0036762	0.20463	0.00075683	0.049448	0.062879	0.049824	0.003203	0.0028256	0.045196	0.0027341
P43487;Q9C010	P43487	4;1	4;1	4;1	Ran-specific GTPase-activating protein	RANBP1	sp|P43487|RANG_HUMAN Ran-specific GTPase-activating protein OS=Homo sapiens OX=9606 GN=RANBP1 PE=1 SV=1	2	4	4	4	3	4	3	4	3	4	18.9	18.9	18.9	23.31	201	201;78	0	27.91	0.00088482	0.069261	0.072664	0.074511	0.0040425	0.0036166	0.058957	0.0026605	0.0021372	0.11646	0.0063421	0.19164	0.1898	0.011411	0.003801	0.19035	0.00097999	0.072241	0.074539	0.079964	0.0039496	0.0036419	0.059168	0.0022293
P43490	P43490	3	3	3	Nicotinamide phosphoribosyltransferase	NAMPT	sp|P43490|NAMPT_HUMAN Nicotinamide phosphoribosyltransferase OS=Homo sapiens OX=9606 GN=NAMPT PE=1 SV=1	1	3	3	3	3	1	3	1	3	1	7.5	7.5	7.5	55.52	491	491	0	22.643	0.0014249	0.040097	0.041149	0.041154	0.0026566	0.0031239	0.031134	0.0026267	0.0027414	0.13991	0.0081992	0.23372	0.21875	0.017183	0.0060735	0.21772	0.0010265	0.037955	0.037932	0.041786	0.0028833	0.002826	0.033663	0.0025131
P45880	P45880	7	7	7	Voltage-dependent anion-selective channel protein 2	VDAC2	sp|P45880|VDAC2_HUMAN Voltage-dependent anion-selective channel protein 2 OS=Homo sapiens OX=9606 GN=VDAC2 PE=1 SV=2	1	7	7	7	4	7	4	7	4	7	22.8	22.8	22.8	31.566	294	294	0	49.525	0.0010417	0.055075	0.058661	0.063601	0.0031779	0.0027488	0.050168	0.0025002	0.0019968	0.12525	0.0060148	0.21738	0.19886	0.010196	0.0048155	0.20568	0.00092623	0.051285	0.056499	0.061007	0.0032744	0.0030565	0.050509	0.0028924
P46013	P46013	1	1	1	Antigen KI-67	MKI67	sp|P46013|KI67_HUMAN Proliferation marker protein Ki-67 OS=Homo sapiens OX=9606 GN=MKI67 PE=1 SV=2	1	1	1	1	1	0	1	0	1	0	0.7	0.7	0.7	358.69	3256	3256	0	6.8985	0.0018581	0.06431	0.067169	0.079736	0.0041352	0.0035397	0.053709	0.0044984	0.0020514	0.12143	0.0074699	0.19587	0.19299	0.01113	0.0044659	0.18563	0	0	0	0	0	0	0	0
P46776	P46776	3	3	3	60S ribosomal protein L27a	RPL27A	sp|P46776|RL27A_HUMAN 60S ribosomal protein L27a OS=Homo sapiens OX=9606 GN=RPL27A PE=1 SV=2	1	3	3	3	2	3	2	3	2	3	19.6	19.6	19.6	16.561	148	148	0	22.299	0.00099264	0.057365	0.066201	0.064745	0.0038187	0.0033835	0.049173	0.0023045	0.0022521	0.12402	0.0062059	0.20596	0.19252	0.012573	0.0043506	0.20414	0.0012836	0.060598	0.064478	0.063285	0.0038635	0.0030475	0.053501	0.0041349
P46777	P46777	6	6	6	60S ribosomal protein L5	RPL5	sp|P46777|RL5_HUMAN 60S ribosomal protein L5 OS=Homo sapiens OX=9606 GN=RPL5 PE=1 SV=3	1	6	6	6	6	6	6	6	6	6	20.5	20.5	20.5	34.362	297	297	0	44.038	0.0006512	0.056331	0.058907	0.063535	0.0039742	0.0030378	0.049083	0.0027757	0.0019766	0.1265	0.0078246	0.20474	0.20204	0.012494	0.0041456	0.20275	0.00079063	0.055524	0.061527	0.06689	0.0044164	0.0037126	0.050333	0.0028041
P46778	P46778	4	4	4	60S ribosomal protein L21	RPL21	sp|P46778|RL21_HUMAN 60S ribosomal protein L21 OS=Homo sapiens OX=9606 GN=RPL21 PE=1 SV=2	1	4	4	4	4	2	4	2	4	2	18.1	18.1	18.1	18.565	160	160	0	23.536	0.0006464	0.059241	0.064535	0.066024	0.0041565	0.0035299	0.052521	0.0023982	0.0024383	0.12535	0.0069221	0.19659	0.19979	0.011971	0.0041115	0.20154	0.00045478	0.057007	0.060725	0.063891	0.0032027	0.0029185	0.050893	0.0021743
P46779	P46779	6	6	6	60S ribosomal protein L28	RPL28	sp|P46779|RL28_HUMAN 60S ribosomal protein L28 OS=Homo sapiens OX=9606 GN=RPL28 PE=1 SV=3	1	6	6	6	6	3	6	3	6	3	33.6	33.6	33.6	15.747	137	137	0	41.418	0.001068	0.059116	0.067174	0.070739	0.0037729	0.0036647	0.05375	0.0020677	0.0022146	0.12165	0.0069127	0.19824	0.19447	0.011075	0.0038096	0.19285	0.00085758	0.057745	0.061025	0.068203	0.0045847	0.0038215	0.052491	0.0025252
P46781	P46781	10	10	10	40S ribosomal protein S9	RPS9	sp|P46781|RS9_HUMAN 40S ribosomal protein S9 OS=Homo sapiens OX=9606 GN=RPS9 PE=1 SV=3	1	10	10	10	8	9	8	9	8	9	43.3	43.3	43.3	22.591	194	194	0	67.835	0.00070616	0.054858	0.061117	0.061199	0.0033743	0.002527	0.049556	0.0024143	0.0020397	0.12687	0.0063817	0.21295	0.19856	0.012475	0.0040084	0.20265	0.00085087	0.056059	0.058607	0.062004	0.0038499	0.0029289	0.050726	0.0024198
P46782	P46782	5	5	5	40S ribosomal protein S5;40S ribosomal protein S5, N-terminally processed	RPS5	sp|P46782|RS5_HUMAN 40S ribosomal protein S5 OS=Homo sapiens OX=9606 GN=RPS5 PE=1 SV=4	1	5	5	5	4	4	4	4	4	4	25.5	25.5	25.5	22.876	204	204	0	40.742	0.00095941	0.054158	0.052106	0.059954	0.0042354	0.0037038	0.047376	0.002609	0.0026215	0.12896	0.0068369	0.20106	0.21163	0.013325	0.00494	0.19974	0.00043279	0.054056	0.055285	0.0626	0.0042215	0.0034598	0.047082	0.0022513
P46783;Q9NQ39	P46783;Q9NQ39	3;2	3;2	2;1	40S ribosomal protein S10;Putative 40S ribosomal protein S10-like	RPS10;RPS10P5	sp|P46783|RS10_HUMAN 40S ribosomal protein S10 OS=Homo sapiens OX=9606 GN=RPS10 PE=1 SV=1;sp|Q9NQ39|RS10L_HUMAN Putative 40S ribosomal protein S10-like OS=Homo sapiens OX=9606 GN=RPS10P5 PE=5 SV=1	2	3	3	2	2	2	2	2	2	1	15.2	15.2	10.9	18.898	165	165;176	0	20.163	0.00097326	0.060232	0.064285	0.066324	0.0047596	0.0036418	0.052866	0.0023663	0.0023068	0.12096	0.0067474	0.1954	0.20598	0.012126	0.0045048	0.19653	0.00038612	0.059592	0.064177	0.069962	0.0039504	0.0026837	0.052163	0.0031014
P46940;Q13576;Q86VI3	P46940;Q13576;Q86VI3	2;1;1	2;1;1	2;1;1	Ras GTPase-activating-like protein IQGAP1;Ras GTPase-activating-like protein IQGAP2;Ras GTPase-activating-like protein IQGAP3	IQGAP1;IQGAP2;IQGAP3	sp|P46940|IQGA1_HUMAN Ras GTPase-activating-like protein IQGAP1 OS=Homo sapiens OX=9606 GN=IQGAP1 PE=1 SV=1;sp|Q13576|IQGA2_HUMAN Ras GTPase-activating-like protein IQGAP2 OS=Homo sapiens OX=9606 GN=IQGAP2 PE=1 SV=4;sp|Q86VI3|IQGA3_HUMAN Ras GTPase-activat	3	2	2	2	2	0	2	0	2	0	1	1	1	189.25	1657	1657;1575;1631	0	12.191	0.0013521	0.064049	0.068138	0.073238	0.003773	0.0027701	0.058672	0.002576	0.001309	0.12408	0.0042295	0.19307	0.20161	0.01093	0.0028016	0.1874	0	0	0	0	0	0	0	0
P47756	P47756	3	3	3	F-actin-capping protein subunit beta	CAPZB	sp|P47756|CAPZB_HUMAN F-actin-capping protein subunit beta OS=Homo sapiens OX=9606 GN=CAPZB PE=1 SV=4	1	3	3	3	3	2	3	2	3	2	11.6	11.6	11.6	31.35	277	277	0	23.151	0.0011124	0.047424	0.04906	0.054698	0.0041877	0.0035035	0.040977	0.0024382	0.0033688	0.13266	0.0062139	0.21533	0.21235	0.014612	0.0045423	0.21208	0.0005215	0.049635	0.047072	0.055142	0.0037908	0.0038716	0.040995	0.0022591
P47914	P47914	3	3	3	60S ribosomal protein L29	RPL29	sp|P47914|RL29_HUMAN 60S ribosomal protein L29 OS=Homo sapiens OX=9606 GN=RPL29 PE=1 SV=2	1	3	3	3	2	3	2	3	2	3	18.9	18.9	18.9	17.752	159	159	0	21.742	0.00076364	0.062859	0.066889	0.073339	0.0046207	0.0041891	0.059204	0.0033921	0.0031283	0.1246	0.0066999	0.19707	0.19122	0.012448	0.0037154	0.18922	0.00069896	0.059818	0.067396	0.068424	0.0041267	0.003134	0.053327	0.0025667
P48047	P48047	2	2	2	ATP synthase subunit O, mitochondrial	ATP5O	sp|P48047|ATPO_HUMAN ATP synthase subunit O, mitochondrial OS=Homo sapiens OX=9606 GN=ATP5PO PE=1 SV=1	1	2	2	2	2	2	2	2	2	2	10.3	10.3	10.3	23.277	213	213	0	13.748	0.00072684	0.047233	0.050279	0.051662	0.0034656	0.0027687	0.040101	0.002583	0.0018792	0.13129	0.0080243	0.22596	0.20377	0.014368	0.0048308	0.21105	0.00094363	0.04109	0.047119	0.044507	0.0041932	0.0034197	0.037321	0.0038578
P48637	P48637	2	2	2	Glutathione synthetase	GSS	sp|P48637|GSHB_HUMAN Glutathione synthetase OS=Homo sapiens OX=9606 GN=GSS PE=1 SV=1	1	2	2	2	1	1	1	1	1	1	4.2	4.2	4.2	52.384	474	474	0	13.713	0.0011427	0.037623	0.03665	0.041095	0.0035752	0.0034503	0.023369	0.0019509	0.0010778	0.14257	0.0096845	0.22318	0.23185	0.011887	0.003389	0.22751	0	0.045344	0.042606	0.04206	0.0023793	0.0024442	0.033205	0.0029167
P48643	P48643	11	11	11	T-complex protein 1 subunit epsilon	CCT5	sp|P48643|TCPE_HUMAN T-complex protein 1 subunit epsilon OS=Homo sapiens OX=9606 GN=CCT5 PE=1 SV=1	1	11	11	11	7	10	7	10	7	10	18.5	18.5	18.5	59.67	541	541	0	75.577	0.001105	0.059245	0.06384	0.069968	0.0044353	0.0036056	0.053209	0.0025587	0.0025196	0.12038	0.0066685	0.20169	0.19231	0.01152	0.0041631	0.19675	0.0008282	0.058852	0.061923	0.067934	0.0040205	0.0035971	0.050912	0.0025926
P49006	P49006	1	1	1	MARCKS-related protein	MARCKSL1	sp|P49006|MRP_HUMAN MARCKS-related protein OS=Homo sapiens OX=9606 GN=MARCKSL1 PE=1 SV=2	1	1	1	1	1	1	1	1	1	1	6.7	6.7	6.7	19.529	195	195	0	7.294	0	0.036539	0.044043	0.039664	0.0046353	0.0033491	0.036129	0.0014637	0.0020435	0.1392	0.0078263	0.21971	0.22856	0.012071	0.0055082	0.21926	0	0.041222	0.044804	0.054803	0.0068394	0.006166	0.04309	0.0026605
P49189	P49189	3	3	3	4-trimethylaminobutyraldehyde dehydrogenase	ALDH9A1	sp|P49189|AL9A1_HUMAN 4-trimethylaminobutyraldehyde dehydrogenase OS=Homo sapiens OX=9606 GN=ALDH9A1 PE=1 SV=3	1	3	3	3	3	1	3	1	3	1	6.3	6.3	6.3	53.801	494	494	0	20.885	0.0012322	0.050129	0.053808	0.053389	0.004563	0.0035821	0.040885	0.0032901	0.002508	0.12978	0.0069665	0.22066	0.20974	0.013757	0.0051481	0.21043	0.0013101	0.049337	0.050932	0.057025	0.0029205	0.0024249	0.043906	0.0032171
P49207	P49207	4	4	4	60S ribosomal protein L34	RPL34	sp|P49207|RL34_HUMAN 60S ribosomal protein L34 OS=Homo sapiens OX=9606 GN=RPL34 PE=1 SV=3	1	4	4	4	3	4	3	4	3	4	26.5	26.5	26.5	13.293	117	117	0	25.604	0.00087247	0.058304	0.06222	0.065631	0.0037441	0.0031058	0.051986	0.0025315	0.0020926	0.12585	0.0074559	0.19504	0.20323	0.01081	0.0039822	0.19764	0.00071983	0.063118	0.065068	0.069398	0.0042925	0.0029995	0.056373	0.0022924
P49321	P49321	4	4	4	Nuclear autoantigenic sperm protein	NASP	sp|P49321|NASP_HUMAN Nuclear autoantigenic sperm protein OS=Homo sapiens OX=9606 GN=NASP PE=1 SV=2	1	4	4	4	3	3	3	3	3	3	4.2	4.2	4.2	85.237	788	788	0	23.632	0.00080071	0.067662	0.069458	0.071481	0.0045382	0.0038609	0.057087	0.0023668	0.0034185	0.12024	0.0049684	0.18945	0.19994	0.011465	0.0043326	0.19273	0.00093171	0.072884	0.072935	0.075424	0.005114	0.0039384	0.061131	0.0022243
P49327	P49327	36	36	36	Fatty acid synthase;[Acyl-carrier-protein] S-acetyltransferase;[Acyl-carrier-protein] S-malonyltransferase;3-oxoacyl-[acyl-carrier-protein] synthase;3-oxoacyl-[acyl-carrier-protein] reductase;3-hydroxyacyl-[acyl-carrier-protein] dehydratase;Enoyl-[acyl-carrier-protein] reductase;Oleoyl-[acyl-carrier-protein] hydrolase	FASN	sp|P49327|FAS_HUMAN Fatty acid synthase OS=Homo sapiens OX=9606 GN=FASN PE=1 SV=3	1	36	36	36	29	26	29	26	29	26	15.3	15.3	15.3	273.42	2511	2511	0	256.33	0.00077531	0.028487	0.032119	0.03191	0.0023324	0.0022281	0.025259	0.0027146	0.0016975	0.14479	0.0074563	0.23202	0.23309	0.013569	0.0045706	0.22901	0.0005439	0.027831	0.031935	0.032855	0.0022824	0.0019043	0.024918	0.0030167
P49368	P49368	8	8	8	T-complex protein 1 subunit gamma	CCT3	sp|P49368|TCPG_HUMAN T-complex protein 1 subunit gamma OS=Homo sapiens OX=9606 GN=CCT3 PE=1 SV=4	1	8	8	8	4	7	4	7	4	7	15.6	15.6	15.6	60.533	545	545	0	63.438	0.0011041	0.059303	0.062382	0.070563	0.0045253	0.0047162	0.055506	0.003216	0.0030199	0.12288	0.0069434	0.19917	0.19671	0.014363	0.0049083	0.19035	0.00083892	0.059004	0.06653	0.070239	0.0052055	0.0041062	0.054676	0.0027743
P49411	P49411	7	7	7	Elongation factor Tu, mitochondrial	TUFM	sp|P49411|EFTU_HUMAN Elongation factor Tu, mitochondrial OS=Homo sapiens OX=9606 GN=TUFM PE=1 SV=2	1	7	7	7	6	6	6	6	6	6	16.8	16.8	16.8	49.541	452	452	0	54.133	0.00091567	0.053204	0.053545	0.054908	0.0042344	0.0031558	0.047117	0.0027852	0.002165	0.12753	0.0063437	0.21248	0.21236	0.013237	0.0050684	0.20548	0.00077811	0.050161	0.054923	0.057937	0.0036658	0.003604	0.044934	0.0030129
P49419	P49419	2	2	2	Alpha-aminoadipic semialdehyde dehydrogenase	ALDH7A1	sp|P49419|AL7A1_HUMAN Alpha-aminoadipic semialdehyde dehydrogenase OS=Homo sapiens OX=9606 GN=ALDH7A1 PE=1 SV=5	1	2	2	2	0	2	0	2	0	2	5.8	5.8	5.8	58.486	539	539	0	10.866	0	0	0	0	0	0	0	0	0	0	0	0	0	0	0	0	0	0.022036	0.02517	0.025457	0.0015395	0.0030149	0.022131	0.004073
P49458	P49458	2	2	2	Signal recognition particle 9 kDa protein	SRP9	sp|P49458|SRP09_HUMAN Signal recognition particle 9 kDa protein OS=Homo sapiens OX=9606 GN=SRP9 PE=1 SV=2	1	2	2	2	2	1	2	1	2	1	18.6	18.6	18.6	10.112	86	86	0	11.323	0.001246	0.067262	0.067565	0.071805	0.0021422	0.0029579	0.064909	0.0021025	0.0021727	0.11644	0.0063966	0.19209	0.1945	0.0077797	0.0026011	0.19927	0	0.066279	0.06761	0.076585	0.0036384	0.003683	0.060295	0.0011074
P49588	P49588	3	3	3	Alanine--tRNA ligase, cytoplasmic	AARS	sp|P49588|SYAC_HUMAN Alanine--tRNA ligase, cytoplasmic OS=Homo sapiens OX=9606 GN=AARS1 PE=1 SV=2	1	3	3	3	2	1	2	1	2	1	4.1	4.1	4.1	106.81	968	968	0	21.558	0	0.030811	0.035026	0.036763	0.0031794	0.0048888	0.029916	0.0023881	0.0025473	0.13847	0.0077379	0.23141	0.22232	0.019849	0.010135	0.22456	0.0012159	0.028865	0.035463	0.035333	0.0046711	0.0023069	0.022792	0.0018826
P49591	P49591	1	1	1	Serine--tRNA ligase, cytoplasmic	SARS	sp|P49591|SYSC_HUMAN Serine--tRNA ligase, cytoplasmic OS=Homo sapiens OX=9606 GN=SARS1 PE=1 SV=3	1	1	1	1	1	1	1	1	1	1	2.3	2.3	2.3	58.777	514	514	0	6.8392	0.00088013	0.03076	0.039141	0.043513	0.0018437	0.0025478	0.031495	0.0022442	0.0024748	0.14185	0.0095228	0.2437	0.21351	0.014612	0.0055432	0.21636	0.0018351	0.038751	0.03213	0.044877	0.0031772	0.002753	0.031609	0.0016496
P49736	P49736	1	1	1	DNA replication licensing factor MCM2	MCM2	sp|P49736|MCM2_HUMAN DNA replication licensing factor MCM2 OS=Homo sapiens OX=9606 GN=MCM2 PE=1 SV=4	1	1	1	1	1	0	1	0	1	0	2	2	2	101.89	904	904	0	6.9858	0.0013173	0.059625	0.066662	0.068265	0.0053854	0.004954	0.051801	0.0030646	0.0032896	0.12684	0.007023	0.19294	0.19594	0.015286	0.0053762	0.19223	0	0	0	0	0	0	0	0
P49755	P49755	2	2	2	Transmembrane emp24 domain-containing protein 10	TMED10	sp|P49755|TMEDA_HUMAN Transmembrane emp24 domain-containing protein 10 OS=Homo sapiens OX=9606 GN=TMED10 PE=1 SV=2	1	2	2	2	1	2	1	2	1	2	7.3	7.3	7.3	24.976	219	219	0	11.567	0	0	0	0	0	0	0	0	0	0	0	0	0	0	0	0	0.00095083	0.056	0.055268	0.06068	0.0032668	0.002496	0.04601	0.0030117
P49773	P49773	1	1	1	Histidine triad nucleotide-binding protein 1	HINT1	sp|P49773|HINT1_HUMAN Histidine triad nucleotide-binding protein 1 OS=Homo sapiens OX=9606 GN=HINT1 PE=1 SV=2	1	1	1	1	0	1	0	1	0	1	7.1	7.1	7.1	13.802	126	126	0.001443	6.3641	0	0	0	0	0	0	0	0	0	0	0	0	0	0	0	0	0	0	0	0	0	0	0	0
P50213	P50213	2	2	2	Isocitrate dehydrogenase [NAD] subunit alpha, mitochondrial	IDH3A	sp|P50213|IDH3A_HUMAN Isocitrate dehydrogenase [NAD] subunit alpha, mitochondrial OS=Homo sapiens OX=9606 GN=IDH3A PE=1 SV=1	1	2	2	2	0	2	0	2	0	2	4.9	4.9	4.9	39.591	366	366	0	12.003	0	0	0	0	0	0	0	0	0	0	0	0	0	0	0	0	0.0011865	0.051008	0.070039	0.056031	0.0040342	0.0038823	0.04513	0.0030268
P50395	P50395	3	3	1	Rab GDP dissociation inhibitor beta	GDI2	sp|P50395|GDIB_HUMAN Rab GDP dissociation inhibitor beta OS=Homo sapiens OX=9606 GN=GDI2 PE=1 SV=2	1	3	3	1	2	3	2	3	1	1	8.1	8.1	4.3	50.663	445	445	0	22.54	0.00057842	0.055824	0.059805	0.060015	0.0032666	0.00271	0.050102	0.0033425	0.0014891	0.12982	0.0073546	0.20401	0.20534	0.013608	0.005199	0.19753	0.00074809	0.060211	0.061068	0.067276	0.0037609	0.0036457	0.053006	0.0028956
P50454	P50454	1	1	1	Serpin H1	SERPINH1	sp|P50454|SERPH_HUMAN Serpin H1 OS=Homo sapiens OX=9606 GN=SERPINH1 PE=1 SV=2	1	1	1	1	1	1	1	1	1	1	1.9	1.9	1.9	46.44	418	418	0.0042135	6.0522	0	0.011836	0.010177	0.009897	0	0	0.0087519	0.0030652	0	0.16307	0.0062018	0.2515	0.25789	0.014551	0.0058639	0.2572	0	0.012383	0.023781	0.011755	0.0022292	0	0.011731	0.0032416
P50502;Q8NFI4;Q8IZP2	P50502;Q8NFI4;Q8IZP2	9;7;6	9;7;6	9;7;6	Hsc70-interacting protein;Putative protein FAM10A5;Putative protein FAM10A4	ST13;ST13P5;ST13P4	sp|P50502|F10A1_HUMAN Hsc70-interacting protein OS=Homo sapiens OX=9606 GN=ST13 PE=1 SV=2;sp|Q8NFI4|F10A5_HUMAN Putative protein FAM10A5 OS=Homo sapiens OX=9606 GN=ST13P5 PE=5 SV=1;sp|Q8IZP2|ST134_HUMAN Putative protein FAM10A4 OS=Homo sapiens OX=9606 GN=S	3	9	9	9	6	6	6	6	6	6	22.8	22.8	22.8	41.331	369	369;369;240	0	60.045	0.0006887	0.04946	0.052279	0.056893	0.0040514	0.0029787	0.04433	0.0030263	0.00203	0.13234	0.0074078	0.21254	0.21272	0.014015	0.0047191	0.20157	0.00077527	0.049313	0.052529	0.055575	0.003866	0.0030619	0.043196	0.0030467
P50897	P50897	3	3	3	Palmitoyl-protein thioesterase 1	PPT1	sp|P50897|PPT1_HUMAN Palmitoyl-protein thioesterase 1 OS=Homo sapiens OX=9606 GN=PPT1 PE=1 SV=1	1	3	3	3	3	0	3	0	3	0	16.3	16.3	16.3	34.193	306	306	0	30.079	0.001266	0.063019	0.063149	0.070574	0.0053179	0.0048057	0.04579	0.0038482	0.0027021	0.12449	0.0080923	0.19981	0.19384	0.014599	0.0041029	0.19851	0	0	0	0	0	0	0	0
P50914	P50914	2	2	2	60S ribosomal protein L14	RPL14	sp|P50914|RL14_HUMAN 60S ribosomal protein L14 OS=Homo sapiens OX=9606 GN=RPL14 PE=1 SV=4	1	2	2	2	1	1	1	1	1	1	8.8	8.8	8.8	23.432	215	215	0	13.281	0.00094917	0.05909	0.064159	0.072167	0.0062501	0.0064217	0.053405	0.0025596	0.0041633	0.11888	0.0048316	0.19594	0.19298	0.015959	0.0075427	0.19471	0	0	0	0	0	0	0	0
P50990	P50990	20	20	20	T-complex protein 1 subunit theta	CCT8	sp|P50990|TCPQ_HUMAN T-complex protein 1 subunit theta OS=Homo sapiens OX=9606 GN=CCT8 PE=1 SV=4	1	20	20	20	18	13	18	13	18	13	37.2	37.2	37.2	59.62	548	548	0	145.2	0.0010293	0.063034	0.066703	0.0715	0.0044599	0.0033682	0.054897	0.0027619	0.0024016	0.12186	0.0069127	0.20184	0.19122	0.011881	0.004173	0.1933	0.00091742	0.06655	0.071188	0.072388	0.0045588	0.0035716	0.0575	0.0026788
P50991	P50991	12	12	12	T-complex protein 1 subunit delta	CCT4	sp|P50991|TCPD_HUMAN T-complex protein 1 subunit delta OS=Homo sapiens OX=9606 GN=CCT4 PE=1 SV=4	1	12	12	12	8	8	8	8	8	8	21.7	21.7	21.7	57.924	539	539	0	78.358	0.00097823	0.068141	0.069495	0.068624	0.0038017	0.0035852	0.055579	0.0027659	0.0025193	0.12212	0.0057113	0.20113	0.19633	0.011016	0.0030287	0.19378	0.00091025	0.063521	0.069394	0.07383	0.0045882	0.003512	0.057904	0.00289
P50995	P50995	1	1	1	Annexin A11	ANXA11	sp|P50995|ANX11_HUMAN Annexin A11 OS=Homo sapiens OX=9606 GN=ANXA11 PE=1 SV=1	1	1	1	1	0	1	0	1	0	1	3.8	3.8	3.8	54.389	505	505	0	7.3215	0	0	0	0	0	0	0	0	0	0	0	0	0	0	0	0	0.0010508	0.065276	0.064448	0.066871	0.004069	0.0041533	0.053287	0.0015854
P51148;P61020;P20339	P51148;P61020;P20339	2;1;1	2;1;1	2;1;1	Ras-related protein Rab-5C;Ras-related protein Rab-5B;Ras-related protein Rab-5A	RAB5C;RAB5B;RAB5A	sp|P51148|RAB5C_HUMAN Ras-related protein Rab-5C OS=Homo sapiens OX=9606 GN=RAB5C PE=1 SV=2;sp|P61020|RAB5B_HUMAN Ras-related protein Rab-5B OS=Homo sapiens OX=9606 GN=RAB5B PE=1 SV=1;sp|P20339|RAB5A_HUMAN Ras-related protein Rab-5A OS=Homo sapiens OX=9606	3	2	2	2	1	2	1	2	1	2	11.6	11.6	11.6	23.482	216	216;215;215	0	15.886	0.00097557	0.055986	0.059484	0.059416	0.0038433	0.0044326	0.049869	0.0027559	0.0027254	0.12051	0.0070041	0.2008	0.21589	0.016538	0.0066906	0.19308	0.0012694	0.036854	0.034568	0.037924	0.0019372	0.0019065	0.031357	0.0029637
P51149	P51149	11	11	11	Ras-related protein Rab-7a	RAB7A	sp|P51149|RAB7A_HUMAN Ras-related protein Rab-7a OS=Homo sapiens OX=9606 GN=RAB7A PE=1 SV=1	1	11	11	11	9	9	9	9	9	9	59.4	59.4	59.4	23.489	207	207	0	100.44	0.00066259	0.029726	0.033285	0.036304	0.0020612	0.002175	0.027726	0.0031647	0.0016802	0.13988	0.0083361	0.22952	0.22963	0.014112	0.0044312	0.22386	0.00075115	0.030167	0.032418	0.034631	0.0024618	0.0019057	0.026061	0.0032037
P51159	P51159	2	2	2	Ras-related protein Rab-27A	RAB27A	sp|P51159|RB27A_HUMAN Ras-related protein Rab-27A OS=Homo sapiens OX=9606 GN=RAB27A PE=1 SV=3	1	2	2	2	2	1	2	1	2	1	9	9	9	24.868	221	221	0	12.109	0	0.049627	0.06068	0.058165	0.0038636	0.0035227	0.049566	0.0031127	0.0017531	0.12766	0.01019	0.2186	0.18989	0.012825	0.0070316	0.20351	0	0.063165	0.067297	0.074902	0.0036611	0.0042722	0.05962	0.0018726
P51571	P51571	1	1	1	Translocon-associated protein subunit delta	SSR4	sp|P51571|SSRD_HUMAN Translocon-associated protein subunit delta OS=Homo sapiens OX=9606 GN=SSR4 PE=1 SV=1	1	1	1	1	1	1	1	1	1	1	5.8	5.8	5.8	18.998	173	173	0	7.3172	0.0035634	0.075784	0.10472	0.085292	0.0088781	0.0052091	0.071644	0.0028894	0.0044422	0.10441	0.012147	0.17765	0.15246	0.017487	0.0048298	0.1686	0.00083939	0.054605	0.061012	0.059769	0.005696	0.0039531	0.047617	0.0023708
P51572	P51572	6	6	6	B-cell receptor-associated protein 31	BCAP31	sp|P51572|BAP31_HUMAN B-cell receptor-associated protein 31 OS=Homo sapiens OX=9606 GN=BCAP31 PE=1 SV=3	1	6	6	6	5	5	5	5	5	5	23.2	23.2	23.2	27.991	246	246	0	42.785	0.00065677	0.033351	0.036262	0.040774	0.0028057	0.0026358	0.031025	0.0024378	0.0022461	0.14165	0.0074892	0.22731	0.22534	0.013669	0.0049522	0.22174	0.00072972	0.033724	0.037589	0.037993	0.0021526	0.0016889	0.029523	0.0033599
P51858	P51858	9	9	9	Hepatoma-derived growth factor	HDGF	sp|P51858|HDGF_HUMAN Hepatoma-derived growth factor OS=Homo sapiens OX=9606 GN=HDGF PE=1 SV=1	1	9	9	9	6	6	6	6	6	6	46.7	46.7	46.7	26.788	240	240	0	70.251	0.0016851	0.10336	0.10666	0.12065	0.0076405	0.0074202	0.098766	0.0025129	0.004996	0.090533	0.0054365	0.14116	0.15302	0.010655	0.0040178	0.1343	0.0014616	0.10536	0.10704	0.12154	0.0089045	0.007211	0.09755	0.0021881
P51991	P51991	8	7	7	Heterogeneous nuclear ribonucleoprotein A3	HNRNPA3	sp|P51991|ROA3_HUMAN Heterogeneous nuclear ribonucleoprotein A3 OS=Homo sapiens OX=9606 GN=HNRNPA3 PE=1 SV=2	1	8	7	7	7	6	6	5	6	5	24.6	22.8	22.8	39.594	378	378	0	59.914	0.001134	0.076416	0.076455	0.084849	0.0059963	0.0042143	0.066351	0.0027937	0.0021948	0.10923	0.0069554	0.1828	0.18506	0.014548	0.0035576	0.17756	0.0015581	0.071874	0.069753	0.085769	0.0051849	0.0042654	0.066303	0.0021089
P52209	P52209	9	9	9	6-phosphogluconate dehydrogenase, decarboxylating	PGD	sp|P52209|6PGD_HUMAN 6-phosphogluconate dehydrogenase, decarboxylating OS=Homo sapiens OX=9606 GN=PGD PE=1 SV=3	1	9	9	9	8	3	8	3	8	3	18.8	18.8	18.8	53.139	483	483	0	66.416	0.0012545	0.070861	0.072385	0.073525	0.0051525	0.0041369	0.059786	0.0019436	0.002573	0.11682	0.0067692	0.19362	0.18752	0.013129	0.0043216	0.18553	0.001052	0.064512	0.069463	0.073241	0.0046735	0.0036675	0.058096	0.0035062
P52272	P52272	20	20	20	Heterogeneous nuclear ribonucleoprotein M	HNRNPM	sp|P52272|HNRPM_HUMAN Heterogeneous nuclear ribonucleoprotein M OS=Homo sapiens OX=9606 GN=HNRNPM PE=1 SV=3	1	20	20	20	17	13	17	13	17	13	25.5	25.5	25.5	77.515	730	730	0	125.51	0.0008871	0.057679	0.062485	0.065171	0.0039396	0.0035474	0.053163	0.0025315	0.0026529	0.12335	0.0062247	0.1991	0.20072	0.012413	0.0040967	0.1988	0.00064875	0.059399	0.059822	0.065414	0.0039505	0.0029962	0.052681	0.0024934
P52292	P52292	2	2	2	Importin subunit alpha-1	KPNA2	sp|P52292|IMA1_HUMAN Importin subunit alpha-1 OS=Homo sapiens OX=9606 GN=KPNA2 PE=1 SV=1	1	2	2	2	2	2	2	2	2	2	4.2	4.2	4.2	57.861	529	529	0	15.389	0.0015034	0.058201	0.054027	0.062439	0.0027502	0.0023493	0.050361	0.0023456	0.0014518	0.12746	0.0069691	0.2085	0.19891	0.01269	0.002919	0.20712	0.0013451	0.047332	0.053098	0.052683	0.0038533	0.0036386	0.04428	0.0048745
P52565	P52565	5	5	5	Rho GDP-dissociation inhibitor 1	ARHGDIA	sp|P52565|GDIR1_HUMAN Rho GDP-dissociation inhibitor 1 OS=Homo sapiens OX=9606 GN=ARHGDIA PE=1 SV=3	1	5	5	5	5	4	5	4	5	4	41.2	41.2	41.2	23.207	204	204	0	40.623	0.00047731	0.037525	0.035073	0.041413	0.0028135	0.0030077	0.032355	0.0027772	0.0020081	0.14172	0.0073449	0.22328	0.22912	0.015935	0.0066539	0.22362	0.00055508	0.035127	0.036294	0.040131	0.0031138	0.0029464	0.034013	0.0023426
P52566	P52566	4	4	4	Rho GDP-dissociation inhibitor 2	ARHGDIB	sp|P52566|GDIR2_HUMAN Rho GDP-dissociation inhibitor 2 OS=Homo sapiens OX=9606 GN=ARHGDIB PE=1 SV=3	1	4	4	4	4	2	4	2	4	2	25.4	25.4	25.4	22.988	201	201	0	26.842	0.0017098	0.19408	0.19213	0.22341	0.009905	0.009295	0.17829	0.0015533	0.0046694	0.027332	0.0025198	0.041582	0.044293	0.0045702	0.0015672	0.043947	0.0028146	0.21565	0.21162	0.26198	0.013803	0.014514	0.20396	0.00078255
P52597	P52597	4	3	3	Heterogeneous nuclear ribonucleoprotein F;Heterogeneous nuclear ribonucleoprotein F, N-terminally processed	HNRNPF	sp|P52597|HNRPF_HUMAN Heterogeneous nuclear ribonucleoprotein F OS=Homo sapiens OX=9606 GN=HNRNPF PE=1 SV=3	1	4	3	3	4	3	3	2	3	2	11.3	8.9	8.9	45.671	415	415	0	22.936	0.00095709	0.05805	0.060703	0.06783	0.0036802	0.0043427	0.05283	0.0027264	0.0022554	0.12232	0.0072369	0.20092	0.20654	0.014084	0.0046765	0.20041	0.00071204	0.062454	0.067827	0.072904	0.0071626	0.006662	0.058758	0.0033218
P52788	P52788	1	1	1	Spermine synthase	SMS	sp|P52788|SPSY_HUMAN Spermine synthase OS=Homo sapiens OX=9606 GN=SMS PE=1 SV=2	1	1	1	1	1	1	1	1	1	1	2.5	2.5	2.5	41.268	366	366	0	7.8297	0	0.043008	0.043114	0.044222	0.0027063	0.0020591	0.040042	0.00087465	0.0025825	0.13707	0.0072725	0.22264	0.22122	0.012228	0.0025714	0.21838	0	0.03417	0.038541	0.038087	0.0023544	0.0011611	0.032658	0.0021805
P52815	P52815	5	5	5	39S ribosomal protein L12, mitochondrial	MRPL12	sp|P52815|RM12_HUMAN 39S ribosomal protein L12, mitochondrial OS=Homo sapiens OX=9606 GN=MRPL12 PE=1 SV=2	1	5	5	5	3	3	3	3	3	3	22.7	22.7	22.7	21.348	198	198	0	34.581	0.00092292	0.036097	0.040139	0.039388	0.002775	0.0016571	0.029374	0.0027107	0.0024213	0.14485	0.008256	0.2225	0.22266	0.014286	0.0053198	0.22665	0.00098889	0.032179	0.038255	0.040279	0.0024058	0.0020588	0.033283	0.0029071
P52907;P47755	P52907	3;1	3;1	3;1	F-actin-capping protein subunit alpha-1	CAPZA1	sp|P52907|CAZA1_HUMAN F-actin-capping protein subunit alpha-1 OS=Homo sapiens OX=9606 GN=CAPZA1 PE=1 SV=3	2	3	3	3	2	2	2	2	2	2	15	15	15	32.922	286	286;286	0	24.412	0.00097819	0.064857	0.063567	0.074615	0.0049124	0.0054216	0.060391	0.002213	0.0033642	0.11537	0.0067663	0.19493	0.19109	0.012469	0.0047499	0.1943	0.0014112	0.047027	0.052523	0.052805	0.0025968	0.0024181	0.043645	0.0036571
P53999	P53999	7	7	7	Activated RNA polymerase II transcriptional coactivator p15	SUB1	sp|P53999|TCP4_HUMAN Activated RNA polymerase II transcriptional coactivator p15 OS=Homo sapiens OX=9606 GN=SUB1 PE=1 SV=3	1	7	7	7	6	5	6	5	6	5	45.7	45.7	45.7	14.395	127	127	0	55.195	0.00072872	0.052286	0.055038	0.058352	0.0033214	0.0029365	0.046266	0.0025288	0.0020264	0.12871	0.0055313	0.20506	0.21697	0.012697	0.0046679	0.20303	0.00076309	0.051863	0.055297	0.058731	0.0036866	0.0026185	0.046542	0.0026168
P54136	P54136	1	1	1	Arginine--tRNA ligase, cytoplasmic	RARS	sp|P54136|SYRC_HUMAN Arginine--tRNA ligase, cytoplasmic OS=Homo sapiens OX=9606 GN=RARS1 PE=1 SV=2	1	1	1	1	1	0	1	0	1	0	1.2	1.2	1.2	75.378	660	660	0.0069252	5.9511	0.0013579	0.048457	0.048453	0.057492	0.004777	0.0026039	0.050456	0.0030513	0.0017944	0.13048	0.0076741	0.2056	0.2138	0.010424	0.0062995	0.20729	0	0	0	0	0	0	0	0
P54709	P54709	1	1	1	Sodium/potassium-transporting ATPase subunit beta-3	ATP1B3	sp|P54709|AT1B3_HUMAN Sodium/potassium-transporting ATPase subunit beta-3 OS=Homo sapiens OX=9606 GN=ATP1B3 PE=1 SV=1	1	1	1	1	1	1	1	1	1	1	5.4	5.4	5.4	31.512	279	279	0	9.3353	0.00073876	0.069754	0.069573	0.083073	0.0036592	0.0037566	0.061153	0.0030844	0.0026802	0.1201	0.0098734	0.18338	0.19404	0.011799	0.0038572	0.17948	0	0.069408	0.073487	0.078404	0.0061366	0.0066323	0.057767	0.0011317
P54727;P54725	P54727;P54725	2;1	2;1	2;1	UV excision repair protein RAD23 homolog B;UV excision repair protein RAD23 homolog A	RAD23B;RAD23A	sp|P54727|RD23B_HUMAN UV excision repair protein RAD23 homolog B OS=Homo sapiens OX=9606 GN=RAD23B PE=1 SV=1;sp|P54725|RD23A_HUMAN UV excision repair protein RAD23 homolog A OS=Homo sapiens OX=9606 GN=RAD23A PE=1 SV=1	2	2	2	2	2	1	2	1	2	1	3.9	3.9	3.9	43.171	409	409;363	0	11.847	0.00096878	0.060234	0.065867	0.074092	0.0040131	0.0028534	0.052943	0.0026209	0.002689	0.12672	0.0072804	0.20048	0.19853	0.013417	0.0029514	0.18434	0	0.066165	0.068923	0.087965	0.0035804	0.0083494	0.054785	0.0024749
P54920	P54920	1	1	1	Alpha-soluble NSF attachment protein	NAPA	sp|P54920|SNAA_HUMAN Alpha-soluble NSF attachment protein OS=Homo sapiens OX=9606 GN=NAPA PE=1 SV=3	1	1	1	1	1	1	1	1	1	1	4.4	4.4	4.4	33.232	295	295	0	8.4079	0.00091381	0.061348	0.056849	0.06373	0.0068302	0.0058003	0.046601	0.0020331	0.0036786	0.12543	0.0075436	0.20081	0.20121	0.015377	0.0049769	0.19687	0.0016131	0.056656	0.056617	0.062102	0.0031232	0.0046871	0.04431	0.0031731
P55060	P55060	5	5	5	Exportin-2	CSE1L	sp|P55060|XPO2_HUMAN Exportin-2 OS=Homo sapiens OX=9606 GN=CSE1L PE=1 SV=3	1	5	5	5	2	3	2	3	2	3	5.5	5.5	5.5	110.42	971	971	0	32.037	0.001076	0.038402	0.037832	0.044789	0.002085	0.0019358	0.035721	0.0033102	0.00077035	0.1405	0.0077123	0.2255	0.22945	0.011089	0.0028765	0.21695	0.0012507	0.044222	0.046538	0.051926	0.003294	0.0036182	0.038156	0.0024965
P55072	P55072	15	15	14	Transitional endoplasmic reticulum ATPase	VCP	sp|P55072|TERA_HUMAN Transitional endoplasmic reticulum ATPase OS=Homo sapiens OX=9606 GN=VCP PE=1 SV=4	1	15	15	14	10	11	10	11	10	11	18.7	18.7	16.6	89.321	806	806	0	99.628	0.0010336	0.049323	0.053434	0.053486	0.0037307	0.0024161	0.045093	0.0027325	0.0019899	0.13006	0.0067936	0.21242	0.21354	0.011267	0.0040084	0.20963	0.00065142	0.05134	0.052216	0.057428	0.003401	0.0030438	0.044596	0.0027548
P55084	P55084	7	7	7	Trifunctional enzyme subunit beta, mitochondrial;3-ketoacyl-CoA thiolase	HADHB	sp|P55084|ECHB_HUMAN Trifunctional enzyme subunit beta, mitochondrial OS=Homo sapiens OX=9606 GN=HADHB PE=1 SV=3	1	7	7	7	6	5	6	5	6	5	15.6	15.6	15.6	51.294	474	474	0	49.831	0.0013316	0.040833	0.043203	0.046654	0.0023841	0.003446	0.035578	0.0030083	0.0016594	0.13396	0.0070992	0.21795	0.22068	0.012227	0.0041687	0.21798	0.00080862	0.03911	0.041024	0.044553	0.0026481	0.0025615	0.034511	0.0029461
P55209;Q99733	P55209;Q99733	2;1	2;1	2;1	Nucleosome assembly protein 1-like 1;Nucleosome assembly protein 1-like 4	NAP1L1;NAP1L4	sp|P55209|NP1L1_HUMAN Nucleosome assembly protein 1-like 1 OS=Homo sapiens OX=9606 GN=NAP1L1 PE=1 SV=1;sp|Q99733|NP1L4_HUMAN Nucleosome assembly protein 1-like 4 OS=Homo sapiens OX=9606 GN=NAP1L4 PE=1 SV=1	2	2	2	2	1	2	1	2	1	2	5.6	5.6	5.6	45.374	391	391;375	0	16.025	0.00061201	0.045128	0.047801	0.047275	0.0016621	0.0012151	0.038927	0.0027066	0.0010536	0.1351	0.0083171	0.21386	0.22455	0.011552	0.0032882	0.21695	0.00059131	0.045604	0.051103	0.056108	0.0027432	0.0024403	0.043103	0.0027468
P55327	P55327	3	3	3	Tumor protein D52	TPD52	sp|P55327|TPD52_HUMAN Tumor protein D52 OS=Homo sapiens OX=9606 GN=TPD52 PE=1 SV=2	1	3	3	3	3	1	3	1	3	1	16.5	16.5	16.5	24.327	224	224	0	21.273	0.0012238	0.035193	0.034154	0.039113	0.0033173	0.0030851	0.029579	0.0030802	0.0019706	0.13694	0.008776	0.23266	0.22057	0.016405	0.0053889	0.22248	0	0.022481	0.024948	0.02581	0.0021726	0.001205	0.018226	0.0033813
P55769	P55769	2	2	2	NHP2-like protein 1;NHP2-like protein 1, N-terminally processed	NHP2L1	sp|P55769|NH2L1_HUMAN NHP2-like protein 1 OS=Homo sapiens OX=9606 GN=SNU13 PE=1 SV=3	1	2	2	2	1	2	1	2	1	2	12.5	12.5	12.5	14.173	128	128	0	12.264	0.00042733	0.038933	0.046816	0.047588	0.0029936	0.0022654	0.039137	0.0024705	0.0022077	0.13133	0.0073212	0.22951	0.20768	0.012553	0.0043437	0.22443	0.00088707	0.048401	0.052273	0.053401	0.0030569	0.0028442	0.04055	0.0023962
P55786	P55786	2	2	2	Puromycin-sensitive aminopeptidase	NPEPPS	sp|P55786|PSA_HUMAN Puromycin-sensitive aminopeptidase OS=Homo sapiens OX=9606 GN=NPEPPS PE=1 SV=2	1	2	2	2	1	2	1	2	1	2	2.9	2.9	2.9	103.28	919	919	0	13.053	0.00083772	0.026048	0.032455	0.032083	0.0023578	0.0029478	0.026028	0.0038833	0.0033953	0.14449	0.011836	0.23459	0.23483	0.019188	0.0041055	0.22093	0.00097112	0.033254	0.039067	0.040571	0.0033614	0.0031219	0.029371	0.0029833
P55884	P55884	1	1	1	Eukaryotic translation initiation factor 3 subunit B	EIF3B	sp|P55884|EIF3B_HUMAN Eukaryotic translation initiation factor 3 subunit B OS=Homo sapiens OX=9606 GN=EIF3B PE=1 SV=3	1	1	1	1	1	0	1	0	1	0	1.7	1.7	1.7	92.48	814	814	0.0095759	5.8376	0	0.071718	0.061719	0.080886	0.0099391	0.0087123	0.066697	0	0.0045706	0.1136	0.0072071	0.17474	0.20822	0.017415	0.0065897	0.16799	0	0	0	0	0	0	0	0
P56537	P56537	3	3	3	Eukaryotic translation initiation factor 6	EIF6	sp|P56537|IF6_HUMAN Eukaryotic translation initiation factor 6 OS=Homo sapiens OX=9606 GN=EIF6 PE=1 SV=1	1	3	3	3	2	3	2	3	2	3	14.7	14.7	14.7	26.599	245	245	0	20.254	0.00079529	0.061205	0.063268	0.067171	0.0043033	0.0048222	0.05428	0.0018741	0.002417	0.11834	0.0074458	0.20612	0.20185	0.013013	0.0038858	0.19	0.00094714	0.057922	0.063782	0.062164	0.003781	0.0030298	0.051559	0.0033008
P57729;Q13637	P57729;Q13637	1;1	1;1	1;1	Ras-related protein Rab-38;Ras-related protein Rab-32	RAB38;RAB32	sp|P57729|RAB38_HUMAN Ras-related protein Rab-38 OS=Homo sapiens OX=9606 GN=RAB38 PE=1 SV=1;sp|Q13637|RAB32_HUMAN Ras-related protein Rab-32 OS=Homo sapiens OX=9606 GN=RAB32 PE=1 SV=3	2	1	1	1	1	0	1	0	1	0	4.7	4.7	4.7	23.712	211	211;225	0.0014472	6.3892	0.0027257	0.041345	0.042103	0.039398	0.003885	0.0026446	0.028693	0.0025707	0.0021352	0.12887	0.0082673	0.23574	0.22311	0.013008	0.0050303	0.22048	0	0	0	0	0	0	0	0
P58546	P58546	2	2	2	Myotrophin	MTPN	sp|P58546|MTPN_HUMAN Myotrophin OS=Homo sapiens OX=9606 GN=MTPN PE=1 SV=2	1	2	2	2	2	2	2	2	2	2	25.4	25.4	25.4	12.895	118	118	0	19.892	0.0007943	0.041651	0.044317	0.047815	0.0032201	0.0026763	0.039853	0.0041953	0.0022301	0.13509	0.0096947	0.20834	0.22612	0.015744	0.00472	0.21354	0.00071724	0.041366	0.041556	0.047273	0.0037863	0.0043144	0.039112	0.0022178
P59998	P59998	2	2	2	Actin-related protein 2/3 complex subunit 4	ARPC4	sp|P59998|ARPC4_HUMAN Actin-related protein 2/3 complex subunit 4 OS=Homo sapiens OX=9606 GN=ARPC4 PE=1 SV=3	1	2	2	2	1	2	1	2	1	2	9.5	9.5	9.5	19.667	168	168	0	12.4	0.0015792	0.067427	0.07831	0.07377	0.0051304	0.0040777	0.062433	0.001358	0.0017011	0.11092	0.0080054	0.1856	0.19594	0.011988	0.0039752	0.18778	0.0015162	0.073147	0.074266	0.079005	0.0050051	0.004706	0.063804	0.0020479
P60174	P60174	11	11	11	Triosephosphate isomerase	TPI1	sp|P60174|TPIS_HUMAN Triosephosphate isomerase OS=Homo sapiens OX=9606 GN=TPI1 PE=1 SV=3	1	11	11	11	8	11	8	11	8	11	36	36	36	30.791	286	286	0	85.931	0.00059717	0.027168	0.029947	0.031015	0.0018645	0.0016544	0.024136	0.0023611	0.0013766	0.14501	0.0068033	0.22872	0.24122	0.0132	0.004931	0.23892	0.00057267	0.027564	0.030635	0.029941	0.002222	0.0014325	0.024986	0.002747
P60660;P14649	P60660	5;1	5;1	5;1	Myosin light polypeptide 6	MYL6	sp|P60660|MYL6_HUMAN Myosin light polypeptide 6 OS=Homo sapiens OX=9606 GN=MYL6 PE=1 SV=2	2	5	5	5	5	4	5	4	5	4	34.4	34.4	34.4	16.93	151	151;208	0	37.542	0.00093647	0.075767	0.080475	0.082778	0.0049899	0.0038486	0.067754	0.0024794	0.0026371	0.11263	0.0051451	0.18565	0.18398	0.010446	0.0033127	0.18222	0.0011113	0.073527	0.077413	0.082285	0.0052324	0.0034441	0.064682	0.0024769
P63261;P60709;Q6S8J3;A5A3E0;Q562R1;P0CG38;Q9BYX7;P0CG39	P63261;P60709	19;19;6;6;5;5;3;3	19;19;6;6;5;5;3;3	7;7;1;1;0;1;1;1	Actin, cytoplasmic 2;Actin, cytoplasmic 2, N-terminally processed;Actin, cytoplasmic 1;Actin, cytoplasmic 1, N-terminally processed	ACTG1;ACTB	sp|P63261|ACTG_HUMAN Actin, cytoplasmic 2 OS=Homo sapiens OX=9606 GN=ACTG1 PE=1 SV=1;sp|P60709|ACTB_HUMAN Actin, cytoplasmic 1 OS=Homo sapiens OX=9606 GN=ACTB PE=1 SV=1	8	19	19	7	19	18	19	18	7	7	55.2	55.2	29.1	41.792	375	375;375;1075;1075;376;1075;375;1038	0	222.77	0.0010548	0.083555	0.08444	0.091196	0.0053963	0.0044685	0.075839	0.0023494	0.0031127	0.10814	0.0060761	0.16762	0.18035	0.010257	0.0041048	0.17001	0.001005	0.081472	0.085436	0.088382	0.0054186	0.0043842	0.074307	0.0022318
P60842;Q14240	P60842;Q14240	14;8	14;8	11;5	Eukaryotic initiation factor 4A-I;Eukaryotic initiation factor 4A-II;Eukaryotic initiation factor 4A-II, N-terminally processed	EIF4A1;EIF4A2	sp|P60842|IF4A1_HUMAN Eukaryotic initiation factor 4A-I OS=Homo sapiens OX=9606 GN=EIF4A1 PE=1 SV=1;sp|Q14240|IF4A2_HUMAN Eukaryotic initiation factor 4A-II OS=Homo sapiens OX=9606 GN=EIF4A2 PE=1 SV=2	2	14	14	11	13	10	13	10	10	8	32	32	26.1	46.153	406	406;407	0	109.54	0.00056796	0.04319	0.044754	0.048482	0.0034528	0.0026093	0.038589	0.0028324	0.002109	0.13475	0.0077896	0.21827	0.21777	0.013293	0.0049674	0.21681	0.00058368	0.041287	0.042711	0.048807	0.0033408	0.002611	0.036217	0.0026788
P60866	P60866	2	2	2	40S ribosomal protein S20	RPS20	sp|P60866|RS20_HUMAN 40S ribosomal protein S20 OS=Homo sapiens OX=9606 GN=RPS20 PE=1 SV=1	1	2	2	2	2	2	2	2	2	2	19.3	19.3	19.3	13.373	119	119	0	16.877	0.0011323	0.055719	0.063195	0.064289	0.0042601	0.0029695	0.048294	0.0024956	0.0032294	0.12328	0.0083465	0.20619	0.19652	0.013339	0.0043822	0.19908	0.0027233	0.049702	0.058283	0.058298	0.0049687	0.0033379	0.044717	0.0089751
P60891	P60891	1	1	1	Ribose-phosphate pyrophosphokinase 1	PRPS1	sp|P60891|PRPS1_HUMAN Ribose-phosphate pyrophosphokinase 1 OS=Homo sapiens OX=9606 GN=PRPS1 PE=1 SV=2	1	1	1	1	1	1	1	1	1	1	3.1	3.1	3.1	34.834	318	318	0	6.8569	0.0019595	0.071554	0.080601	0.090659	0.0076422	0.0075184	0.062261	0.0024978	0.0047745	0.10718	0.0082953	0.17733	0.17722	0.014279	0.0063407	0.17989	0	0	0	0	0	0	0	0
P60900	P60900	3	3	3	Proteasome subunit alpha type-6	PSMA6	sp|P60900|PSA6_HUMAN Proteasome subunit alpha type-6 OS=Homo sapiens OX=9606 GN=PSMA6 PE=1 SV=1	1	3	3	3	1	2	1	2	1	2	9.8	9.8	9.8	27.399	246	246	0	19.039	0.0016088	0.056702	0.063418	0.062357	0.0045323	0.0040399	0.050877	0.0019208	0.0015366	0.12496	0.0073131	0.20181	0.20123	0.01414	0.0041563	0.19939	0	0.060167	0.062189	0.067312	0.0041482	0.0023136	0.045856	0.002303
P60903	P60903	1	1	1	Protein S100-A10	S100A10	sp|P60903|S10AA_HUMAN Protein S100-A10 OS=Homo sapiens OX=9606 GN=S100A10 PE=1 SV=2	1	1	1	1	1	1	1	1	1	1	17.5	17.5	17.5	11.203	97	97	0	11.069	0	0.023618	0.018233	0.026662	0.0014056	0.0018465	0.019512	0.0039029	0.0016718	0.14952	0.010109	0.23559	0.25458	0.015831	0.0088436	0.22867	0.00058782	0.014531	0.019008	0.019727	0.001179	0.0012389	0.016239	0.0034581
P60953	P60953	2	2	2	Cell division control protein 42 homolog	CDC42	sp|P60953|CDC42_HUMAN Cell division control protein 42 homolog OS=Homo sapiens OX=9606 GN=CDC42 PE=1 SV=2	1	2	2	2	2	2	2	2	2	2	9.9	9.9	9.9	21.258	191	191	0	13.721	0.0011354	0.074233	0.079614	0.083596	0.0041051	0.0035441	0.068181	0.002574	0.003028	0.11624	0.0065948	0.1879	0.17786	0.012288	0.0037266	0.17538	0.0011614	0.075283	0.077725	0.087653	0.0027287	0.0040799	0.064529	0.001866
P60981	P60981	2	1	1	Destrin	DSTN	sp|P60981|DEST_HUMAN Destrin OS=Homo sapiens OX=9606 GN=DSTN PE=1 SV=3	1	2	1	1	2	2	1	1	1	1	10.9	6.7	6.7	18.506	165	165	0	7.6443	0.0014622	0.037292	0.040579	0.042242	0.0035652	0.0031352	0.030706	0.003743	0.0019754	0.13381	0.010622	0.22541	0.21558	0.021071	0.0081495	0.22066	0.00077656	0.022445	0.025408	0.026172	0.0017739	0.001639	0.019433	0.0034317
P61019;Q8WUD1	P61019;Q8WUD1	3;2	3;2	3;2	Ras-related protein Rab-2A;Ras-related protein Rab-2B	RAB2A;RAB2B	sp|P61019|RAB2A_HUMAN Ras-related protein Rab-2A OS=Homo sapiens OX=9606 GN=RAB2A PE=1 SV=1;sp|Q8WUD1|RAB2B_HUMAN Ras-related protein Rab-2B OS=Homo sapiens OX=9606 GN=RAB2B PE=1 SV=1	2	3	3	3	3	2	3	2	3	2	18.9	18.9	18.9	23.545	212	212;216	0	27.361	0.0011369	0.04803	0.049458	0.054451	0.0033739	0.0025454	0.038391	0.0030783	0.0019326	0.12909	0.0080831	0.21234	0.21673	0.01471	0.0054758	0.21048	0.00080112	0.043664	0.051803	0.057104	0.0033433	0.0026996	0.038977	0.0031254
P61026;P51153;P59190	P61026	3;1;1	2;0;0	2;0;0	Ras-related protein Rab-10	RAB10	sp|P61026|RAB10_HUMAN Ras-related protein Rab-10 OS=Homo sapiens OX=9606 GN=RAB10 PE=1 SV=1	3	3	2	2	3	2	2	1	2	1	15.5	10	10	22.541	200	200;203;212	0	14.252	0.00076918	0.060464	0.065655	0.070081	0.0039634	0.0039685	0.050042	0.002303	0.0025959	0.12488	0.0062587	0.20213	0.1962	0.011548	0.0053977	0.19374	0.0010948	0.06614	0.07152	0.073446	0.0036665	0.0052915	0.046842	0.0047551
P62837;P61077	P62837;P61077	1;1	1;1	1;1	Ubiquitin-conjugating enzyme E2 D2;Ubiquitin-conjugating enzyme E2 D3	UBE2D2;UBE2D3	sp|P62837|UB2D2_HUMAN Ubiquitin-conjugating enzyme E2 D2 OS=Homo sapiens OX=9606 GN=UBE2D2 PE=1 SV=1;sp|P61077|UB2D3_HUMAN Ubiquitin-conjugating enzyme E2 D3 OS=Homo sapiens OX=9606 GN=UBE2D3 PE=1 SV=1	2	1	1	1	1	1	1	1	1	1	7.5	7.5	7.5	16.735	147	147;147	0.001497	6.5888	0.00071513	0.065299	0.064211	0.071313	0.0041873	0.0035076	0.054318	0.0024375	0.0024486	0.12501	0.0058293	0.1944	0.19606	0.01061	0.0039147	0.19574	0.0017239	0.064838	0.068381	0.07232	0.0029642	0.003317	0.056634	0.0022857
P61081	P61081	1	1	1	NEDD8-conjugating enzyme Ubc12	UBE2M	sp|P61081|UBC12_HUMAN NEDD8-conjugating enzyme Ubc12 OS=Homo sapiens OX=9606 GN=UBE2M PE=1 SV=1	1	1	1	1	0	1	0	1	0	1	5.5	5.5	5.5	20.9	183	183	0.0014577	6.3974	0	0	0	0	0	0	0	0	0	0	0	0	0	0	0	0	0.0011776	0.050653	0.055219	0.060048	0.003794	0.0028413	0.046823	0.0030717
P61088;Q5JXB2	P61088;Q5JXB2	3;3	3;3	3;3	Ubiquitin-conjugating enzyme E2 N;Putative ubiquitin-conjugating enzyme E2 N-like	UBE2N;UBE2NL	sp|P61088|UBE2N_HUMAN Ubiquitin-conjugating enzyme E2 N OS=Homo sapiens OX=9606 GN=UBE2N PE=1 SV=1;sp|Q5JXB2|UE2NL_HUMAN Putative ubiquitin-conjugating enzyme E2 N-like OS=Homo sapiens OX=9606 GN=UBE2NL PE=1 SV=1	2	3	3	3	2	3	2	3	2	3	19.1	19.1	19.1	17.138	152	152;153	0	20.066	0	0.053797	0.05452	0.061323	0.0015919	0.0020074	0.054327	0.0036019	0.0022609	0.12506	0.0064447	0.20391	0.21938	0.01031	0.0045922	0.19687	0.0011889	0.049535	0.054498	0.054881	0.0039645	0.0024492	0.045012	0.0026199
P61158	P61158	3	3	3	Actin-related protein 3	ACTR3	sp|P61158|ARP3_HUMAN Actin-related protein 3 OS=Homo sapiens OX=9606 GN=ACTR3 PE=1 SV=3	1	3	3	3	3	1	3	1	3	1	9.6	9.6	9.6	47.371	418	418	0	23.271	0.00099021	0.068908	0.085453	0.079554	0.0067199	0.0046879	0.063925	0.003345	0.0031225	0.10601	0.012138	0.18322	0.1846	0.013282	0.0063014	0.1777	0	0	0	0	0	0	0	0
P61160	P61160	2	2	2	Actin-related protein 2	ACTR2	sp|P61160|ARP2_HUMAN Actin-related protein 2 OS=Homo sapiens OX=9606 GN=ACTR2 PE=1 SV=1	1	2	2	2	1	1	1	1	1	1	5.8	5.8	5.8	44.76	394	394	0	14.264	0.0011968	0.072565	0.08226	0.073012	0.0076704	0.00654	0.053548	0.0033941	0.0056718	0.10784	0.0077641	0.18682	0.18304	0.014463	0.0069252	0.18729	0.0017021	0.075408	0.080638	0.085748	0.0067895	0.0055037	0.064227	0.0022776
P84077;P61204	P84077;P61204	3;3	3;3	3;3	ADP-ribosylation factor 1;ADP-ribosylation factor 3	ARF1;ARF3	sp|P84077|ARF1_HUMAN ADP-ribosylation factor 1 OS=Homo sapiens OX=9606 GN=ARF1 PE=1 SV=2;sp|P61204|ARF3_HUMAN ADP-ribosylation factor 3 OS=Homo sapiens OX=9606 GN=ARF3 PE=1 SV=2	2	3	3	3	3	3	3	3	3	3	20.4	20.4	20.4	20.697	181	181;181	0	25.372	0.0012105	0.065465	0.070997	0.073404	0.0040681	0.0035548	0.058139	0.0025008	0.0024982	0.12145	0.0081624	0.18882	0.19354	0.011353	0.004275	0.18994	0.0010775	0.0637	0.067605	0.073739	0.004969	0.0030461	0.057116	0.0028
P61224;P62834;A6NIZ1	P61224;P62834;A6NIZ1	4;3;3	4;3;3	4;3;3	Ras-related protein Rap-1b;Ras-related protein Rap-1A;Ras-related protein Rap-1b-like protein	RAP1B;RAP1A	sp|P61224|RAP1B_HUMAN Ras-related protein Rap-1b OS=Homo sapiens OX=9606 GN=RAP1B PE=1 SV=1;sp|P62834|RAP1A_HUMAN Ras-related protein Rap-1A OS=Homo sapiens OX=9606 GN=RAP1A PE=1 SV=1;sp|A6NIZ1|RP1BL_HUMAN Ras-related protein Rap-1b-like protein OS=Homo sa	3	4	4	4	2	3	2	3	2	3	19.6	19.6	19.6	20.825	184	184;184;184	0	24.165	0.0013492	0.051718	0.050543	0.066869	0.0068844	0.0070176	0.043526	0.002158	0.0029905	0.12446	0.0045995	0.21349	0.20146	0.012639	0.0071861	0.20311	0.00098763	0.05594	0.055809	0.057743	0.0032023	0.0024303	0.043061	0.0026006
P61247	P61247	12	12	12	40S ribosomal protein S3a	RPS3A	sp|P61247|RS3A_HUMAN 40S ribosomal protein S3a OS=Homo sapiens OX=9606 GN=RPS3A PE=1 SV=2	1	12	12	12	9	11	9	11	9	11	35.6	35.6	35.6	29.945	264	264	0	81.116	0.00074968	0.058471	0.060066	0.062077	0.0038833	0.00273	0.049177	0.0024042	0.00208	0.12668	0.0063011	0.20259	0.20882	0.011494	0.0037792	0.19989	0.00075085	0.055421	0.060759	0.061936	0.0033484	0.0028797	0.050377	0.0021489
P61254;Q9UNX3	P61254;Q9UNX3	5;4	5;4	5;4	60S ribosomal protein L26;60S ribosomal protein L26-like 1	RPL26;RPL26L1	sp|P61254|RL26_HUMAN 60S ribosomal protein L26 OS=Homo sapiens OX=9606 GN=RPL26 PE=1 SV=1;sp|Q9UNX3|RL26L_HUMAN 60S ribosomal protein L26-like 1 OS=Homo sapiens OX=9606 GN=RPL26L1 PE=1 SV=1	2	5	5	5	5	5	5	5	5	5	23.4	23.4	23.4	17.258	145	145;145	0	33.457	0.00077923	0.056996	0.061505	0.066122	0.0043146	0.0035055	0.051888	0.0024737	0.0029261	0.12572	0.006425	0.19782	0.20251	0.012462	0.0039832	0.19525	0.00071722	0.057095	0.061244	0.064582	0.003346	0.0026369	0.052522	0.0023304
P61289	P61289	1	1	1	Proteasome activator complex subunit 3	PSME3	sp|P61289|PSME3_HUMAN Proteasome activator complex subunit 3 OS=Homo sapiens OX=9606 GN=PSME3 PE=1 SV=1	1	1	1	1	0	1	0	1	0	1	5.9	5.9	5.9	29.506	254	254	0	7.0503	0	0	0	0	0	0	0	0	0	0	0	0	0	0	0	0	0	0.052213	0.061887	0.058953	0.0058801	0.0035727	0.042523	0.004976
P61313	P61313	5	5	5	60S ribosomal protein L15	RPL15	sp|P61313|RL15_HUMAN 60S ribosomal protein L15 OS=Homo sapiens OX=9606 GN=RPL15 PE=1 SV=2	1	5	5	5	4	4	4	4	4	4	21.6	21.6	21.6	24.146	204	204	0	32.897	0.00079777	0.059751	0.060054	0.062676	0.0032164	0.0030644	0.052554	0.0026872	0.0018354	0.12906	0.007031	0.20469	0.20834	0.011242	0.0033539	0.20595	0.00091907	0.062817	0.060977	0.070438	0.0034416	0.0019453	0.051556	0.0027262
P61353	P61353	6	6	6	60S ribosomal protein L27	RPL27	sp|P61353|RL27_HUMAN 60S ribosomal protein L27 OS=Homo sapiens OX=9606 GN=RPL27 PE=1 SV=2	1	6	6	6	6	4	6	4	6	4	48.5	48.5	48.5	15.798	136	136	0	51.003	0.00089308	0.058238	0.061389	0.06368	0.0037637	0.0029822	0.053255	0.0026764	0.0026488	0.12434	0.0064356	0.19552	0.2069	0.012671	0.0042425	0.20003	0.00074683	0.059567	0.062836	0.063418	0.0049107	0.0034025	0.051564	0.0028803
P61586;P08134;P62745	P61586;P08134	4;2;1	4;2;1	4;2;1	Transforming protein RhoA;Rho-related GTP-binding protein RhoC	RHOA;RHOC	sp|P61586|RHOA_HUMAN Transforming protein RhoA OS=Homo sapiens OX=9606 GN=RHOA PE=1 SV=1;sp|P08134|RHOC_HUMAN Rho-related GTP-binding protein RhoC OS=Homo sapiens OX=9606 GN=RHOC PE=1 SV=1	3	4	4	4	4	4	4	4	4	4	19.2	19.2	19.2	21.768	193	193;193;196	0	32.924	0.00069568	0.057746	0.057607	0.066088	0.0047012	0.0026813	0.053393	0.0025334	0.0024227	0.12637	0.0074516	0.20336	0.20335	0.012323	0.0033795	0.19914	0.00089057	0.064186	0.06386	0.065918	0.0046886	0.0033768	0.053298	0.0031777
P61604	P61604	8	8	8	10 kDa heat shock protein, mitochondrial	HSPE1	sp|P61604|CH10_HUMAN 10 kDa heat shock protein, mitochondrial OS=Homo sapiens OX=9606 GN=HSPE1 PE=1 SV=2	1	8	8	8	7	7	7	7	7	7	65.7	65.7	65.7	10.932	102	102	0	55.314	0.0009293	0.078955	0.081369	0.087266	0.0046433	0.004053	0.073426	0.0020228	0.0026298	0.10887	0.0054432	0.173	0.18165	0.010114	0.00385	0.17712	0.00081085	0.081137	0.086827	0.089788	0.0049242	0.0037688	0.075393	0.0020425
P61758	P61758	2	2	2	Prefoldin subunit 3	VBP1	sp|P61758|PFD3_HUMAN Prefoldin subunit 3 OS=Homo sapiens OX=9606 GN=VBP1 PE=1 SV=4	1	2	2	2	2	0	2	0	2	0	8.1	8.1	8.1	22.626	197	197	0	11.843	0.0014684	0.056469	0.059074	0.067669	0.0055139	0.0047479	0.047989	0.0036327	0.0022193	0.12284	0.0074122	0.21502	0.19208	0.013744	0.0027804	0.19734	0	0	0	0	0	0	0	0
P61927	P61927	3	3	3	60S ribosomal protein L37	RPL37	sp|P61927|RL37_HUMAN 60S ribosomal protein L37 OS=Homo sapiens OX=9606 GN=RPL37 PE=1 SV=2	1	3	3	3	3	3	3	3	3	3	22.7	22.7	22.7	11.078	97	97	0	18.114	0.00066372	0.057205	0.062515	0.070091	0.0041126	0.0030185	0.050346	0.0024846	0.0022097	0.12359	0.0051799	0.20948	0.20222	0.011956	0.0043063	0.20131	0.00067345	0.060099	0.061006	0.067198	0.0035135	0.0029516	0.051336	0.0028002
P61956;Q6EEV6;P55854	P61956;Q6EEV6;P55854	2;1;1	2;1;1	2;1;1	Small ubiquitin-related modifier 2;Small ubiquitin-related modifier 4;Small ubiquitin-related modifier 3	SUMO2;SUMO4;SUMO3	sp|P61956|SUMO2_HUMAN Small ubiquitin-related modifier 2 OS=Homo sapiens OX=9606 GN=SUMO2 PE=1 SV=3;sp|Q6EEV6|SUMO4_HUMAN Small ubiquitin-related modifier 4 OS=Homo sapiens OX=9606 GN=SUMO4 PE=1 SV=2;sp|P55854|SUMO3_HUMAN Small ubiquitin-related modifier 3	3	2	2	2	2	2	2	2	2	2	23.2	23.2	23.2	10.871	95	95;95;103	0	16.511	0.00091877	0.043142	0.046551	0.046818	0.0032395	0.0023183	0.035785	0.0030257	0.0017618	0.13432	0.0067923	0.22235	0.2131	0.013383	0.0045264	0.218	0.00068771	0.044877	0.046334	0.052735	0.0036524	0.0031528	0.0394	0.0027789
P61970	P61970	1	1	1	Nuclear transport factor 2	NUTF2	sp|P61970|NTF2_HUMAN Nuclear transport factor 2 OS=Homo sapiens OX=9606 GN=NUTF2 PE=1 SV=1	1	1	1	1	1	1	1	1	1	1	6.3	6.3	6.3	14.478	127	127	0	7.0095	0.0013168	0.061388	0.065239	0.073134	0.003351	0.0032803	0.060671	0.0020366	0.001843	0.12217	0.0089541	0.18769	0.19901	0.012271	0.0032385	0.1944	0.00097971	0.06266	0.063555	0.076026	0.0078375	0.0075207	0.059257	0.0022081
P61978	P61978	12	12	12	Heterogeneous nuclear ribonucleoprotein K	HNRNPK	sp|P61978|HNRPK_HUMAN Heterogeneous nuclear ribonucleoprotein K OS=Homo sapiens OX=9606 GN=HNRNPK PE=1 SV=1	1	12	12	12	10	11	10	11	10	11	28.1	28.1	28.1	50.976	463	463	0	97.773	0.00076022	0.057888	0.061833	0.067882	0.0041818	0.0031027	0.053391	0.0024425	0.0021125	0.12267	0.0060035	0.19556	0.20376	0.0119	0.0043024	0.19745	0.00067903	0.063045	0.066194	0.072835	0.0040362	0.0030074	0.057373	0.0023719
P61981	P61981	9	5	5	14-3-3 protein gamma;14-3-3 protein gamma, N-terminally processed	YWHAG	sp|P61981|1433G_HUMAN 14-3-3 protein gamma OS=Homo sapiens OX=9606 GN=YWHAG PE=1 SV=2	1	9	5	5	7	9	3	5	3	5	37.2	24.7	24.7	28.302	247	247	0	37.15	0.00098302	0.049327	0.04829	0.055391	0.0039562	0.0028432	0.043852	0.0027146	0.0023081	0.13068	0.0070891	0.21182	0.20784	0.013412	0.0055253	0.20456	0.00081167	0.048819	0.045995	0.056482	0.0039484	0.0033803	0.043797	0.0028882
P62081	P62081	5	5	5	40S ribosomal protein S7	RPS7	sp|P62081|RS7_HUMAN 40S ribosomal protein S7 OS=Homo sapiens OX=9606 GN=RPS7 PE=1 SV=1	1	5	5	5	4	5	4	5	4	5	21.1	21.1	21.1	22.127	194	194	0	33.819	0.00059928	0.055831	0.060241	0.05959	0.0036444	0.0024413	0.048726	0.0023459	0.0020002	0.12606	0.0063495	0.2066	0.20717	0.011041	0.0037209	0.2023	0.00084925	0.053624	0.058679	0.063718	0.0039229	0.0026323	0.047442	0.0021758
P62191	P62191	1	1	1	26S protease regulatory subunit 4	PSMC1	sp|P62191|PRS4_HUMAN 26S proteasome regulatory subunit 4 OS=Homo sapiens OX=9606 GN=PSMC1 PE=1 SV=1	1	1	1	1	0	1	0	1	0	1	4.5	4.5	4.5	49.184	440	440	0	7.04	0	0	0	0	0	0	0	0	0	0	0	0	0	0	0	0	0	0.048249	0.050987	0.053461	0.0043024	0.0050239	0.039837	0.0025261
P62241	P62241	5	5	5	40S ribosomal protein S8	RPS8	sp|P62241|RS8_HUMAN 40S ribosomal protein S8 OS=Homo sapiens OX=9606 GN=RPS8 PE=1 SV=2	1	5	5	5	4	5	4	5	4	5	25.5	25.5	25.5	24.205	208	208	0	37.39	0.0009527	0.058197	0.058892	0.061316	0.0040675	0.0027469	0.048911	0.0022235	0.0026475	0.12809	0.0073921	0.20768	0.19837	0.012073	0.0042899	0.20576	0.00097041	0.054331	0.061477	0.062881	0.0037634	0.0027379	0.050217	0.0031859
P62244	P62244	5	5	5	40S ribosomal protein S15a	RPS15A	sp|P62244|RS15A_HUMAN 40S ribosomal protein S15a OS=Homo sapiens OX=9606 GN=RPS15A PE=1 SV=2	1	5	5	5	5	4	5	4	5	4	36.2	36.2	36.2	14.839	130	130	0	34.144	0.00089535	0.053568	0.06119	0.062337	0.0036139	0.0026926	0.049291	0.0024912	0.0022814	0.12589	0.0070662	0.20108	0.21069	0.010988	0.0037918	0.20155	0.001188	0.057016	0.059486	0.060215	0.0033084	0.0023554	0.052062	0.0023108
P62249	P62249	7	7	7	40S ribosomal protein S16	RPS16	sp|P62249|RS16_HUMAN 40S ribosomal protein S16 OS=Homo sapiens OX=9606 GN=RPS16 PE=1 SV=2	1	7	7	7	6	5	6	5	6	5	37	37	37	16.445	146	146	0	44.694	0.0010488	0.056482	0.059608	0.061669	0.0038826	0.0029133	0.050269	0.0025991	0.0017642	0.12601	0.0079545	0.20353	0.20515	0.011413	0.0043714	0.20109	0.00061784	0.053126	0.057225	0.062186	0.0041825	0.0028806	0.049473	0.0028155
P62258	P62258	20	20	18	14-3-3 protein epsilon	YWHAE	sp|P62258|1433E_HUMAN 14-3-3 protein epsilon OS=Homo sapiens OX=9606 GN=YWHAE PE=1 SV=1	1	20	20	18	16	19	16	19	14	17	59.6	59.6	56.5	29.174	255	255	0	156.82	0.00060599	0.029743	0.031495	0.033918	0.0021597	0.0017292	0.026019	0.0030604	0.001394	0.14468	0.008023	0.23242	0.23372	0.014226	0.0046702	0.22805	0.00046878	0.029834	0.031053	0.033437	0.0020469	0.0015643	0.025535	0.0028514
P62263	P62263	5	5	5	40S ribosomal protein S14	RPS14	sp|P62263|RS14_HUMAN 40S ribosomal protein S14 OS=Homo sapiens OX=9606 GN=RPS14 PE=1 SV=3	1	5	5	5	4	4	4	4	4	4	37.7	37.7	37.7	16.273	151	151	0	55.917	0.0013425	0.054962	0.061832	0.066864	0.0038898	0.0025688	0.051618	0.0027294	0.0017609	0.12368	0.0073132	0.20487	0.19371	0.011804	0.0047048	0.19247	0.0010157	0.053812	0.053148	0.063243	0.0061693	0.0056303	0.049113	0.0022824
P62266	P62266	3	3	3	40S ribosomal protein S23	RPS23	sp|P62266|RS23_HUMAN 40S ribosomal protein S23 OS=Homo sapiens OX=9606 GN=RPS23 PE=1 SV=3	1	3	3	3	3	1	3	1	3	1	21.7	21.7	21.7	15.807	143	143	0	22.353	0.00079279	0.051895	0.057357	0.057035	0.0042417	0.0033946	0.045537	0.0027642	0.0024672	0.12371	0.0061287	0.20842	0.20214	0.012518	0.0054792	0.20656	0.00096327	0.057592	0.059803	0.060531	0.0039577	0.0027285	0.049087	0.0034159
P62269	P62269	6	6	6	40S ribosomal protein S18	RPS18	sp|P62269|RS18_HUMAN 40S ribosomal protein S18 OS=Homo sapiens OX=9606 GN=RPS18 PE=1 SV=3	1	6	6	6	5	6	5	6	5	6	29.6	29.6	29.6	17.718	152	152	0	46.884	0.00082161	0.057586	0.062905	0.060258	0.0033327	0.0022064	0.050242	0.0020667	0.0018162	0.12618	0.0060452	0.19829	0.20774	0.010921	0.0038743	0.20495	0.00073344	0.056681	0.062794	0.064965	0.0031519	0.0027154	0.050867	0.0023027
P62273	P62273	1	1	1	40S ribosomal protein S29	RPS29	sp|P62273|RS29_HUMAN 40S ribosomal protein S29 OS=Homo sapiens OX=9606 GN=RPS29 PE=1 SV=2	1	1	1	1	1	1	1	1	1	1	14.3	14.3	14.3	6.6767	56	56	0.0042017	6.0373	0.00058538	0.065669	0.071146	0.07186	0.0033728	0.0027703	0.061718	0.0024714	0.0022743	0.11721	0.0052521	0.18882	0.20378	0.0088633	0.003014	0.19118	0.00081469	0.070544	0.076091	0.078178	0.0041582	0.0032174	0.063771	0.0020029
P62277	P62277	9	9	9	40S ribosomal protein S13	RPS13	sp|P62277|RS13_HUMAN 40S ribosomal protein S13 OS=Homo sapiens OX=9606 GN=RPS13 PE=1 SV=2	1	9	9	9	8	7	8	7	8	7	45.7	45.7	45.7	17.222	151	151	0	62.158	0.00097123	0.056286	0.061659	0.061937	0.0034778	0.003104	0.049481	0.0023534	0.0016295	0.1267	0.0065484	0.20181	0.20777	0.011068	0.0034371	0.2006	0.00095321	0.054187	0.058015	0.061694	0.0034122	0.0025348	0.049839	0.0021828
P62280	P62280	4	4	4	40S ribosomal protein S11	RPS11	sp|P62280|RS11_HUMAN 40S ribosomal protein S11 OS=Homo sapiens OX=9606 GN=RPS11 PE=1 SV=3	1	4	4	4	3	3	3	3	3	3	17.1	17.1	17.1	18.431	158	158	0	26.914	0.0010847	0.057356	0.061922	0.06553	0.0037423	0.0031643	0.050918	0.0026283	0.0021138	0.12716	0.0063681	0.20166	0.19824	0.011888	0.0033584	0.2002	0.00085034	0.059335	0.064487	0.065298	0.0036836	0.0028651	0.051537	0.0027452
P62304	P62304	1	1	1	Small nuclear ribonucleoprotein E	SNRPE	sp|P62304|RUXE_HUMAN Small nuclear ribonucleoprotein E OS=Homo sapiens OX=9606 GN=SNRPE PE=1 SV=1	1	1	1	1	1	1	1	1	1	1	13	13	13	10.803	92	92	0.0015198	6.6911	0	0.064425	0.061004	0.057313	0.0049407	0.0036477	0.046265	0.0024339	0.0025596	0.12286	0.0073137	0.19738	0.2132	0.014316	0.0054311	0.19691	0.0011919	0.064118	0.068134	0.057462	0.009034	0.007044	0.052602	0.00266
P62306	P62306	1	1	1	Small nuclear ribonucleoprotein F	SNRPF	sp|P62306|RUXF_HUMAN Small nuclear ribonucleoprotein F OS=Homo sapiens OX=9606 GN=SNRPF PE=1 SV=1	1	1	1	1	1	1	1	1	1	1	15.1	15.1	15.1	9.7251	86	86	0	8.7027	0.0028668	0.0883	0.080377	0.1003	0.0045414	0.0041266	0.08497	0.0024626	0.0037527	0.1118	0.0065422	0.18098	0.16729	0.0088518	0.0022696	0.15057	0.00088476	0.048881	0.051696	0.051987	0.0041575	0.0025808	0.041846	0.0037896
P62310	P62310	1	1	1	U6 snRNA-associated Sm-like protein LSm3	LSM3	sp|P62310|LSM3_HUMAN U6 snRNA-associated Sm-like protein LSm3 OS=Homo sapiens OX=9606 GN=LSM3 PE=1 SV=2	1	1	1	1	0	1	0	1	0	1	7.8	7.8	7.8	11.845	102	102	0.0014245	6.1671	0	0	0	0	0	0	0	0	0	0	0	0	0	0	0	0	0.00081824	0.084112	0.0918	0.089302	0.0058502	0.0046345	0.072433	0.0022146
P62314	P62314	1	1	1	Small nuclear ribonucleoprotein Sm D1	SNRPD1	sp|P62314|SMD1_HUMAN Small nuclear ribonucleoprotein Sm D1 OS=Homo sapiens OX=9606 GN=SNRPD1 PE=1 SV=1	1	1	1	1	1	1	1	1	1	1	10.9	10.9	10.9	13.281	119	119	0	9.9368	0.001459	0.051921	0.053418	0.058258	0.0036091	0.002441	0.045985	0.0024661	0.0024372	0.12621	0.0068904	0.21039	0.20832	0.014576	0.0052337	0.20638	0.0011399	0.055786	0.055701	0.062262	0.0041082	0.0039611	0.048193	0.0024998
P62316	P62316	4	4	4	Small nuclear ribonucleoprotein Sm D2	SNRPD2	sp|P62316|SMD2_HUMAN Small nuclear ribonucleoprotein Sm D2 OS=Homo sapiens OX=9606 GN=SNRPD2 PE=1 SV=1	1	4	4	4	3	4	3	4	3	4	34.7	34.7	34.7	13.527	118	118	0	25.035	0.0011272	0.054735	0.063453	0.064148	0.0034009	0.0025592	0.050265	0.002568	0.0024396	0.1291	0.0059476	0.20584	0.1992	0.011381	0.0036858	0.20015	0.00081401	0.06003	0.062482	0.067992	0.004203	0.0029781	0.052249	0.0024281
P62318	P62318	1	1	1	Small nuclear ribonucleoprotein Sm D3	SNRPD3	sp|P62318|SMD3_HUMAN Small nuclear ribonucleoprotein Sm D3 OS=Homo sapiens OX=9606 GN=SNRPD3 PE=1 SV=1	1	1	1	1	1	1	1	1	1	1	7.9	7.9	7.9	13.916	126	126	0	6.8977	0.00095833	0.056634	0.062455	0.063104	0.0031933	0.0017426	0.053996	0.0038214	0.0019376	0.12655	0.00722	0.20083	0.20557	0.010675	0.0034872	0.19783	0.001159	0.055619	0.062435	0.067593	0.002758	0.0030813	0.049523	0.003805
P62328;CON__P21752;O14604	P62328	8;2;1	8;2;1	6;0;0	Thymosin beta-4;Hematopoietic system regulatory peptide	TMSB4X	sp|P62328|TYB4_HUMAN Thymosin beta-4 OS=Homo sapiens OX=9606 GN=TMSB4X PE=1 SV=2	3	8	8	6	7	7	7	7	5	5	77.3	77.3	77.3	5.0526	44	44;42;44	0	67.89	0.0020057	0.18266	0.18375	0.20647	0.012912	0.0106	0.17851	0.0014678	0.0069189	0.03763	0.0018353	0.057765	0.06345	0.0036614	0.0016544	0.063388	0.0019631	0.18444	0.18699	0.21657	0.014407	0.0119	0.17959	0.0013649
P62424	P62424	9	9	9	60S ribosomal protein L7a	RPL7A	sp|P62424|RL7A_HUMAN 60S ribosomal protein L7a OS=Homo sapiens OX=9606 GN=RPL7A PE=1 SV=2	1	9	9	9	8	7	8	7	8	7	28.2	28.2	28.2	29.995	266	266	0	64.998	0.00092576	0.05734	0.061854	0.064719	0.0040808	0.0036083	0.052227	0.0028213	0.0020859	0.12379	0.0076234	0.20121	0.19636	0.012465	0.0035997	0.20438	0.00093867	0.056395	0.065229	0.065001	0.0040418	0.003203	0.052265	0.0022651
P62491;Q15907	P62491;Q15907	3;3	3;3	3;3	Ras-related protein Rab-11A;Ras-related protein Rab-11B	RAB11A;RAB11B	sp|P62491|RB11A_HUMAN Ras-related protein Rab-11A OS=Homo sapiens OX=9606 GN=RAB11A PE=1 SV=3;sp|Q15907|RB11B_HUMAN Ras-related protein Rab-11B OS=Homo sapiens OX=9606 GN=RAB11B PE=1 SV=4	2	3	3	3	2	2	2	2	2	2	13.4	13.4	13.4	24.393	216	216;218	0	19.879	0.0013985	0.065131	0.07169	0.076747	0.0048884	0.0045738	0.060334	0.0020168	0.0033422	0.11561	0.0061591	0.1985	0.1841	0.012528	0.0033395	0.18964	0.0012729	0.072471	0.074993	0.079865	0.0045606	0.0025398	0.063851	0.0022985
P62495	P62495	1	1	1	Eukaryotic peptide chain release factor subunit 1	ETF1	sp|P62495|ERF1_HUMAN Eukaryotic peptide chain release factor subunit 1 OS=Homo sapiens OX=9606 GN=ETF1 PE=1 SV=3	1	1	1	1	1	1	1	1	1	1	2.3	2.3	2.3	49.03	437	437	0.001506	6.64	0.003166	0.057841	0.059805	0.062126	0.0036772	0.003963	0.04808	0.0048729	0.0031923	0.12538	0.012017	0.20746	0.20045	0.015879	0.0030082	0.18908	0.00078083	0.049233	0.051168	0.057942	0.0040908	0.0027656	0.044115	0.0040998
P62701;Q8TD47;P22090	P62701	9;4;2	9;4;2	9;4;2	40S ribosomal protein S4, X isoform	RPS4X	sp|P62701|RS4X_HUMAN 40S ribosomal protein S4, X isoform OS=Homo sapiens OX=9606 GN=RPS4X PE=1 SV=2	3	9	9	9	7	6	7	6	7	6	28.9	28.9	28.9	29.597	263	263;263;263	0	57.894	0.000607	0.056052	0.059807	0.061641	0.0034922	0.0025287	0.048836	0.0026976	0.0022558	0.12828	0.0072331	0.20343	0.20246	0.012433	0.0042058	0.20513	0.00077636	0.057226	0.060716	0.064992	0.003635	0.0029213	0.049132	0.0023228
P67775;P62714	P67775;P62714	3;3	3;3	3;3	Serine/threonine-protein phosphatase 2A catalytic subunit alpha isoform;Serine/threonine-protein phosphatase 2A catalytic subunit beta isoform	PPP2CA;PPP2CB	sp|P67775|PP2AA_HUMAN Serine/threonine-protein phosphatase 2A catalytic subunit alpha isoform OS=Homo sapiens OX=9606 GN=PPP2CA PE=1 SV=1;sp|P62714|PP2AB_HUMAN Serine/threonine-protein phosphatase 2A catalytic subunit beta isoform OS=Homo sapiens OX=9606 G	2	3	3	3	3	2	3	2	3	2	11	11	11	35.594	309	309;309	0	20.112	0.0024986	0.079124	0.076688	0.084234	0.0045376	0.0034456	0.066809	0.0024989	0.0027105	0.11439	0.0072816	0.17982	0.18424	0.011059	0.0041087	0.17241	0	0.073936	0.078578	0.090325	0.0061051	0.0079276	0.068118	0.0021131
P62750	P62750	7	7	7	60S ribosomal protein L23a	RPL23A	sp|P62750|RL23A_HUMAN 60S ribosomal protein L23a OS=Homo sapiens OX=9606 GN=RPL23A PE=1 SV=1	1	7	7	7	6	6	6	6	6	6	34	34	34	17.695	156	156	0	46.833	0.0010134	0.058206	0.06228	0.062725	0.0041723	0.0033066	0.051385	0.0031491	0.002419	0.12538	0.007344	0.19901	0.20608	0.012844	0.0039691	0.20396	0.00078588	0.057491	0.060894	0.062796	0.0041106	0.0029746	0.051371	0.0027539
P62753	P62753	7	7	7	40S ribosomal protein S6	RPS6	sp|P62753|RS6_HUMAN 40S ribosomal protein S6 OS=Homo sapiens OX=9606 GN=RPS6 PE=1 SV=1	1	7	7	7	5	6	5	6	5	6	23.7	23.7	23.7	28.68	249	249	0	44.811	0.00065524	0.054055	0.058476	0.059581	0.0029454	0.0023854	0.050832	0.0024934	0.0020008	0.12543	0.0073039	0.20415	0.21246	0.010162	0.0034501	0.2031	0.00073382	0.056706	0.059634	0.061192	0.004307	0.0032421	0.050863	0.0025309
P62805	P62805	8	8	8	Histone H4	HIST1H4A	sp|P62805|H4_HUMAN Histone H4 OS=Homo sapiens OX=9606 GN=H4C1 PE=1 SV=2	1	8	8	8	7	7	7	7	7	7	52.4	52.4	52.4	11.367	103	103	0	63.741	0.00086382	0.063029	0.07044	0.066751	0.0041487	0.0030734	0.055739	0.0026644	0.0024925	0.12204	0.0068764	0.19202	0.19904	0.010279	0.0038195	0.19379	0.00083235	0.062034	0.073075	0.067549	0.0037614	0.0026564	0.056155	0.0023915
P62820;Q92930;P61006	P62820	8;2;2	8;2;2	3;0;0	Ras-related protein Rab-1A	RAB1A	sp|P62820|RAB1A_HUMAN Ras-related protein Rab-1A OS=Homo sapiens OX=9606 GN=RAB1A PE=1 SV=3	3	8	8	3	7	6	7	6	2	1	35.6	35.6	15.1	22.677	205	205;207;207	0	55.476	0.0008454	0.060949	0.063743	0.066289	0.0036041	0.002512	0.05484	0.0025031	0.0019274	0.12523	0.0061972	0.20003	0.20405	0.010788	0.0033746	0.1969	0.00078114	0.058719	0.057416	0.063578	0.0028725	0.0026873	0.050142	0.0021338
P62826	P62826	5	5	5	GTP-binding nuclear protein Ran	RAN	sp|P62826|RAN_HUMAN GTP-binding nuclear protein Ran OS=Homo sapiens OX=9606 GN=RAN PE=1 SV=3	1	5	5	5	5	3	5	3	5	3	28.2	28.2	28.2	24.423	216	216	0	37.611	0.00073236	0.046544	0.049474	0.050251	0.0030593	0.0025348	0.04041	0.0026802	0.0018433	0.13095	0.0074427	0.21179	0.21251	0.012963	0.0042085	0.21329	0.00058365	0.04458	0.047893	0.050628	0.0027059	0.0022413	0.039471	0.0028555
P62829;REV__Q99959	P62829	4;1	4;1	4;1	60S ribosomal protein L23	RPL23	sp|P62829|RL23_HUMAN 60S ribosomal protein L23 OS=Homo sapiens OX=9606 GN=RPL23 PE=1 SV=1	2	4	4	4	4	3	4	3	4	3	24.3	24.3	24.3	14.865	140	140;881	0	25.526	0.00073939	0.06137	0.065218	0.066657	0.003611	0.0031572	0.053897	0.0026383	0.0020797	0.12661	0.0052497	0.19809	0.19897	0.010225	0.0044019	0.19437	0.00067281	0.060046	0.063053	0.068533	0.0034995	0.0027165	0.050809	0.0024016
P62841	P62841	1	1	1	40S ribosomal protein S15	RPS15	sp|P62841|RS15_HUMAN 40S ribosomal protein S15 OS=Homo sapiens OX=9606 GN=RPS15 PE=1 SV=2	1	1	1	1	1	1	1	1	1	1	8.3	8.3	8.3	17.04	145	145	0	7.8172	0.00088032	0.056806	0.058585	0.065676	0.0042812	0.0028567	0.052208	0.0020335	0.002483	0.13141	0.0076246	0.20204	0.1967	0.014082	0.0049872	0.19735	0.00067499	0.057931	0.054116	0.067	0.0055156	0.0054951	0.048192	0.0033004
P62847	P62847	2	2	2	40S ribosomal protein S24	RPS24	sp|P62847|RS24_HUMAN 40S ribosomal protein S24 OS=Homo sapiens OX=9606 GN=RPS24 PE=1 SV=1	1	2	2	2	1	2	1	2	1	2	13.5	13.5	13.5	15.423	133	133	0	12.829	0.00053983	0.055661	0.059842	0.064442	0.0037427	0.0027506	0.052277	0.0039728	0.0025785	0.12455	0.0079386	0.19633	0.20023	0.015066	0.0049381	0.20515	0.00034851	0.055537	0.059049	0.059787	0.0033323	0.0019091	0.05196	0.0025498
P62851	P62851	6	6	6	40S ribosomal protein S25	RPS25	sp|P62851|RS25_HUMAN 40S ribosomal protein S25 OS=Homo sapiens OX=9606 GN=RPS25 PE=1 SV=1	1	6	6	6	5	6	5	6	5	6	36.8	36.8	36.8	13.742	125	125	0	37.674	0.00079699	0.055758	0.058942	0.062675	0.0037704	0.003476	0.048636	0.0025053	0.0016582	0.12573	0.0073268	0.19956	0.20655	0.011759	0.0046834	0.20031	0.00066575	0.061343	0.061353	0.063209	0.0040956	0.003148	0.052293	0.0025623
Q5JNZ5;P62854	Q5JNZ5;P62854	1;1	1;1	1;1	Putative 40S ribosomal protein S26-like 1;40S ribosomal protein S26	RPS26P11;RPS26	sp|Q5JNZ5|RS26L_HUMAN Putative 40S ribosomal protein S26-like 1 OS=Homo sapiens OX=9606 GN=RPS26P11 PE=5 SV=1;sp|P62854|RS26_HUMAN 40S ribosomal protein S26 OS=Homo sapiens OX=9606 GN=RPS26 PE=1 SV=3	2	1	1	1	1	1	1	1	1	1	7.8	7.8	7.8	13.002	115	115;115	0	7.2311	0.00064503	0.058368	0.066527	0.065979	0.0029904	0.0021496	0.05198	0.0020202	0.001067	0.12188	0.0058889	0.20173	0.20611	0.0099857	0.0033509	0.19933	0.00067101	0.059575	0.063562	0.065526	0.0033983	0.0022034	0.055459	0.0016297
P62857	P62857	2	2	2	40S ribosomal protein S28	RPS28	sp|P62857|RS28_HUMAN 40S ribosomal protein S28 OS=Homo sapiens OX=9606 GN=RPS28 PE=1 SV=1	1	2	2	2	2	2	2	2	2	2	30.4	30.4	30.4	7.8409	69	69	0	19.195	0.00098653	0.062384	0.056855	0.068623	0.0033952	0.0028197	0.053646	0.0028385	0.0024108	0.12896	0.0080066	0.19411	0.20574	0.010925	0.00344	0.19617	0.00091999	0.059273	0.058515	0.066671	0.0037496	0.0025081	0.054435	0.0025701
P62861	P62861	2	2	2	40S ribosomal protein S30	FAU	sp|P62861|RS30_HUMAN 40S ribosomal protein S30 OS=Homo sapiens OX=9606 GN=FAU PE=1 SV=1	1	2	2	2	2	1	2	1	2	1	30.5	30.5	30.5	6.6478	59	59	0	12.203	0.0011941	0.061978	0.067594	0.073081	0.0029313	0.0034492	0.053841	0.0021239	0.0021264	0.12286	0.0070103	0.19733	0.1995	0.010802	0.0041604	0.19064	0.00095825	0.05964	0.069576	0.072204	0.0045909	0.0028121	0.054218	0.0021922
P62873;Q9HAV0;P62879;P16520	P62873;Q9HAV0;P62879	3;2;2;1	3;2;2;1	2;2;2;1	Guanine nucleotide-binding protein G(I)/G(S)/G(T) subunit beta-1;Guanine nucleotide-binding protein subunit beta-4;Guanine nucleotide-binding protein G(I)/G(S)/G(T) subunit beta-2	GNB1;GNB4;GNB2	sp|P62873|GBB1_HUMAN Guanine nucleotide-binding protein G(I)/G(S)/G(T) subunit beta-1 OS=Homo sapiens OX=9606 GN=GNB1 PE=1 SV=3;sp|Q9HAV0|GBB4_HUMAN Guanine nucleotide-binding protein subunit beta-4 OS=Homo sapiens OX=9606 GN=GNB4 PE=1 SV=3;sp|P62879|GBB2_	4	3	3	2	1	1	1	1	1	1	10.3	10.3	6.2	37.377	340	340;340;340;340	0	16.74	0	0	0	0	0	0	0	0	0	0	0	0	0	0	0	0	0.00082054	0.055687	0.060069	0.063939	0.0032506	0.0020668	0.050734	0.0020669
P62888	P62888	3	3	3	60S ribosomal protein L30	RPL30	sp|P62888|RL30_HUMAN 60S ribosomal protein L30 OS=Homo sapiens OX=9606 GN=RPL30 PE=1 SV=2	1	3	3	3	2	3	2	3	2	3	24.3	24.3	24.3	12.784	115	115	0	19.143	0.0008282	0.063549	0.06273	0.072832	0.0037217	0.0033801	0.056701	0.0021679	0.0017076	0.12197	0.006701	0.19569	0.20573	0.0085974	0.0033103	0.19264	0.00048078	0.063269	0.063454	0.071665	0.0034347	0.0036927	0.057964	0.002125
Q59GN2;P62891	Q59GN2;P62891	1;1	1;1	1;1	Putative 60S ribosomal protein L39-like 5;60S ribosomal protein L39	RPL39P5;RPL39	sp|Q59GN2|R39L5_HUMAN Putative 60S ribosomal protein L39-like 5 OS=Homo sapiens OX=9606 GN=RPL39P5 PE=5 SV=2;sp|P62891|RL39_HUMAN 60S ribosomal protein L39 OS=Homo sapiens OX=9606 GN=RPL39 PE=1 SV=2	2	1	1	1	0	1	0	1	0	1	19.6	19.6	19.6	6.3225	51	51;51	0	7.9195	0	0	0	0	0	0	0	0	0	0	0	0	0	0	0	0	0.00074007	0.067369	0.072106	0.069982	0.0051693	0.0032355	0.056316	0.001861
P62899	P62899	6	6	6	60S ribosomal protein L31	RPL31	sp|P62899|RL31_HUMAN 60S ribosomal protein L31 OS=Homo sapiens OX=9606 GN=RPL31 PE=1 SV=1	1	6	6	6	6	5	6	5	6	5	40.8	40.8	40.8	14.463	125	125	0	39.835	0.00099777	0.059166	0.064673	0.062899	0.0042744	0.0033879	0.053813	0.0021078	0.0021652	0.12291	0.0065309	0.20409	0.19615	0.0096065	0.0038773	0.1978	0.0006997	0.059168	0.063984	0.063962	0.0046445	0.0037257	0.055344	0.0018436
P62906	P62906	6	6	6	60S ribosomal protein L10a	RPL10A	sp|P62906|RL10A_HUMAN 60S ribosomal protein L10a OS=Homo sapiens OX=9606 GN=RPL10A PE=1 SV=2	1	6	6	6	4	5	4	5	4	5	26.3	26.3	26.3	24.831	217	217	0	51.31	0.000584	0.059067	0.06799	0.067938	0.0050823	0.0037276	0.053377	0.0022696	0.002417	0.12189	0.0055834	0.20018	0.19745	0.012213	0.0047267	0.19801	0.00073606	0.055017	0.059665	0.064313	0.004425	0.0030851	0.050846	0.0026412
P62910	P62910	4	4	4	60S ribosomal protein L32	RPL32	sp|P62910|RL32_HUMAN 60S ribosomal protein L32 OS=Homo sapiens OX=9606 GN=RPL32 PE=1 SV=2	1	4	4	4	3	4	3	4	3	4	28.1	28.1	28.1	15.86	135	135	0	27.84	0.00090095	0.058384	0.063558	0.065817	0.0046342	0.0030129	0.052061	0.0026636	0.0022199	0.12119	0.0072998	0.19701	0.20049	0.011257	0.0048227	0.19684	0.00074829	0.05985	0.069284	0.069102	0.0036925	0.0036447	0.054643	0.0018757
P62913	P62913	4	4	4	60S ribosomal protein L11	RPL11	sp|P62913|RL11_HUMAN 60S ribosomal protein L11 OS=Homo sapiens OX=9606 GN=RPL11 PE=1 SV=2	1	4	4	4	3	4	3	4	3	4	20.2	20.2	20.2	20.252	178	178	0	25.926	0.00085453	0.059159	0.065772	0.069315	0.0034512	0.0028409	0.054132	0.0025649	0.0022811	0.12337	0.0062531	0.19511	0.20016	0.011325	0.004136	0.19749	0.00094156	0.060249	0.064193	0.068499	0.0038912	0.0031706	0.053294	0.0024241
P62917	P62917	9	9	9	60S ribosomal protein L8	RPL8	sp|P62917|RL8_HUMAN 60S ribosomal protein L8 OS=Homo sapiens OX=9606 GN=RPL8 PE=1 SV=2	1	9	9	9	7	8	7	8	7	8	26.5	26.5	26.5	28.024	257	257	0	58.71	0.00043511	0.057483	0.071192	0.066155	0.0039819	0.0033631	0.051432	0.0023205	0.0019896	0.11879	0.0044446	0.19827	0.1963	0.011332	0.0045554	0.19887	0.00063052	0.058217	0.065141	0.063748	0.0042786	0.0030864	0.054497	0.0018392
P62937;P0DN37;P0DN26;A0A0B4J2A2;A0A075B767;A0A075B759;Q9Y536;F5H284	P62937	7;2;2;2;2;2;2;2	7;2;2;2;2;2;2;2	7;2;2;2;2;2;2;2	Peptidyl-prolyl cis-trans isomerase A;Peptidyl-prolyl cis-trans isomerase A, N-terminally processed	PPIA	sp|P62937|PPIA_HUMAN Peptidyl-prolyl cis-trans isomerase A OS=Homo sapiens OX=9606 GN=PPIA PE=1 SV=2	8	7	7	7	6	7	6	7	6	7	30.9	30.9	30.9	18.012	165	165;164;164;164;164;164;164;164	0	53.554	0.00069565	0.066093	0.068825	0.070465	0.0039683	0.0030541	0.061144	0.0023506	0.0023439	0.11891	0.0063641	0.18613	0.19688	0.010691	0.0043232	0.19177	0.00073673	0.063894	0.067068	0.070276	0.0038451	0.0031162	0.058841	0.0023477
P62942	P62942	2	2	2	Peptidyl-prolyl cis-trans isomerase FKBP1A	FKBP1A	sp|P62942|FKB1A_HUMAN Peptidyl-prolyl cis-trans isomerase FKBP1A OS=Homo sapiens OX=9606 GN=FKBP1A PE=1 SV=2	1	2	2	2	2	2	2	2	2	2	25	25	25	11.951	108	108	0	19.653	0.00034841	0.032806	0.033442	0.033305	0.00258	0.0016172	0.02898	0.00337	0.0016212	0.14411	0.010105	0.2285	0.2311	0.013828	0.0055291	0.22662	0.0012626	0.032395	0.033719	0.034195	0.0028389	0.0027899	0.027191	0.0038569
P62995	P62995	4	4	4	Transformer-2 protein homolog beta	TRA2B	sp|P62995|TRA2B_HUMAN Transformer-2 protein homolog beta OS=Homo sapiens OX=9606 GN=TRA2B PE=1 SV=1	1	4	4	4	4	2	4	2	4	2	14.9	14.9	14.9	33.665	288	288	0	29.486	0.00089441	0.079862	0.084296	0.086162	0.0054167	0.0048375	0.063118	0.0026539	0.0037842	0.10721	0.0050418	0.18325	0.18269	0.011139	0.0047906	0.17855	0.00058651	0.071789	0.078248	0.082463	0.0054251	0.0067014	0.064992	0.0035608
P63000	P63000	3	3	1	Ras-related C3 botulinum toxin substrate 1	RAC1	sp|P63000|RAC1_HUMAN Ras-related C3 botulinum toxin substrate 1 OS=Homo sapiens OX=9606 GN=RAC1 PE=1 SV=1	1	3	3	1	1	3	1	3	0	1	15.6	15.6	7.3	21.45	192	192	0	19.679	0.0011504	0.073702	0.075773	0.083421	0.0056434	0.0042166	0.066586	0.0022593	0.0036736	0.11108	0.0054148	0.18893	0.17975	0.012636	0.0049922	0.18077	0.0018745	0.071322	0.075119	0.078856	0.0042802	0.0024315	0.058998	0.0050351
P63104	P63104	15	13	10	14-3-3 protein zeta/delta	YWHAZ	sp|P63104|1433Z_HUMAN 14-3-3 protein zeta/delta OS=Homo sapiens OX=9606 GN=YWHAZ PE=1 SV=1	1	15	13	10	13	15	11	13	8	10	55.5	49.4	42.4	27.745	245	245	0	123.66	0.0004597	0.029093	0.029261	0.032646	0.0022794	0.0016128	0.025168	0.0029163	0.0014887	0.14604	0.0081804	0.22981	0.23376	0.013266	0.0052677	0.23224	0.00045154	0.029418	0.030784	0.032321	0.0019402	0.0017857	0.02605	0.0028188
P63167	P63167	1	1	1	Dynein light chain 1, cytoplasmic	DYNLL1	sp|P63167|DYL1_HUMAN Dynein light chain 1, cytoplasmic OS=Homo sapiens OX=9606 GN=DYNLL1 PE=1 SV=1	1	1	1	1	1	1	1	1	1	1	7.9	7.9	7.9	10.366	89	89	0.0014815	6.5212	0.00061472	0.063494	0.066845	0.071094	0.0044646	0.0035759	0.056686	0.0017377	0.0024675	0.11956	0.0056122	0.19255	0.19463	0.010678	0.0044761	0.2015	0.00057926	0.061989	0.067863	0.070925	0.004202	0.0036237	0.055721	0.0020367
P63208	P63208	1	1	1	S-phase kinase-associated protein 1	SKP1	sp|P63208|SKP1_HUMAN S-phase kinase-associated protein 1 OS=Homo sapiens OX=9606 GN=SKP1 PE=1 SV=2	1	1	1	1	1	1	1	1	1	1	8.6	8.6	8.6	18.658	163	163	0	9.1273	0.0009827	0.05833	0.064731	0.061352	0.006024	0.0026675	0.050082	0.0026981	0.0033707	0.12936	0.0096262	0.2037	0.20058	0.013835	0.0042743	0.18839	0.0024357	0.057708	0.066663	0.068427	0.007419	0.0055954	0.051388	0.0046219
P63220	P63220	2	2	2	40S ribosomal protein S21	RPS21	sp|P63220|RS21_HUMAN 40S ribosomal protein S21 OS=Homo sapiens OX=9606 GN=RPS21 PE=1 SV=1	1	2	2	2	2	2	2	2	2	2	20.5	20.5	20.5	9.1113	83	83	0	17.482	0.0011247	0.071178	0.076203	0.081608	0.0048095	0.0040993	0.064311	0.0026203	0.0023617	0.11376	0.0056368	0.18051	0.19349	0.0092815	0.003348	0.18566	0.0013625	0.078908	0.08607	0.084304	0.0048479	0.0035996	0.070491	0.0023873
P63241;Q6IS14;Q9GZV4	P63241	5;2;1	5;2;1	5;2;1	Eukaryotic translation initiation factor 5A-1	EIF5A	sp|P63241|IF5A1_HUMAN Eukaryotic translation initiation factor 5A-1 OS=Homo sapiens OX=9606 GN=EIF5A PE=1 SV=2	3	5	5	5	5	4	5	4	5	4	16.2	16.2	16.2	16.832	154	154;154;153	0	39.279	0.00044919	0.040357	0.040112	0.045012	0.0027684	0.0021618	0.035853	0.0026536	0.0016464	0.13993	0.0082001	0.22168	0.2192	0.012553	0.0045124	0.22239	0.00048438	0.041303	0.041561	0.044176	0.0026102	0.0019218	0.035273	0.0026144
P63244	P63244	6	6	6	Guanine nucleotide-binding protein subunit beta-2-like 1;Guanine nucleotide-binding protein subunit beta-2-like 1, N-terminally processed	GNB2L1	sp|P63244|RACK1_HUMAN Receptor of activated protein C kinase 1 OS=Homo sapiens OX=9606 GN=RACK1 PE=1 SV=3	1	6	6	6	6	6	6	6	6	6	19.6	19.6	19.6	35.076	317	317	0	50.826	0.0012344	0.077458	0.078349	0.083084	0.0049286	0.0036169	0.066843	0.002905	0.0028655	0.11094	0.0070098	0.18101	0.18906	0.01064	0.0037653	0.17597	0.0012732	0.07688	0.081748	0.08193	0.0053554	0.0042417	0.066926	0.0031106
P63279	P63279	1	1	1	SUMO-conjugating enzyme UBC9	UBE2I	sp|P63279|UBC9_HUMAN SUMO-conjugating enzyme UBC9 OS=Homo sapiens OX=9606 GN=UBE2I PE=1 SV=1	1	1	1	1	1	1	1	1	1	1	6.3	6.3	6.3	18.007	158	158	0	7.7145	0.00094911	0.050347	0.052474	0.055909	0.0037853	0.001954	0.041113	0.0033379	0.0032569	0.12737	0.0067666	0.21321	0.21266	0.014541	0.0031769	0.20915	0.0010541	0.050397	0.050361	0.063767	0.0026179	0.0036153	0.041594	0.0020478
P63313	P63313	4	2	2	Thymosin beta-10	TMSB10	sp|P63313|TYB10_HUMAN Thymosin beta-10 OS=Homo sapiens OX=9606 GN=TMSB10 PE=1 SV=2	1	4	2	2	4	4	2	2	2	2	65.9	50	50	5.0256	44	44	0	16.148	0.00074518	0.06476	0.071509	0.073044	0.0042568	0.0040742	0.05991	0.0026886	0.002766	0.11967	0.0060457	0.1883	0.19571	0.010343	0.0042283	0.19194	0.00027958	0.06383	0.05931	0.069495	0.0063514	0.0064256	0.056147	0.0025205
P67809;Q9Y2T7;P16989	P67809	7;1;1	7;1;1	7;1;1	Nuclease-sensitive element-binding protein 1	YBX1	sp|P67809|YBOX1_HUMAN Y-box-binding protein 1 OS=Homo sapiens OX=9606 GN=YBX1 PE=1 SV=3	3	7	7	7	7	6	7	6	7	6	42.6	42.6	42.6	35.924	324	324;364;372	0	88.055	0.0011343	0.059927	0.061311	0.070071	0.0053876	0.006257	0.056573	0.0036064	0.0026257	0.12521	0.0080773	0.1961	0.19814	0.015677	0.005538	0.19491	0.0010297	0.060298	0.063314	0.066887	0.0065941	0.0050085	0.050442	0.0027218
P67936;Q2TAC2	P67936	13;1	6;1	5;1	Tropomyosin alpha-4 chain	TPM4	sp|P67936|TPM4_HUMAN Tropomyosin alpha-4 chain OS=Homo sapiens OX=9606 GN=TPM4 PE=1 SV=3	2	13	6	5	11	12	5	5	4	5	43.1	22.2	19.4	28.521	248	248;915	0	41.01	0.001051	0.090579	0.10059	0.10212	0.006464	0.0044446	0.0816	0.0019674	0.0033239	0.10099	0.0050602	0.16597	0.15866	0.0090113	0.0037513	0.1592	0.00099752	0.086161	0.094449	0.10131	0.005904	0.0045154	0.071952	0.0025743
P68133;P68032;P63267;P62736	P68133;P68032;P63267;P62736	13;13;12;12	1;1;1;1	1;1;1;1	Actin, alpha skeletal muscle;Actin, alpha cardiac muscle 1;Actin, gamma-enteric smooth muscle;Actin, aortic smooth muscle	ACTA1;ACTC1;ACTG2;ACTA2	sp|P68133|ACTS_HUMAN Actin, alpha skeletal muscle OS=Homo sapiens OX=9606 GN=ACTA1 PE=1 SV=1;sp|P68032|ACTC_HUMAN Actin, alpha cardiac muscle 1 OS=Homo sapiens OX=9606 GN=ACTC1 PE=1 SV=1;sp|P63267|ACTH_HUMAN Actin, gamma-enteric smooth muscle OS=Homo sapie	4	13	1	1	13	12	1	1	1	1	30.2	4.2	4.2	42.051	377	377;377;376;377	0	10.12	0.00076028	0.077076	0.080452	0.094452	0.008065	0.0073367	0.073141	0.0028028	0.0042149	0.11134	0.005885	0.18042	0.17538	0.012027	0.0052584	0.16703	0.00098792	0.084428	0.082064	0.09671	0.007028	0.006507	0.070779	0.0028319
P68036;A0A1B0GUS4	P68036;A0A1B0GUS4	3;2	3;2	3;2	Ubiquitin-conjugating enzyme E2 L3	UBE2L3	sp|P68036|UB2L3_HUMAN Ubiquitin-conjugating enzyme E2 L3 OS=Homo sapiens OX=9606 GN=UBE2L3 PE=1 SV=1;sp|A0A1B0GUS4|UB2L5_HUMAN Ubiquitin-conjugating enzyme E2 L5 OS=Homo sapiens OX=9606 GN=UBE2L5 PE=2 SV=1	2	3	3	3	3	2	3	2	3	2	17.5	17.5	17.5	17.861	154	154;154	0	17.636	0.0010663	0.048473	0.04899	0.0563	0.0027721	0.0023328	0.042154	0.0019546	0.0020315	0.13	0.0053885	0.22394	0.21007	0.01058	0.0033949	0.21055	0.00082169	0.039452	0.044993	0.047322	0.0035155	0.0021975	0.032486	0.0032206
P68104;Q5VTE0;Q05639	P68104;Q5VTE0;Q05639	14;14;8	14;14;8	14;14;8	Elongation factor 1-alpha 1;Putative elongation factor 1-alpha-like 3;Elongation factor 1-alpha 2	EEF1A1;EEF1A1P5;EEF1A2	sp|P68104|EF1A1_HUMAN Elongation factor 1-alpha 1 OS=Homo sapiens OX=9606 GN=EEF1A1 PE=1 SV=1;sp|Q5VTE0|EF1A3_HUMAN Putative elongation factor 1-alpha-like 3 OS=Homo sapiens OX=9606 GN=EEF1A1P5 PE=5 SV=1;sp|Q05639|EF1A2_HUMAN Elongation factor 1-alpha 2 OS	3	14	14	14	13	12	13	12	13	12	28.4	28.4	28.4	50.14	462	462;462;463	0	109.27	0.00051669	0.044629	0.047563	0.047088	0.002879	0.0019448	0.039473	0.0024839	0.0017372	0.13342	0.0065699	0.21213	0.22117	0.011847	0.0050305	0.22437	0.00053156	0.043035	0.046466	0.04624	0.0026638	0.0020113	0.037501	0.0024287
Q71U36;P68363;P0DPH8;P0DPH7;P68366;Q9NY65;Q6PEY2;A6NHL2	Q71U36;P68363;P0DPH8;P0DPH7;P68366;Q9NY65	13;13;11;11;10;7;6;3	13;13;11;11;10;7;6;3	1;1;0;0;0;0;0;0	Tubulin alpha-1A chain;Tubulin alpha-1B chain;Tubulin alpha-4A chain;Tubulin alpha-8 chain	TUBA1A;TUBA1B;TUBA4A;TUBA8	sp|Q71U36|TBA1A_HUMAN Tubulin alpha-1A chain OS=Homo sapiens OX=9606 GN=TUBA1A PE=1 SV=1;sp|P68363|TBA1B_HUMAN Tubulin alpha-1B chain OS=Homo sapiens OX=9606 GN=TUBA1B PE=1 SV=1;sp|P0DPH8|TBA3D_HUMAN Tubulin alpha-3D chain OS=Homo sapiens OX=9606 GN=TUBA3D	8	13	13	1	10	13	10	13	0	1	31.9	31.9	6.4	50.135	451	451;451;450;450;448;449;450;446	0	116.42	0.00085901	0.050918	0.055115	0.057328	0.0049916	0.0034512	0.047006	0.002651	0.0026814	0.12739	0.006965	0.2026	0.21084	0.013174	0.0051413	0.20407	0.00084284	0.051013	0.055333	0.059562	0.0046053	0.0035598	0.047556	0.0025331
P68371;P04350;Q3ZCM7	P68371;P04350;Q3ZCM7	12;9;6	2;1;1	2;1;1	Tubulin beta-4B chain;Tubulin beta-4A chain;Tubulin beta-8 chain	TUBB4B;TUBB4A;TUBB8	sp|P68371|TBB4B_HUMAN Tubulin beta-4B chain OS=Homo sapiens OX=9606 GN=TUBB4B PE=1 SV=1;sp|P04350|TBB4A_HUMAN Tubulin beta-4A chain OS=Homo sapiens OX=9606 GN=TUBB4A PE=1 SV=2;sp|Q3ZCM7|TBB8_HUMAN Tubulin beta-8 chain OS=Homo sapiens OX=9606 GN=TUBB8 PE=1	3	12	2	2	8	12	2	2	2	2	28.5	6.1	6.1	49.83	445	445;444;444	0	18.822	0.00087927	0.062809	0.06938	0.071781	0.004711	0.0040946	0.056098	0.0024659	0.0023391	0.12184	0.00776	0.19474	0.19475	0.01186	0.0040911	0.19041	0.0014281	0.057435	0.052685	0.064583	0.0028953	0.0037428	0.051478	0.0025398
Q71DI3;Q16695;P68431;P84243;Q6NXT2	Q71DI3;Q16695;P68431;P84243;Q6NXT2	6;6;6;4;3	6;6;6;4;3	6;6;6;4;3	Histone H3.2;Histone H3.1t;Histone H3.1;Histone H3.3;Histone H3.3C	HIST2H3A;HIST3H3;HIST1H3A;H3F3A;H3F3C	sp|Q71DI3|H32_HUMAN Histone H3.2 OS=Homo sapiens OX=9606 GN=H3C15 PE=1 SV=3;sp|Q16695|H31T_HUMAN Histone H3.1t OS=Homo sapiens OX=9606 GN=H3-4 PE=1 SV=3;sp|P68431|H31_HUMAN Histone H3.1 OS=Homo sapiens OX=9606 GN=H3C1 PE=1 SV=2;sp|P84243|H33_HUMAN Histone	5	6	6	6	6	4	6	4	6	4	29.4	29.4	29.4	15.388	136	136;136;136;136;135	0	39.23	0.00060334	0.064297	0.06827	0.0687	0.0033658	0.0026696	0.059364	0.002197	0.0024408	0.1181	0.0056935	0.18619	0.20308	0.010131	0.0041959	0.20076	0.00072404	0.065521	0.067123	0.068182	0.0037083	0.0027989	0.059985	0.0022241
P78371	P78371	7	7	7	T-complex protein 1 subunit beta	CCT2	sp|P78371|TCPB_HUMAN T-complex protein 1 subunit beta OS=Homo sapiens OX=9606 GN=CCT2 PE=1 SV=4	1	7	7	7	6	5	6	5	6	5	14	14	14	57.488	535	535	0	59.13	0.001262	0.061675	0.065456	0.069947	0.0037467	0.0032274	0.056675	0.0024405	0.0021547	0.12149	0.0059613	0.20101	0.19344	0.012976	0.0036096	0.19462	0.00095974	0.061839	0.064339	0.066735	0.0044811	0.0035091	0.052343	0.0029879
P78406	P78406	1	1	1	mRNA export factor	RAE1	sp|P78406|RAE1L_HUMAN mRNA export factor OS=Homo sapiens OX=9606 GN=RAE1 PE=1 SV=1	1	1	1	1	1	0	1	0	1	0	4.1	4.1	4.1	40.968	368	368	0	9.3661	0.0029226	0.060649	0.067948	0.072976	0.0062872	0.0029604	0.049195	0.0047216	0.0023231	0.1267	0.013766	0.17663	0.19725	0.01826	0.004583	0.19283	0	0	0	0	0	0	0	0
P78417	P78417	8	8	8	Glutathione S-transferase omega-1	GSTO1	sp|P78417|GSTO1_HUMAN Glutathione S-transferase omega-1 OS=Homo sapiens OX=9606 GN=GSTO1 PE=1 SV=2	1	8	8	8	7	7	7	7	7	7	34.4	34.4	34.4	27.566	241	241	0	57.669	0.00071113	0.031913	0.031382	0.033907	0.0022906	0.0023304	0.026606	0.002688	0.0011415	0.14451	0.0071326	0.23474	0.22913	0.014122	0.0047499	0.22994	0.00050044	0.028812	0.033589	0.033414	0.0024721	0.0020009	0.02607	0.0027821
P78527	P78527	16	16	16	DNA-dependent protein kinase catalytic subunit	PRKDC	sp|P78527|PRKDC_HUMAN DNA-dependent protein kinase catalytic subunit OS=Homo sapiens OX=9606 GN=PRKDC PE=1 SV=3	1	16	16	16	11	9	11	9	11	9	4.3	4.3	4.3	469.08	4128	4128	0	107	0.0010646	0.04497	0.048594	0.047342	0.0038228	0.0031048	0.03761	0.0026831	0.001942	0.13126	0.0077558	0.21947	0.21705	0.01246	0.0050232	0.21229	0.0013119	0.041599	0.041996	0.045764	0.0032014	0.0029774	0.034523	0.0028732
P83731	P83731	5	5	5	60S ribosomal protein L24	RPL24	sp|P83731|RL24_HUMAN 60S ribosomal protein L24 OS=Homo sapiens OX=9606 GN=RPL24 PE=1 SV=1	1	5	5	5	5	5	5	5	5	5	24.2	24.2	24.2	17.779	157	157	0	34.546	0.00054666	0.061287	0.0632	0.067675	0.0035727	0.0023345	0.055981	0.0020764	0.0023527	0.12434	0.0073036	0.19259	0.20614	0.012266	0.0036176	0.19387	0.0011616	0.061538	0.061822	0.068302	0.0038914	0.0033399	0.053528	0.0030494
P84090	P84090	5	5	5	Enhancer of rudimentary homolog	ERH	sp|P84090|ERH_HUMAN Enhancer of rudimentary homolog OS=Homo sapiens OX=9606 GN=ERH PE=1 SV=1	1	5	5	5	5	5	5	5	5	5	38.5	38.5	38.5	12.259	104	104	0	37.311	0.0012137	0.094517	0.097626	0.11024	0.0094914	0.0098579	0.087906	0.0021969	0.0040235	0.097684	0.0049882	0.15117	0.15966	0.011986	0.0056165	0.15577	0.00096397	0.097617	0.092126	0.10722	0.0069627	0.005478	0.083511	0.0023513
P84098	P84098	3	3	3	60S ribosomal protein L19	RPL19	sp|P84098|RL19_HUMAN 60S ribosomal protein L19 OS=Homo sapiens OX=9606 GN=RPL19 PE=1 SV=1	1	3	3	3	3	1	3	1	3	1	17.3	17.3	17.3	23.466	196	196	0	23.973	0.0012691	0.060081	0.060928	0.068911	0.0039558	0.002966	0.050563	0.0032008	0.0028583	0.12766	0.0079534	0.19895	0.20322	0.014443	0.0036496	0.19833	0.00061159	0.050876	0.054355	0.057555	0.0031316	0.0029489	0.04789	0.0025016
P84103;P17586;P32888	P84103	5;1;1	5;1;1	4;1;1	Serine/arginine-rich splicing factor 3	SRSF3	sp|P84103|SRSF3_HUMAN Serine/arginine-rich splicing factor 3 OS=Homo sapiens OX=9606 GN=SRSF3 PE=1 SV=1	3	5	5	4	4	4	4	4	3	3	23.2	23.2	23.2	19.329	164	164;465;465	0	33.78	0.0015656	0.073306	0.077663	0.079183	0.0052662	0.0038584	0.065055	0.0023941	0.0036596	0.11215	0.0067153	0.184	0.18997	0.011064	0.0028405	0.17892	0.00074904	0.072019	0.076883	0.079479	0.0047289	0.0035028	0.06411	0.0022243
P98179	P98179	2	2	2	RNA-binding protein 3	RBM3	sp|P98179|RBM3_HUMAN RNA-binding protein 3 OS=Homo sapiens OX=9606 GN=RBM3 PE=1 SV=1	1	2	2	2	1	1	1	1	1	1	15.9	15.9	15.9	17.17	157	157	0	12.601	0	0.086373	0.078482	0.11696	0.0052395	0.0028385	0.078242	0.0010062	0.0013641	0.097069	0.0025017	0.16762	0.18533	0.0069488	0.0025819	0.16745	0.0016126	0.06452	0.073654	0.070626	0.0080463	0.0059201	0.056566	0.0037199
P99999;CON__P62894	P99999	5;2	5;2	5;2	Cytochrome c	CYCS	sp|P99999|CYC_HUMAN Cytochrome c OS=Homo sapiens OX=9606 GN=CYCS PE=1 SV=2	2	5	5	5	4	4	4	4	4	4	38.1	38.1	38.1	11.749	105	105;105	0	40.295	0.00084852	0.024883	0.02394	0.026121	0.0018567	0.0015687	0.018782	0.003095	0.0017291	0.14869	0.0076619	0.24684	0.24164	0.01649	0.0051404	0.23857	0.00040931	0.021606	0.023621	0.025207	0.0018585	0.0017201	0.019571	0.0027435
Q00325	Q00325	3	3	3	Phosphate carrier protein, mitochondrial	SLC25A3	sp|Q00325|MPCP_HUMAN Phosphate carrier protein, mitochondrial OS=Homo sapiens OX=9606 GN=SLC25A3 PE=1 SV=2	1	3	3	3	3	1	3	1	3	1	8	8	8	40.094	362	362	0	21.708	0.00041739	0.032783	0.034025	0.036432	0.0026489	0.0022363	0.028218	0.0030276	0.0020386	0.14299	0.0086673	0.23424	0.22654	0.013656	0.0038275	0.22623	0	0.032175	0.02883	0.034982	0.003096	0.0019084	0.025024	0.0020443
Q00341	Q00341	1	1	1	Vigilin	HDLBP	sp|Q00341|VIGLN_HUMAN Vigilin OS=Homo sapiens OX=9606 GN=HDLBP PE=1 SV=2	1	1	1	1	1	0	1	0	1	0	1.2	1.2	1.2	141.45	1268	1268	0	7.2478	0	0	0	0	0	0	0	0	0	0	0	0	0	0	0	0	0	0	0	0	0	0	0	0
Q00610	Q00610	17	17	14	Clathrin heavy chain 1	CLTC	sp|Q00610|CLH1_HUMAN Clathrin heavy chain 1 OS=Homo sapiens OX=9606 GN=CLTC PE=1 SV=5	1	17	17	14	14	11	14	11	12	8	12.4	12.4	11	191.61	1675	1675	0	142.52	0.0011749	0.042854	0.042852	0.045915	0.0032606	0.0022877	0.036885	0.0029655	0.0020139	0.13419	0.008485	0.22184	0.21795	0.013339	0.00476	0.21257	0.0009746	0.044876	0.045232	0.048257	0.0027451	0.0027762	0.038005	0.0028706
Q00796	Q00796	3	3	3	Sorbitol dehydrogenase	SORD	sp|Q00796|DHSO_HUMAN Sorbitol dehydrogenase OS=Homo sapiens OX=9606 GN=SORD PE=1 SV=4	1	3	3	3	2	1	2	1	2	1	9	9	9	38.324	357	357	0	18.129	0.0012099	0.04304	0.056017	0.055067	0.0039351	0.0033991	0.040495	0.0034266	0.0023853	0.1319	0.0099574	0.21035	0.21164	0.013383	0.0043724	0.20942	0	0.059943	0.057429	0.062171	0.0031942	0.0039639	0.047954	0.0026159
Q00839	Q00839	20	20	20	Heterogeneous nuclear ribonucleoprotein U	HNRNPU	sp|Q00839|HNRPU_HUMAN Heterogeneous nuclear ribonucleoprotein U OS=Homo sapiens OX=9606 GN=HNRNPU PE=1 SV=6	1	20	20	20	15	17	15	17	15	17	19.8	19.8	19.8	90.583	825	825	0	147.77	0.00078072	0.057512	0.060268	0.062548	0.0035815	0.0030893	0.050704	0.0023269	0.0024651	0.1252	0.006672	0.20339	0.20452	0.011363	0.0042339	0.20385	0.00084858	0.055104	0.059533	0.060999	0.0042425	0.0032956	0.048433	0.0027346
Q01105;P0DME0	Q01105;P0DME0	5;4	5;4	5;4	Protein SET;Protein SETSIP	SET;SETSIP	sp|Q01105|SET_HUMAN Protein SET OS=Homo sapiens OX=9606 GN=SET PE=1 SV=3;sp|P0DME0|SETLP_HUMAN Protein SETSIP OS=Homo sapiens OX=9606 GN=SETSIP PE=1 SV=1	2	5	5	5	5	4	5	4	5	4	16.6	16.6	16.6	33.488	290	290;302	0	37.091	0.00096976	0.063032	0.071522	0.077812	0.0062235	0.0046019	0.058456	0.0026218	0.0030922	0.11739	0.0057334	0.19556	0.18499	0.012775	0.0046776	0.19253	0.00074751	0.06892	0.070139	0.078192	0.0032192	0.0032679	0.058172	0.0022702
Q01130;Q9BRL6	Q01130	5;2	5;2	4;2	Serine/arginine-rich splicing factor 2	SRSF2	sp|Q01130|SRSF2_HUMAN Serine/arginine-rich splicing factor 2 OS=Homo sapiens OX=9606 GN=SRSF2 PE=1 SV=4	2	5	5	4	4	4	4	4	4	4	24.9	24.9	17.6	25.476	221	221;282	0	35.127	0.0011777	0.051677	0.051906	0.060062	0.0033393	0.0025897	0.04744	0.0033651	0.0018989	0.12387	0.009264	0.20999	0.21564	0.013445	0.0043962	0.20357	0.00096423	0.057724	0.061119	0.0642	0.0037171	0.0031645	0.052028	0.0023232
Q01469	Q01469	4	4	4	Fatty acid-binding protein, epidermal	FABP5	sp|Q01469|FABP5_HUMAN Fatty acid-binding protein 5 OS=Homo sapiens OX=9606 GN=FABP5 PE=1 SV=3	1	4	4	4	4	3	4	3	4	3	25.2	25.2	25.2	15.164	135	135	0	29.087	0.00090033	0.064498	0.062876	0.068864	0.0044509	0.0031792	0.055693	0.0026131	0.0024844	0.12096	0.0064027	0.19762	0.20253	0.010313	0.0039731	0.19097	0.00093381	0.063453	0.067974	0.075352	0.0040367	0.0027233	0.05948	0.0023075
Q01518;P40123	Q01518	8;1	8;1	8;1	Adenylyl cyclase-associated protein 1	CAP1	sp|Q01518|CAP1_HUMAN Adenylyl cyclase-associated protein 1 OS=Homo sapiens OX=9606 GN=CAP1 PE=1 SV=5	2	8	8	8	5	6	5	6	5	6	16.2	16.2	16.2	51.901	475	475;477	0	54.646	0.0014248	0.057126	0.056004	0.06038	0.0038786	0.0039639	0.048485	0.0023277	0.0023203	0.12898	0.0062944	0.20414	0.20975	0.012178	0.0054292	0.20089	0.00073164	0.057155	0.063894	0.067804	0.0045749	0.0036922	0.05094	0.0023008
Q01844	Q01844	2	2	2	RNA-binding protein EWS	EWSR1	sp|Q01844|EWS_HUMAN RNA-binding protein EWS OS=Homo sapiens OX=9606 GN=EWSR1 PE=1 SV=1	1	2	2	2	2	1	2	1	2	1	4.4	4.4	4.4	68.477	656	656	0	18.657	0.00077794	0.058655	0.059791	0.068069	0.0046039	0.0047952	0.051377	0.0033196	0.0031223	0.12549	0.0088131	0.19928	0.19814	0.014984	0.0069077	0.19791	0.001119	0.05506	0.05966	0.067784	0.0041123	0.0042939	0.050647	0.0038867
Q02543	Q02543	4	4	4	60S ribosomal protein L18a	RPL18A	sp|Q02543|RL18A_HUMAN 60S ribosomal protein L18a OS=Homo sapiens OX=9606 GN=RPL18A PE=1 SV=2	1	4	4	4	3	4	3	4	3	4	18.8	18.8	18.8	20.762	176	176	0	26.089	0.00068261	0.059112	0.063969	0.067967	0.0048062	0.0040423	0.053316	0.002486	0.0030493	0.11901	0.0067555	0.20385	0.19691	0.012114	0.0046939	0.20015	0.00064875	0.059095	0.065958	0.067444	0.0039642	0.0035483	0.052912	0.0025631
Q02790	Q02790	2	2	2	Peptidyl-prolyl cis-trans isomerase FKBP4;Peptidyl-prolyl cis-trans isomerase FKBP4, N-terminally processed	FKBP4	sp|Q02790|FKBP4_HUMAN Peptidyl-prolyl cis-trans isomerase FKBP4 OS=Homo sapiens OX=9606 GN=FKBP4 PE=1 SV=3	1	2	2	2	1	2	1	2	1	2	4.6	4.6	4.6	51.804	459	459	0	13.804	0	0.034692	0.048418	0.052583	0	0	0.068274	0	0	0.13162	0	0.21033	0.21846	0	0	0.23562	0.00086201	0.045922	0.050038	0.050846	0.0023154	0.0018635	0.045413	0.002906
Q02878	Q02878	12	12	12	60S ribosomal protein L6	RPL6	sp|Q02878|RL6_HUMAN 60S ribosomal protein L6 OS=Homo sapiens OX=9606 GN=RPL6 PE=1 SV=3	1	12	12	12	10	10	10	10	10	10	31.2	31.2	31.2	32.728	288	288	0	81.431	0.00087071	0.056976	0.060953	0.062476	0.0043843	0.0033471	0.049174	0.0025593	0.001924	0.12694	0.0070603	0.20263	0.20125	0.011862	0.0045902	0.20245	0.00074077	0.057603	0.062821	0.064669	0.0043768	0.0032703	0.051056	0.002355
Q03252	Q03252	5	1	1	Lamin-B2	LMNB2	sp|Q03252|LMNB2_HUMAN Lamin-B2 OS=Homo sapiens OX=9606 GN=LMNB2 PE=1 SV=4	1	5	1	1	5	2	1	0	1	0	5.5	1.5	1.5	69.948	620	620	0.0055633	5.9891	0.00099259	0.044861	0.047041	0.055052	0.0057604	0.0050939	0.039585	0.0019376	0.0025015	0.13288	0.0050053	0.22159	0.20449	0.015611	0.0065901	0.211	0	0	0	0	0	0	0	0
Q04637	Q04637	2	2	2	Eukaryotic translation initiation factor 4 gamma 1	EIF4G1	sp|Q04637|IF4G1_HUMAN Eukaryotic translation initiation factor 4 gamma 1 OS=Homo sapiens OX=9606 GN=EIF4G1 PE=1 SV=4	1	2	2	2	1	1	1	1	1	1	1.7	1.7	1.7	175.49	1599	1599	0	13.487	0.0004892	0.057975	0.065151	0.067447	0.0053304	0.0042386	0.052888	0.0034589	0.0025209	0.11639	0.0088871	0.1982	0.2089	0.015086	0.0047276	0.18832	0.0013846	0.051382	0.055144	0.055699	0.0053531	0.0026526	0.043441	0.0038011
Q04760	Q04760	7	7	7	Lactoylglutathione lyase	GLO1	sp|Q04760|LGUL_HUMAN Lactoylglutathione lyase OS=Homo sapiens OX=9606 GN=GLO1 PE=1 SV=4	1	7	7	7	7	6	7	6	7	6	22.8	22.8	22.8	20.777	184	184	0	45.21	0.0017312	0.18156	0.18784	0.20301	0.011872	0.0093097	0.16461	0.0012518	0.0059646	0.035715	0.0019231	0.060399	0.063075	0.0052078	0.0016404	0.064871	0.002075	0.18893	0.18983	0.20621	0.0098652	0.0074048	0.17093	0.0012413
Q04837	Q04837	3	3	3	Single-stranded DNA-binding protein, mitochondrial	SSBP1	sp|Q04837|SSBP_HUMAN Single-stranded DNA-binding protein, mitochondrial OS=Homo sapiens OX=9606 GN=SSBP1 PE=1 SV=1	1	3	3	3	2	2	2	2	2	2	20.9	20.9	20.9	17.259	148	148	0	21.983	0.0006223	0.042265	0.042555	0.045384	0.0025542	0.0015451	0.037561	0.0026925	0.0017633	0.13175	0.0066542	0.22692	0.21852	0.013386	0.0039759	0.22185	0.00075297	0.039647	0.040149	0.046667	0.0028234	0.001939	0.036831	0.0029082
Q04917	Q04917	6	3	3	14-3-3 protein eta	YWHAH	sp|Q04917|1433F_HUMAN 14-3-3 protein eta OS=Homo sapiens OX=9606 GN=YWHAH PE=1 SV=4	1	6	3	3	6	4	3	1	3	1	22	13	13	28.218	246	246	0	22.042	0.00048108	0.051826	0.056385	0.059355	0.0044976	0.0028154	0.047792	0.0033382	0.0029473	0.1326	0.0067642	0.21361	0.19902	0.015087	0.0063011	0.20338	0.0014296	0.04983	0.051778	0.058366	0.0043335	0.0050024	0.044584	0.0037277
Q04941	Q04941	1	1	1	Proteolipid protein 2	PLP2	sp|Q04941|PLP2_HUMAN Proteolipid protein 2 OS=Homo sapiens OX=9606 GN=PLP2 PE=1 SV=1	1	1	1	1	0	1	0	1	0	1	8.6	8.6	8.6	16.691	152	152	0.005571	5.9934	0	0	0	0	0	0	0	0	0	0	0	0	0	0	0	0	0	0.098326	0.099629	0.095582	0.0072869	0	0.075064	0
Q05682	Q05682	1	1	1	Caldesmon	CALD1	sp|Q05682|CALD1_HUMAN Caldesmon OS=Homo sapiens OX=9606 GN=CALD1 PE=1 SV=3	1	1	1	1	1	1	1	1	1	1	1.3	1.3	1.3	93.23	793	793	0.0015175	6.6841	0	0.014552	0.027116	0.017243	0.0041669	0.0022234	0.014251	0	0.0020905	0.14598	0.0081892	0.25235	0.25425	0.012539	0.0019462	0.24311	0	0.014702	0.022119	0.017828	0.002672	0.0030716	0.0084412	0.0059443
Q06323	Q06323	3	3	3	Proteasome activator complex subunit 1	PSME1	sp|Q06323|PSME1_HUMAN Proteasome activator complex subunit 1 OS=Homo sapiens OX=9606 GN=PSME1 PE=1 SV=1	1	3	3	3	2	3	2	3	2	3	12.9	12.9	12.9	28.723	249	249	0	20.285	0.0010655	0.039174	0.042555	0.041704	0.0017698	0.0025281	0.033626	0.0022956	0.0016097	0.13471	0.0064864	0.22432	0.233	0.0096065	0.0033101	0.2233	0.00067722	0.038766	0.03973	0.04421	0.0018369	0.0014536	0.032306	0.0031391
Q06830	Q06830	12	12	9	Peroxiredoxin-1	PRDX1	sp|Q06830|PRDX1_HUMAN Peroxiredoxin-1 OS=Homo sapiens OX=9606 GN=PRDX1 PE=1 SV=1	1	12	12	9	12	12	12	12	9	9	53.3	53.3	40.2	22.11	199	199	0	103.35	0.00027434	0.023059	0.024303	0.024615	0.0014517	0.0012267	0.020534	0.0027043	0.0011169	0.15016	0.0084177	0.23216	0.24717	0.013214	0.0050122	0.24368	0.00030816	0.022541	0.022975	0.023898	0.001482	0.0011195	0.018984	0.002776
Q07020	Q07020	4	4	4	60S ribosomal protein L18	RPL18	sp|Q07020|RL18_HUMAN 60S ribosomal protein L18 OS=Homo sapiens OX=9606 GN=RPL18 PE=1 SV=2	1	4	4	4	4	4	4	4	4	4	21.8	21.8	21.8	21.634	188	188	0	33.117	0.00094159	0.059558	0.062313	0.064105	0.0036244	0.0028037	0.048549	0.0030629	0.002312	0.12419	0.0074749	0.20115	0.20313	0.013494	0.0048513	0.2	0.0006049	0.056006	0.058466	0.064971	0.0035053	0.0028046	0.05108	0.0024432
Q07021	Q07021	1	1	1	Complement component 1 Q subcomponent-binding protein, mitochondrial	C1QBP	sp|Q07021|C1QBP_HUMAN Complement component 1 Q subcomponent-binding protein, mitochondrial OS=Homo sapiens OX=9606 GN=C1QBP PE=1 SV=1	1	1	1	1	0	1	0	1	0	1	4.6	4.6	4.6	31.362	282	282	0	8.417	0	0	0	0	0	0	0	0	0	0	0	0	0	0	0	0	0.0006519	0.033095	0.031279	0.036276	0.0035464	0.003928	0.027273	0.0023697
Q07666;Q5VWX1;O75525	Q07666;Q5VWX1	4;3;1	4;3;1	4;3;1	KH domain-containing, RNA-binding, signal transduction-associated protein 1;KH domain-containing, RNA-binding, signal transduction-associated protein 2	KHDRBS1;KHDRBS2	sp|Q07666|KHDR1_HUMAN KH domain-containing, RNA-binding, signal transduction-associated protein 1 OS=Homo sapiens OX=9606 GN=KHDRBS1 PE=1 SV=1;sp|Q5VWX1|KHDR2_HUMAN KH domain-containing, RNA-binding, signal transduction-associated protein 2 OS=Homo sapiens	3	4	4	4	3	2	3	2	3	2	7.2	7.2	7.2	48.227	443	443;349;346	0	25.928	0.00095306	0.053931	0.058551	0.056932	0.0036378	0.0030918	0.048049	0.0025502	0.0026091	0.13281	0.0069214	0.20508	0.2039	0.014545	0.0033728	0.19908	0.00067538	0.049555	0.051597	0.056111	0.0038595	0.0034334	0.044821	0.0027262
Q07855	Q07855	1	1	1			sp|Q07855|VE6_HPV63 Protein E6 OS=Human papillomavirus type 63 OX=28311 GN=E6 PE=3 SV=1	1	1	1	1	1	0	1	0	1	0	5	5	5	16.317	141	141	0.0042373	6.0939	0.00079471	0.074112	0.086725	0.085356	0.0039871	0.0036561	0.066798	0.0019948	0.002103	0.11186	0.0054541	0.1853	0.18442	0.0092952	0.0023852	0.17576	0	0	0	0	0	0	0	0
Q07955	Q07955	4	4	4	Serine/arginine-rich splicing factor 1	SRSF1	sp|Q07955|SRSF1_HUMAN Serine/arginine-rich splicing factor 1 OS=Homo sapiens OX=9606 GN=SRSF1 PE=1 SV=2	1	4	4	4	3	3	3	3	3	3	15.7	15.7	15.7	27.744	248	248	0	32.622	0.0017378	0.077107	0.084033	0.09281	0.0037134	0.0035541	0.069929	0.0018652	0.0026417	0.10926	0.0068459	0.18191	0.17575	0.011222	0.0037101	0.1739	0.00091225	0.080206	0.083665	0.086471	0.0056076	0.0041615	0.068198	0.0026497
Q08211	Q08211	6	6	6	ATP-dependent RNA helicase A	DHX9	sp|Q08211|DHX9_HUMAN ATP-dependent RNA helicase A OS=Homo sapiens OX=9606 GN=DHX9 PE=1 SV=4	1	6	6	6	5	3	5	3	5	3	4	4	4	140.96	1270	1270	0	34.384	0.0012401	0.058794	0.060168	0.062395	0.0034698	0.0023202	0.050762	0.0024929	0.0019426	0.12785	0.0060498	0.21	0.19594	0.012603	0.0044474	0.19388	0.00085351	0.057784	0.062127	0.064453	0.0059716	0.0035627	0.050204	0.0032403
Q09028	Q09028	8	2	2	Histone-binding protein RBBP4	RBBP4	sp|Q09028|RBBP4_HUMAN Histone-binding protein RBBP4 OS=Homo sapiens OX=9606 GN=RBBP4 PE=1 SV=3	1	8	2	2	7	7	1	1	1	1	22.1	9.6	9.6	47.655	425	425	0	16.112	0.00087892	0.060254	0.068672	0.074738	0.0062556	0.006052	0.058546	0.0016977	0.0043991	0.11406	0.006639	0.19896	0.18965	0.016206	0.0085213	0.18447	0.0022689	0.073299	0.069776	0.089495	0.0081685	0.0080408	0.073695	0.0042822
Q09666	Q09666	9	9	9	Neuroblast differentiation-associated protein AHNAK	AHNAK	sp|Q09666|AHNK_HUMAN Neuroblast differentiation-associated protein AHNAK OS=Homo sapiens OX=9606 GN=AHNAK PE=1 SV=2	1	9	9	9	2	9	2	9	2	9	9.9	9.9	9.9	629.09	5890	5890	0	65.026	0.001215	0.035114	0.037448	0.03717	0.0028218	0.0029716	0.029987	0.0028671	0.0017057	0.14217	0.0083157	0.23363	0.2167	0.014238	0.0037476	0.22783	0.00092611	0.034692	0.037089	0.036059	0.0025889	0.0021884	0.027909	0.0029948
Q12797	Q12797	1	1	1	Aspartyl/asparaginyl beta-hydroxylase	ASPH	sp|Q12797|ASPH_HUMAN Aspartyl/asparaginyl beta-hydroxylase OS=Homo sapiens OX=9606 GN=ASPH PE=1 SV=3	1	1	1	1	1	1	1	1	1	1	3.3	3.3	3.3	85.862	758	758	0	7.1038	0	0	0	0	0	0	0	0	0	0.21971	0	0.28285	0.24255	0	0	0.25489	0	0.023205	0	0.02661	0	0	0	0
Q12874	Q12874	2	2	2	Splicing factor 3A subunit 3	SF3A3	sp|Q12874|SF3A3_HUMAN Splicing factor 3A subunit 3 OS=Homo sapiens OX=9606 GN=SF3A3 PE=1 SV=1	1	2	2	2	0	2	0	2	0	2	6.6	6.6	6.6	58.848	501	501	0	14.8	0	0	0	0	0	0	0	0	0	0	0	0	0	0	0	0	0.001526	0.073576	0.057555	0.091566	0.0042416	0.006033	0.061915	0.0024336
Q12904	Q12904	1	1	1	Aminoacyl tRNA synthase complex-interacting multifunctional protein 1;Endothelial monocyte-activating polypeptide 2	AIMP1	sp|Q12904|AIMP1_HUMAN Aminoacyl tRNA synthase complex-interacting multifunctional protein 1 OS=Homo sapiens OX=9606 GN=AIMP1 PE=1 SV=2	1	1	1	1	0	1	0	1	0	1	3.8	3.8	3.8	34.352	312	312	0	7.8367	0	0	0	0	0	0	0	0	0	0	0	0	0	0	0	0	0.0010528	0.054369	0.057165	0.062752	0.0037162	0.0023048	0.046717	0.0034098
Q12905	Q12905	2	2	2	Interleukin enhancer-binding factor 2	ILF2	sp|Q12905|ILF2_HUMAN Interleukin enhancer-binding factor 2 OS=Homo sapiens OX=9606 GN=ILF2 PE=1 SV=2	1	2	2	2	2	2	2	2	2	2	6.9	6.9	6.9	43.062	390	390	0	17.815	0.0010153	0.046239	0.050907	0.054239	0.00458	0.005024	0.042128	0.0029641	0.0029549	0.13147	0.0061677	0.2077	0.21833	0.016388	0.0070648	0.20247	0.00085958	0.045799	0.047269	0.056388	0.0045756	0.0043454	0.042292	0.0031992
Q12906	Q12906	5	5	5	Interleukin enhancer-binding factor 3	ILF3	sp|Q12906|ILF3_HUMAN Interleukin enhancer-binding factor 3 OS=Homo sapiens OX=9606 GN=ILF3 PE=1 SV=3	1	5	5	5	3	5	3	5	3	5	5.3	5.3	5.3	95.337	894	894	0	31.679	0.0010511	0.045098	0.050284	0.050766	0.0033173	0.0023373	0.041657	0.0028029	0.0017498	0.12955	0.0062523	0.21844	0.21412	0.014599	0.0051321	0.20403	0.00060321	0.046518	0.048706	0.054572	0.003019	0.0026393	0.039596	0.0028435
Q12931	Q12931	2	2	2	Heat shock protein 75 kDa, mitochondrial	TRAP1	sp|Q12931|TRAP1_HUMAN Heat shock protein 75 kDa, mitochondrial OS=Homo sapiens OX=9606 GN=TRAP1 PE=1 SV=3	1	2	2	2	2	2	2	2	2	2	3.6	3.6	3.6	80.109	704	704	0	16.751	0	0.038366	0.039208	0.041969	0.0032152	0.0028003	0.037695	0.0021	0.0017887	0.1349	0.0062676	0.22058	0.22477	0.014357	0.0048752	0.2271	0.0010085	0.036013	0.043857	0.044528	0.0024325	0.0032564	0.033797	0.0034252
Q13126	Q13126	2	2	2	S-methyl-5-thioadenosine phosphorylase	MTAP	sp|Q13126|MTAP_HUMAN S-methyl-5-thioadenosine phosphorylase OS=Homo sapiens OX=9606 GN=MTAP PE=1 SV=2	1	2	2	2	1	2	1	2	1	2	9.5	9.5	9.5	31.236	283	283	0	13.458	0	0.046067	0.04447	0.051852	0.0030932	0.0028762	0.033436	0.0022787	0.001648	0.13743	0.0066937	0.21879	0.22472	0.010251	0.0034648	0.21293	0.0024416	0.034603	0.036331	0.045827	0.0030436	0.0023623	0.033041	0.003394
Q13151	Q13151	2	2	2	Heterogeneous nuclear ribonucleoprotein A0	HNRNPA0	sp|Q13151|ROA0_HUMAN Heterogeneous nuclear ribonucleoprotein A0 OS=Homo sapiens OX=9606 GN=HNRNPA0 PE=1 SV=1	1	2	2	2	2	2	2	2	2	2	2.6	2.6	2.6	30.84	305	305	0	12.397	0.00098911	0.058558	0.065866	0.062447	0.0036871	0.002988	0.049502	0.0024903	0.0019089	0.11905	0.0062185	0.20549	0.20307	0.011429	0.003491	0.2032	0.00078882	0.054511	0.061861	0.061351	0.0040306	0.0025836	0.04898	0.002662
Q13162	Q13162	4	2	2	Peroxiredoxin-4	PRDX4	sp|Q13162|PRDX4_HUMAN Peroxiredoxin-4 OS=Homo sapiens OX=9606 GN=PRDX4 PE=1 SV=1	1	4	2	2	2	4	0	2	0	2	16.2	10.7	10.7	30.54	271	271	0	14.848	0	0	0	0	0	0	0	0	0	0	0	0	0	0	0	0	0.0013272	0.068828	0.079841	0.080246	0.007129	0.0042777	0.058517	0.0021414
Q13185	Q13185	4	4	4	Chromobox protein homolog 3	CBX3	sp|Q13185|CBX3_HUMAN Chromobox protein homolog 3 OS=Homo sapiens OX=9606 GN=CBX3 PE=1 SV=4	1	4	4	4	3	4	3	4	3	4	24.6	24.6	24.6	20.811	183	183	0	31.376	0.00089872	0.063543	0.065189	0.074624	0.0051937	0.0046259	0.059251	0.0029892	0.0034518	0.1207	0.0074187	0.18617	0.19172	0.014174	0.0047637	0.18833	0.00093181	0.064287	0.067409	0.075677	0.0056819	0.0044806	0.06056	0.0022797
Q13242	Q13242	1	1	1	Serine/arginine-rich splicing factor 9	SRSF9	sp|Q13242|SRSF9_HUMAN Serine/arginine-rich splicing factor 9 OS=Homo sapiens OX=9606 GN=SRSF9 PE=1 SV=1	1	1	1	1	1	1	1	1	1	1	4.5	4.5	4.5	25.542	221	221	0.0014993	6.5946	0.0010278	0.066701	0.080359	0.085125	0.0086986	0.0086769	0.06344	0.0023636	0.0050138	0.10765	0.0061073	0.18236	0.17991	0.01438	0.0053349	0.18286	0.001184	0.07386	0.082665	0.083056	0.0048693	0.0047792	0.068067	0.0039091
Q13247;Q08170;Q13243	Q13247	5;2;1	5;2;1	5;2;1	Serine/arginine-rich splicing factor 6	SRSF6	sp|Q13247|SRSF6_HUMAN Serine/arginine-rich splicing factor 6 OS=Homo sapiens OX=9606 GN=SRSF6 PE=1 SV=2	3	5	5	5	3	5	3	5	3	5	12.8	12.8	12.8	39.586	344	344;494;272	0	33.258	0.0011749	0.059479	0.073675	0.063577	0.0037015	0.0031118	0.051965	0.0026749	0.0020898	0.12094	0.0062661	0.20055	0.20279	0.010148	0.0037423	0.19522	0.00091371	0.053597	0.061828	0.065034	0.0033968	0.002602	0.049989	0.0024508
Q13263	Q13263	7	7	7	Transcription intermediary factor 1-beta	TRIM28	sp|Q13263|TIF1B_HUMAN Transcription intermediary factor 1-beta OS=Homo sapiens OX=9606 GN=TRIM28 PE=1 SV=5	1	7	7	7	3	7	3	7	3	7	9.9	9.9	9.9	88.549	835	835	0	54.17	0.0010904	0.048547	0.051456	0.056629	0.0025319	0.0028354	0.041454	0.0033425	0.0023587	0.13311	0.0059763	0.2146	0.21388	0.011066	0.0037124	0.20741	0.00091649	0.052229	0.051109	0.05614	0.0026543	0.0034888	0.04348	0.0028522
Q13283	Q13283	4	4	4	Ras GTPase-activating protein-binding protein 1	G3BP1	sp|Q13283|G3BP1_HUMAN Ras GTPase-activating protein-binding protein 1 OS=Homo sapiens OX=9606 GN=G3BP1 PE=1 SV=1	1	4	4	4	4	2	4	2	4	2	9.9	9.9	9.9	52.164	466	466	0	31.378	0.00079388	0.047308	0.048308	0.052175	0.0037042	0.0033279	0.039536	0.0034498	0.0017969	0.13347	0.0081365	0.20979	0.22012	0.013841	0.0045131	0.20849	0.00099527	0.045281	0.046886	0.043563	0.0025308	0.0022852	0.045876	0.0034796
Q13347	Q13347	3	3	3	Eukaryotic translation initiation factor 3 subunit I	EIF3I	sp|Q13347|EIF3I_HUMAN Eukaryotic translation initiation factor 3 subunit I OS=Homo sapiens OX=9606 GN=EIF3I PE=1 SV=1	1	3	3	3	2	2	2	2	2	2	9.8	9.8	9.8	36.501	325	325	0	22.177	0.0013325	0.09984	0.096227	0.10974	0.0051532	0.0032919	0.082719	0.0016921	0.0051808	0.098252	0.00359	0.1599	0.16365	0.0060516	0.0024106	0.1664	0.0022568	0.077313	0.10498	0.091128	0.0071882	0.0050106	0.070728	0.0025328
Q13404;Q15819	Q13404;Q15819	4;3	4;3	4;3	Ubiquitin-conjugating enzyme E2 variant 1;Ubiquitin-conjugating enzyme E2 variant 2	UBE2V1;UBE2V2	sp|Q13404|UB2V1_HUMAN Ubiquitin-conjugating enzyme E2 variant 1 OS=Homo sapiens OX=9606 GN=UBE2V1 PE=1 SV=2;sp|Q15819|UB2V2_HUMAN Ubiquitin-conjugating enzyme E2 variant 2 OS=Homo sapiens OX=9606 GN=UBE2V2 PE=1 SV=4	2	4	4	4	4	4	4	4	4	4	23.1	23.1	23.1	16.495	147	147;145	0	26.919	0.0013768	0.065525	0.069998	0.073389	0.0035001	0.002657	0.058343	0.0024833	0.0019686	0.12051	0.0063965	0.19013	0.19289	0.011147	0.0036226	0.19169	0.00112	0.063855	0.070931	0.073247	0.0033613	0.0033319	0.058317	0.00271
Q13435	Q13435	2	2	2	Splicing factor 3B subunit 2	SF3B2	sp|Q13435|SF3B2_HUMAN Splicing factor 3B subunit 2 OS=Homo sapiens OX=9606 GN=SF3B2 PE=1 SV=2	1	2	2	2	0	2	0	2	0	2	2.6	2.6	2.6	100.23	895	895	0	10.356	0	0	0	0	0	0	0	0	0	0	0	0	0	0	0	0	0.0013661	0.059861	0.061743	0.062002	0.005196	0.0036545	0.053501	0.0025087
Q13442	Q13442	1	1	1	28 kDa heat- and acid-stable phosphoprotein	PDAP1	sp|Q13442|HAP28_HUMAN 28 kDa heat- and acid-stable phosphoprotein OS=Homo sapiens OX=9606 GN=PDAP1 PE=1 SV=1	1	1	1	1	1	0	1	0	1	0	8.8	8.8	8.8	20.63	181	181	0	7.2973	0	0.062494	0.066457	0.070911	0.0062674	0.0070128	0.061719	0.0036698	0.0036384	0.12273	0.0069799	0.18012	0.19211	0.016349	0.0043546	0.19519	0	0	0	0	0	0	0	0
Q13501	Q13501	1	1	1	Sequestosome-1	SQSTM1	sp|Q13501|SQSTM_HUMAN Sequestosome-1 OS=Homo sapiens OX=9606 GN=SQSTM1 PE=1 SV=1	1	1	1	1	1	1	1	1	1	1	3.4	3.4	3.4	47.687	440	440	0	7.3099	0.0013548	0.047932	0.053	0.057246	0.0039561	0.0040005	0.041719	0.0034145	0.0032428	0.13526	0.0090252	0.20861	0.19856	0.016108	0.0051055	0.21147	0.0011254	0.047465	0.045727	0.053813	0.0044414	0.0029218	0.042866	0.0032322
Q13510	Q13510	2	2	2	Acid ceramidase;Acid ceramidase subunit alpha;Acid ceramidase subunit beta	ASAH1	sp|Q13510|ASAH1_HUMAN Acid ceramidase OS=Homo sapiens OX=9606 GN=ASAH1 PE=1 SV=5	1	2	2	2	2	1	2	1	2	1	5.3	5.3	5.3	44.659	395	395	0	14.274	0.0013009	0.055025	0.067581	0.059387	0.004258	0.0029157	0.045877	0.0015844	0.0018607	0.12525	0.008203	0.20652	0.20054	0.011212	0.0039085	0.20458	0.0012665	0.050184	0.053	0.057703	0.0043346	0.004077	0.045778	0.0036093
Q13541	Q13541	1	1	1	Eukaryotic translation initiation factor 4E-binding protein 1	EIF4EBP1	sp|Q13541|4EBP1_HUMAN Eukaryotic translation initiation factor 4E-binding protein 1 OS=Homo sapiens OX=9606 GN=EIF4EBP1 PE=1 SV=3	1	1	1	1	1	1	1	1	1	1	10.2	10.2	10.2	12.58	118	118	0.0014493	6.3898	0.0040069	0.09997	0.094906	0.10631	0.0042161	0.0046918	0.085709	0.0027881	0.002229	0.099542	0.0064466	0.14887	0.17247	0.010748	0.0040601	0.15304	0.001371	0.07811	0.077042	0.082225	0.0074085	0.0025066	0.062029	0.0025054
Q13838	Q13838	7	1	1	Spliceosome RNA helicase DDX39B	DDX39B	sp|Q13838|DX39B_HUMAN Spliceosome RNA helicase DDX39B OS=Homo sapiens OX=9606 GN=DDX39B PE=1 SV=1	1	7	1	1	4	5	1	0	1	0	18	4.4	4.4	48.991	428	428	0	10.385	0	0.051441	0.068801	0.06134	0.0048974	0	0.051342	0.0033828	0.00328	0.11408	0.010083	0.2087	0.20538	0.016371	0	0.2009	0	0	0	0	0	0	0	0
Q13951	Q13951	1	1	1	Core-binding factor subunit beta	CBFB	sp|Q13951|PEBB_HUMAN Core-binding factor subunit beta OS=Homo sapiens OX=9606 GN=CBFB PE=1 SV=2	1	1	1	1	0	1	0	1	0	1	8.8	8.8	8.8	21.508	182	182	0	10.248	0	0	0	0	0	0	0	0	0	0	0	0	0	0	0	0	0.0015064	0.059311	0.062224	0.071063	0.0037394	0.0036168	0.04922	0.0030503
Q14011	Q14011	2	2	2	Cold-inducible RNA-binding protein	CIRBP	sp|Q14011|CIRBP_HUMAN Cold-inducible RNA-binding protein OS=Homo sapiens OX=9606 GN=CIRBP PE=1 SV=1	1	2	2	2	1	2	1	2	1	2	10.5	10.5	10.5	18.648	172	172	0	12.609	0	0.046671	0.044186	0.039495	0.0031866	0	0.032297	0.0022015	0	0.13721	0.0076918	0.20943	0.24259	0.013989	0.0034407	0.21761	0	0.052417	0.037629	0.03457	0.0032952	0.0021353	0.03594	0.0021915
Q14019	Q14019	5	5	5	Coactosin-like protein	COTL1	sp|Q14019|COTL1_HUMAN Coactosin-like protein OS=Homo sapiens OX=9606 GN=COTL1 PE=1 SV=3	1	5	5	5	4	4	4	4	4	4	31	31	31	15.945	142	142	0	30.283	0.00060987	0.034927	0.044217	0.039844	0.0028061	0.0021738	0.033081	0.002359	0.0017903	0.1399	0.0077694	0.23375	0.215	0.011984	0.0035699	0.22081	0.0005009	0.035495	0.041233	0.039145	0.0024414	0.001942	0.032869	0.0029938
Q14103	Q14103	5	5	5	Heterogeneous nuclear ribonucleoprotein D0	HNRNPD	sp|Q14103|HNRPD_HUMAN Heterogeneous nuclear ribonucleoprotein D0 OS=Homo sapiens OX=9606 GN=HNRNPD PE=1 SV=1	1	5	5	5	3	4	3	4	3	4	12.4	12.4	12.4	38.434	355	355	0	32.291	0.00093714	0.072371	0.070222	0.07539	0.0047349	0.0041504	0.062224	0.0021597	0.0021612	0.1122	0.0060157	0.18685	0.19456	0.011869	0.0042711	0.18594	0.00085809	0.067423	0.069142	0.072138	0.0038176	0.0036325	0.059474	0.002682
Q14152	Q14152	1	1	1	Eukaryotic translation initiation factor 3 subunit A	EIF3A	sp|Q14152|EIF3A_HUMAN Eukaryotic translation initiation factor 3 subunit A OS=Homo sapiens OX=9606 GN=EIF3A PE=1 SV=1	1	1	1	1	1	1	1	1	1	1	0.7	0.7	0.7	166.57	1382	1382	0.0014641	6.4027	0	0.052244	0.06292	0.057411	0.0076195	0.0062613	0.050297	0.0016728	0.0034753	0.11427	0.0059725	0.21051	0.20322	0.012523	0.0071617	0.20445	0	0.058535	0.096354	0.055389	0.011144	0.0031526	0.053029	0
Q14157	Q14157	2	2	2	Ubiquitin-associated protein 2-like	UBAP2L	sp|Q14157|UBP2L_HUMAN Ubiquitin-associated protein 2-like OS=Homo sapiens OX=9606 GN=UBAP2L PE=1 SV=2	1	2	2	2	1	1	1	1	1	1	2.4	2.4	2.4	114.53	1087	1087	0	12.683	0	0.034923	0.037427	0.046973	0.0039759	0.0030549	0.031315	0.0024011	0.0016361	0.13888	0.0093525	0.21636	0.23269	0.015951	0.0057067	0.21935	0	0.059207	0.079619	0.071618	0.0058504	0.004055	0.064061	0.0055393
Q14204	Q14204	1	1	1	Cytoplasmic dynein 1 heavy chain 1	DYNC1H1	sp|Q14204|DYHC1_HUMAN Cytoplasmic dynein 1 heavy chain 1 OS=Homo sapiens OX=9606 GN=DYNC1H1 PE=1 SV=5	1	1	1	1	0	1	0	1	0	1	0.3	0.3	0.3	532.4	4646	4646	0	8.4361	0	0	0	0	0	0	0	0	0	0	0	0	0	0	0	0	0.0010679	0.032611	0.043325	0.037388	0.0022392	0.0021871	0.037708	0.0028268
Q14247	Q14247	21	21	21	Src substrate cortactin	CTTN	sp|Q14247|SRC8_HUMAN Src substrate cortactin OS=Homo sapiens OX=9606 GN=CTTN PE=1 SV=2	1	21	21	21	20	17	20	17	20	17	38.4	38.4	38.4	61.585	550	550	0	146.84	0.00073063	0.010627	0.013634	0.011181	0.0014934	0.00098226	0.0095013	0.0033216	0.001131	0.15812	0.0081275	0.25657	0.24764	0.015319	0.0055208	0.24839	0.00068888	0.013796	0.013978	0.012584	0.0012979	0.00093101	0.010342	0.0028341
Q14257	Q14257	1	1	1	Reticulocalbin-2	RCN2	sp|Q14257|RCN2_HUMAN Reticulocalbin-2 OS=Homo sapiens OX=9606 GN=RCN2 PE=1 SV=1	1	1	1	1	1	0	1	0	1	0	6	6	6	36.876	317	317	0	7.1457	0	0.044746	0.046453	0.048129	0.002663	0.0027781	0.038371	0.003783	0	0.13116	0.010758	0.22716	0.21038	0.015906	0.0087591	0.20896	0	0	0	0	0	0	0	0
Q14444	Q14444	1	1	1	Caprin-1	CAPRIN1	sp|Q14444|CAPR1_HUMAN Caprin-1 OS=Homo sapiens OX=9606 GN=CAPRIN1 PE=1 SV=2	1	1	1	1	1	1	1	1	1	1	1	1	1	78.365	709	709	0.0042313	6.0932	0	0.07372	0.077687	0.082046	0.0052756	0.0019067	0.060984	0.0018148	0.0017951	0.11395	0.0054025	0.18746	0.19754	0.0068392	0.005669	0.17791	0.0019896	0.071299	0.081206	0.075978	0.0040232	0.0020594	0.072536	0.0035631
Q14566	Q14566	4	4	4	DNA replication licensing factor MCM6	MCM6	sp|Q14566|MCM6_HUMAN DNA replication licensing factor MCM6 OS=Homo sapiens OX=9606 GN=MCM6 PE=1 SV=1	1	4	4	4	4	1	4	1	4	1	5.4	5.4	5.4	92.888	821	821	0	26.934	0.00076877	0.075951	0.084464	0.088584	0.0037844	0.0043624	0.072627	0.0020011	0.003666	0.11623	0.0042857	0.1795	0.17793	0.010487	0.0029888	0.16743	0	0.07178	0.083261	0.089204	0.0035828	0.0053724	0.071032	0.0030888
Q14696	Q14696	1	1	1	LDLR chaperone MESD	MESDC2	sp|Q14696|MESD_HUMAN LRP chaperone MESD OS=Homo sapiens OX=9606 GN=MESD PE=1 SV=2	1	1	1	1	0	1	0	1	0	1	8.5	8.5	8.5	26.076	234	234	0	10.229	0	0	0	0	0	0	0	0	0	0	0	0	0	0	0	0	0	0.06719	0.063112	0.07498	0.0072396	0.0075698	0.055212	0.0025483
Q14697	Q14697	14	14	14	Neutral alpha-glucosidase AB	GANAB	sp|Q14697|GANAB_HUMAN Neutral alpha-glucosidase AB OS=Homo sapiens OX=9606 GN=GANAB PE=1 SV=3	1	14	14	14	10	9	10	9	10	9	13.6	13.6	13.6	106.87	944	944	0	90.745	0.0007981	0.038879	0.042702	0.043449	0.0032957	0.0032285	0.03788	0.0033685	0.0021884	0.13623	0.0069713	0.21981	0.22039	0.014134	0.0052141	0.21771	0.00081188	0.035527	0.039431	0.038909	0.00305	0.0020901	0.031615	0.0030265
Q14847	Q14847	2	2	2	LIM and SH3 domain protein 1	LASP1	sp|Q14847|LASP1_HUMAN LIM and SH3 domain protein 1 OS=Homo sapiens OX=9606 GN=LASP1 PE=1 SV=2	1	2	2	2	0	2	0	2	0	2	8.8	8.8	8.8	29.717	261	261	0	11.55	0	0	0	0	0	0	0	0	0	0	0	0	0	0	0	0	0.0014125	0.12741	0.13038	0.13935	0.0074715	0.0043988	0.11482	0.0020465
Q14956	Q14956	1	1	1	Transmembrane glycoprotein NMB	GPNMB	sp|Q14956|GPNMB_HUMAN Transmembrane glycoprotein NMB OS=Homo sapiens OX=9606 GN=GPNMB PE=1 SV=2	1	1	1	1	1	1	1	1	1	1	1.6	1.6	1.6	63.922	572	572	0	7.5419	0.00071013	0.034124	0.044486	0.038005	0.0039973	0.0023168	0.030027	0.0022327	0.0021382	0.13816	0.0078037	0.2306	0.22331	0.013145	0.004576	0.22437	0.00078013	0.033246	0.050424	0.037277	0.0039741	0.0027354	0.030543	0.0023899
Q14974	Q14974	10	10	10	Importin subunit beta-1	KPNB1	sp|Q14974|IMB1_HUMAN Importin subunit beta-1 OS=Homo sapiens OX=9606 GN=KPNB1 PE=1 SV=2	1	10	10	10	6	7	6	7	6	7	12.1	12.1	12.1	97.169	876	876	0	71.585	0.00063105	0.036721	0.042233	0.04328	0.0032379	0.0025918	0.033084	0.0026112	0.0020907	0.13515	0.0072196	0.2299	0.21865	0.013193	0.0045946	0.22562	0.00075287	0.04004	0.039998	0.044441	0.003381	0.0028789	0.032473	0.0031
Q14978	Q14978	8	8	8	Nucleolar and coiled-body phosphoprotein 1	NOLC1	sp|Q14978|NOLC1_HUMAN Nucleolar and coiled-body phosphoprotein 1 OS=Homo sapiens OX=9606 GN=NOLC1 PE=1 SV=2	1	8	8	8	6	3	6	3	6	3	10.6	10.6	10.6	73.602	699	699	0	45.924	0.0007625	0.053488	0.057302	0.059058	0.0042156	0.0038829	0.049226	0.0026224	0.0020704	0.11863	0.0056339	0.20804	0.20788	0.013439	0.0048617	0.20377	0.00070995	0.04997	0.051104	0.058053	0.0039429	0.0036242	0.045577	0.0022343
Q14980	Q14980	6	6	6	Nuclear mitotic apparatus protein 1	NUMA1	sp|Q14980|NUMA1_HUMAN Nuclear mitotic apparatus protein 1 OS=Homo sapiens OX=9606 GN=NUMA1 PE=1 SV=2	1	6	6	6	4	4	4	4	4	4	3.3	3.3	3.3	238.26	2115	2115	0	40.249	0	0.048368	0.052079	0.041781	0.0049124	0.0040963	0.034193	0.0028007	0.0024971	0.14397	0.012442	0.22345	0.21708	0.012352	0.0021406	0.20333	0.0010537	0.0525	0.056432	0.05437	0.0037042	0.0023971	0.027468	0.0038985
Q15008	Q15008	1	1	1	26S proteasome non-ATPase regulatory subunit 6	PSMD6	sp|Q15008|PSMD6_HUMAN 26S proteasome non-ATPase regulatory subunit 6 OS=Homo sapiens OX=9606 GN=PSMD6 PE=1 SV=1	1	1	1	1	1	0	1	0	1	0	2.1	2.1	2.1	45.531	389	389	0.0068966	5.9436	0.00066624	0.054978	0.063963	0.067833	0.0043512	0.0040761	0.051049	0.0032037	0.0033451	0.12258	0.0054602	0.19927	0.20925	0.013012	0.0048464	0.19212	0	0	0	0	0	0	0	0
Q15019	Q15019	2	2	2	Septin-2	2024-09-02	sp|Q15019|SEPT2_HUMAN Septin-2 OS=Homo sapiens OX=9606 GN=SEPTIN2 PE=1 SV=1	1	2	2	2	1	2	1	2	1	2	5.3	5.3	5.3	41.487	361	361	0	12.863	0.00059731	0.036957	0.03806	0.034426	0.0020785	0.0024115	0.028579	0.0030398	0.0020186	0.14185	0.011102	0.22468	0.2326	0.016112	0.006421	0.21907	0.00091636	0.027314	0.024948	0.030161	0.0018063	0.0016459	0.023636	0.0034266
Q15029	Q15029	3	2	2	116 kDa U5 small nuclear ribonucleoprotein component	EFTUD2	sp|Q15029|U5S1_HUMAN 116 kDa U5 small nuclear ribonucleoprotein component OS=Homo sapiens OX=9606 GN=EFTUD2 PE=1 SV=1	1	3	2	2	3	2	2	1	2	1	3.3	2.3	2.3	109.43	972	972	0	12.207	0.0034966	0.05604	0.06137	0.058028	0.0061881	0.0047305	0.048938	0.0021613	0.0032272	0.11879	0.0068276	0.21002	0.20248	0.01108	0.0056731	0.20444	0	0.051299	0.057982	0.059777	0.0026987	0.004158	0.051005	0.0015899
Q15046	Q15046	2	2	2	Lysine--tRNA ligase	KARS	sp|Q15046|SYK_HUMAN Lysine--tRNA ligase OS=Homo sapiens OX=9606 GN=KARS1 PE=1 SV=3	1	2	2	2	0	2	0	2	0	2	2.5	2.5	2.5	68.047	597	597	0	10.787	0	0	0	0	0	0	0	0	0	0	0	0	0	0	0	0	0.001829	0.050767	0.060798	0.064922	0.0024549	0.00322	0.048732	0.0024075
Q15056	Q15056	9	9	9	Eukaryotic translation initiation factor 4H	EIF4H	sp|Q15056|IF4H_HUMAN Eukaryotic translation initiation factor 4H OS=Homo sapiens OX=9606 GN=EIF4H PE=1 SV=5	1	9	9	9	6	7	6	7	6	7	38.7	38.7	38.7	27.385	248	248	0	64.387	0.0006658	0.068033	0.074348	0.075775	0.0043808	0.0035722	0.059166	0.0025826	0.002124	0.11722	0.0063965	0.19063	0.19057	0.011025	0.0037335	0.18741	0.00085872	0.065912	0.071267	0.077206	0.0043666	0.0045315	0.060871	0.0025141
Q15084	Q15084	6	6	6	Protein disulfide-isomerase A6	PDIA6	sp|Q15084|PDIA6_HUMAN Protein disulfide-isomerase A6 OS=Homo sapiens OX=9606 GN=PDIA6 PE=1 SV=1	1	6	6	6	5	4	5	4	5	4	15.7	15.7	15.7	48.121	440	440	0	54.893	0.00066082	0.047698	0.052975	0.054859	0.0053308	0.0049705	0.044913	0.0028266	0.0031493	0.12901	0.0059599	0.2106	0.22039	0.015699	0.0058546	0.2037	0.00044714	0.048828	0.050588	0.055824	0.0027661	0.0020806	0.045963	0.0027662
Q15121	Q15121	1	1	1	Astrocytic phosphoprotein PEA-15	PEA15	sp|Q15121|PEA15_HUMAN Astrocytic phosphoprotein PEA-15 OS=Homo sapiens OX=9606 GN=PEA15 PE=1 SV=2	1	1	1	1	1	0	1	0	1	0	7.7	7.7	7.7	15.04	130	130	0	7.4092	0.0011133	0.030803	0.037724	0.035437	0.0028143	0.0028687	0.027936	0.0034327	0.0028663	0.14599	0.0098413	0.23559	0.22257	0.015497	0.0047867	0.22072	0	0	0	0	0	0	0	0
Q15181	Q15181	3	3	3	Inorganic pyrophosphatase	PPA1	sp|Q15181|IPYR_HUMAN Inorganic pyrophosphatase OS=Homo sapiens OX=9606 GN=PPA1 PE=1 SV=2	1	3	3	3	3	2	3	2	3	2	13.8	13.8	13.8	32.66	289	289	0	19.878	0.00087385	0.068971	0.07189	0.078217	0.0064103	0.0047342	0.061328	0.0034606	0.0025946	0.11824	0.0084744	0.19436	0.18658	0.012181	0.0040585	0.18663	0.00093252	0.064948	0.069934	0.074186	0.0048371	0.0033477	0.056717	0.0027776
Q15185	Q15185	2	2	2	Prostaglandin E synthase 3	PTGES3	sp|Q15185|TEBP_HUMAN Prostaglandin E synthase 3 OS=Homo sapiens OX=9606 GN=PTGES3 PE=1 SV=1	1	2	2	2	2	1	2	1	2	1	10.6	10.6	10.6	18.697	160	160	0	12.632	0.00053444	0.055472	0.06034	0.059543	0.004361	0.0036212	0.050527	0.0031724	0.0025621	0.12439	0.0072616	0.19578	0.21424	0.012923	0.0053874	0.19988	0.00091	0.058729	0.065264	0.063032	0.0039692	0.0034719	0.056217	0.0029505
Q15233;Q8WXF1	Q15233	12;1	11;1	11;1	Non-POU domain-containing octamer-binding protein	NONO	sp|Q15233|NONO_HUMAN Non-POU domain-containing octamer-binding protein OS=Homo sapiens OX=9606 GN=NONO PE=1 SV=4	2	12	11	11	10	8	9	7	9	7	26.5	24.8	24.8	54.231	471	471;523	0	83.105	0.0012188	0.055751	0.057767	0.064781	0.0037096	0.0034181	0.049571	0.0025464	0.0023613	0.12544	0.0075557	0.2039	0.20125	0.011787	0.0043826	0.20272	0.00087703	0.05684	0.058818	0.065255	0.0040135	0.0034767	0.047174	0.0028428
Q15365;P57721;P57723	Q15365;P57721	5;3;1	5;3;1	2;0;0	Poly(rC)-binding protein 1;Poly(rC)-binding protein 3	PCBP1;PCBP3	sp|Q15365|PCBP1_HUMAN Poly(rC)-binding protein 1 OS=Homo sapiens OX=9606 GN=PCBP1 PE=1 SV=2;sp|P57721|PCBP3_HUMAN Poly(rC)-binding protein 3 OS=Homo sapiens OX=9606 GN=PCBP3 PE=1 SV=2	3	5	5	2	5	5	5	5	2	2	15.7	15.7	5.6	37.497	356	356;371;403	0	48.186	0.00087322	0.058901	0.063497	0.076679	0.0039298	0.0042432	0.052158	0.0022398	0.0026826	0.11973	0.0058035	0.20366	0.18841	0.012584	0.0050944	0.1889	0.00072329	0.062063	0.065829	0.069935	0.0046508	0.0031279	0.055239	0.0021691
Q15366	Q15366	5	2	2	Poly(rC)-binding protein 2	PCBP2	sp|Q15366|PCBP2_HUMAN Poly(rC)-binding protein 2 OS=Homo sapiens OX=9606 GN=PCBP2 PE=1 SV=1	1	5	2	2	5	4	2	1	2	1	15.9	6	6	38.58	365	365	0	18.092	0	0.048085	0.050704	0.058611	0.0028646	0.0030214	0.048201	0.0030739	0.0010742	0.13245	0.0056158	0.21025	0.21906	0.011005	0.0026123	0.20337	0	0.049031	0.050627	0.05159	0.0028678	0.0027508	0.043925	0.0024974
Q15370	Q15370	4	4	4	Transcription elongation factor B polypeptide 2	TCEB2	sp|Q15370|ELOB_HUMAN Elongin-B OS=Homo sapiens OX=9606 GN=ELOB PE=1 SV=1	1	4	4	4	2	4	2	4	2	4	30.5	30.5	30.5	13.133	118	118	0	25.795	0.00094274	0.060177	0.068122	0.076505	0.0045423	0.0036439	0.05756	0.0027287	0.0023992	0.11757	0.0066631	0.19738	0.19393	0.01387	0.004173	0.18979	0.00080381	0.061453	0.067458	0.07639	0.0044458	0.0035807	0.054568	0.002761
Q15388	Q15388	1	1	1	Mitochondrial import receptor subunit TOM20 homolog	TOMM20	sp|Q15388|TOM20_HUMAN Mitochondrial import receptor subunit TOM20 homolog OS=Homo sapiens OX=9606 GN=TOMM20 PE=1 SV=1	1	1	1	1	1	0	1	0	1	0	9	9	9	16.298	145	145	0.0015038	6.6321	0.0031778	0.050311	0.039085	0.049879	0.0036971	0.0035746	0.039507	0	0.0034112	0.13249	0.0058833	0.221	0.20723	0.013938	0.0030899	0.22373	0	0	0	0	0	0	0	0
Q15393	Q15393	2	2	2	Splicing factor 3B subunit 3	SF3B3	sp|Q15393|SF3B3_HUMAN Splicing factor 3B subunit 3 OS=Homo sapiens OX=9606 GN=SF3B3 PE=1 SV=4	1	2	2	2	1	2	1	2	1	2	1.7	1.7	1.7	135.58	1217	1217	0	12.077	0.0020797	0.053083	0.057517	0.052807	0.0049689	0.0028075	0.039934	0.0031211	0.0020825	0.13775	0.0093836	0.20218	0.20595	0.017859	0.0066374	0.20184	0	0.019428	0.017166	0.017947	0.001448	0.0011276	0.013567	0.0032508
Q15424;Q14151	Q15424;Q14151	4;2	4;2	4;2	Scaffold attachment factor B1;Scaffold attachment factor B2	SAFB;SAFB2	sp|Q15424|SAFB1_HUMAN Scaffold attachment factor B1 OS=Homo sapiens OX=9606 GN=SAFB PE=1 SV=4;sp|Q14151|SAFB2_HUMAN Scaffold attachment factor B2 OS=Homo sapiens OX=9606 GN=SAFB2 PE=1 SV=1	2	4	4	4	2	4	2	4	2	4	6	6	6	102.64	915	915;953	0	26.653	0	0.033653	0.041106	0.049314	0.0053282	0.0025666	0.043825	0.0025601	0.0036528	0.1103	0.0068932	0.23942	0.25472	0.016188	0.0036623	0.18682	0.001521	0.053235	0.060596	0.067794	0.0045787	0.003354	0.054786	0.0025117
Q15428	Q15428	1	1	1	Splicing factor 3A subunit 2	SF3A2	sp|Q15428|SF3A2_HUMAN Splicing factor 3A subunit 2 OS=Homo sapiens OX=9606 GN=SF3A2 PE=1 SV=2	1	1	1	1	1	1	1	1	1	1	3	3	3	49.255	464	464	0	9.5898	0	0.056186	0.081682	0.087808	0	0	0.06954	0	0	0.094957	0	0.21084	0.19835	0.0091345	0	0.19151	0	0.065497	0.071606	0.05895	0.0055781	0	0.059059	0
Q15631	Q15631	2	2	2	Translin	TSN	sp|Q15631|TSN_HUMAN Translin OS=Homo sapiens OX=9606 GN=TSN PE=1 SV=1	1	2	2	2	1	1	1	1	1	1	11.8	11.8	11.8	26.183	228	228	0	17.166	0.0011092	0.051151	0.056009	0.065859	0.0061241	0.0062034	0.048522	0.0031255	0.0033874	0.12344	0.0059748	0.2103	0.20301	0.015728	0.0068703	0.19318	0.00098671	0.059733	0.057618	0.064829	0.0041366	0.0035957	0.047819	0.0040667
Q15691	Q15691	2	2	2	Microtubule-associated protein RP/EB family member 1	MAPRE1	sp|Q15691|MARE1_HUMAN Microtubule-associated protein RP/EB family member 1 OS=Homo sapiens OX=9606 GN=MAPRE1 PE=1 SV=3	1	2	2	2	1	2	1	2	1	2	10.4	10.4	10.4	29.999	268	268	0	14.345	0.00059453	0.070096	0.069687	0.079171	0.0050077	0.0053696	0.060571	0.0029312	0.0031497	0.11803	0.0090562	0.18342	0.19394	0.016066	0.0062347	0.17667	0.00037942	0.063504	0.061873	0.067602	0.0053678	0.0046093	0.052754	0.003322
Q15717	Q15717	1	1	1	ELAV-like protein 1	ELAVL1	sp|Q15717|ELAV1_HUMAN ELAV-like protein 1 OS=Homo sapiens OX=9606 GN=ELAVL1 PE=1 SV=2	1	1	1	1	1	1	1	1	1	1	4	4	4	36.091	326	326	0	8.5452	0.001073	0.061687	0.059736	0.067152	0.0038464	0.0038246	0.052408	0.0030596	0.0031346	0.13134	0.0077086	0.19344	0.19975	0.013239	0.005505	0.1931	0.0013676	0.076319	0.06637	0.075887	0.0057149	0.0038511	0.062425	0.0036395
Q15836	Q15836	1	1	1	Vesicle-associated membrane protein 3	VAMP3	sp|Q15836|VAMP3_HUMAN Vesicle-associated membrane protein 3 OS=Homo sapiens OX=9606 GN=VAMP3 PE=1 SV=3	1	1	1	1	1	0	1	0	1	0	16	16	16	11.309	100	100	0	10.195	0.0032694	0.045369	0.037112	0.043283	0.0035663	0.0026907	0.036135	0.005488	0	0.14383	0.0089144	0.22669	0.21122	0.015473	0.0042794	0.21269	0	0	0	0	0	0	0	0
Q16181;O43236	Q16181	7;1	7;1	7;1	Septin-7	2024-09-07	sp|Q16181|SEPT7_HUMAN Septin-7 OS=Homo sapiens OX=9606 GN=SEPTIN7 PE=1 SV=2	2	7	7	7	3	5	3	5	3	5	15.8	15.8	15.8	50.679	437	437;478	0	48.682	0.00037313	0.029713	0.036426	0.036456	0.0032022	0.0023997	0.034689	0.0032488	0.0017472	0.14843	0.010329	0.227	0.22308	0.017984	0.0050162	0.22221	0.00070871	0.02788	0.032218	0.029818	0.0024147	0.0019972	0.022024	0.0023968
Q16543;REV__Q13563	Q16543	6;1	6;1	6;1	Hsp90 co-chaperone Cdc37;Hsp90 co-chaperone Cdc37, N-terminally processed	CDC37	sp|Q16543|CDC37_HUMAN Hsp90 co-chaperone Cdc37 OS=Homo sapiens OX=9606 GN=CDC37 PE=1 SV=1	2	6	6	6	4	5	4	5	4	5	19	19	19	44.468	378	378;968	0	40.383	0.0014907	0.052075	0.054672	0.062527	0.0055891	0.0040273	0.045652	0.0034443	0.0025409	0.12801	0.0074897	0.2074	0.20657	0.015029	0.0045276	0.1987	0.0011327	0.052948	0.056741	0.062865	0.0043744	0.0032856	0.047409	0.003924
Q16563	Q16563	1	1	1	Synaptophysin-like protein 1	SYPL1	sp|Q16563|SYPL1_HUMAN Synaptophysin-like protein 1 OS=Homo sapiens OX=9606 GN=SYPL1 PE=1 SV=1	1	1	1	1	1	0	1	0	1	0	4.2	4.2	4.2	28.565	259	259	0	6.9092	0.0013959	0.060279	0.065093	0.066184	0.0054605	0.0042935	0.059213	0.003524	0.0024102	0.1139	0.006743	0.19532	0.1971	0.011765	0.0045722	0.20275	0	0	0	0	0	0	0	0
Q16576	Q16576	8	8	2	Histone-binding protein RBBP7	RBBP7	sp|Q16576|RBBP7_HUMAN Histone-binding protein RBBP7 OS=Homo sapiens OX=9606 GN=RBBP7 PE=1 SV=1	1	8	8	2	6	8	6	8	0	2	21.6	21.6	9.2	47.82	425	425	0	57.862	0.0010551	0.090593	0.094168	0.097322	0.0060493	0.0042056	0.081243	0.0025133	0.003435	0.10301	0.0060932	0.16314	0.16857	0.010851	0.002957	0.16611	0.0011769	0.088537	0.094063	0.098085	0.0050644	0.0050266	0.079503	0.0023203
Q16629	Q16629	4	3	3	Serine/arginine-rich splicing factor 7	SRSF7	sp|Q16629|SRSF7_HUMAN Serine/arginine-rich splicing factor 7 OS=Homo sapiens OX=9606 GN=SRSF7 PE=1 SV=1	1	4	3	3	4	3	3	2	3	2	17.6	17.6	17.6	27.366	238	238	0	18.923	0.001622	0.059354	0.063844	0.066773	0.0060086	0.0035518	0.050695	0.0039206	0.0027023	0.12537	0.0096981	0.19897	0.1984	0.014711	0.0041699	0.19448	0.00099009	0.059476	0.06664	0.06784	0.0054613	0.0036573	0.053225	0.0028395
Q16666	Q16666	3	3	3	Gamma-interferon-inducible protein 16	IFI16	sp|Q16666|IF16_HUMAN Gamma-interferon-inducible protein 16 OS=Homo sapiens OX=9606 GN=IFI16 PE=1 SV=3	1	3	3	3	3	1	3	1	3	1	3.7	3.7	3.7	88.255	785	785	0	18.566	0.0010447	0.029633	0.030975	0.03354	0.0036078	0.0036887	0.025169	0.0027361	0.0014699	0.14989	0.0078871	0.2427	0.22837	0.019916	0.0069463	0.21242	0	0.030302	0.031885	0.031427	0.0028706	0.0011834	0.025355	0.0022399
Q16891	Q16891	3	3	3	MICOS complex subunit MIC60	IMMT	sp|Q16891|MIC60_HUMAN MICOS complex subunit MIC60 OS=Homo sapiens OX=9606 GN=IMMT PE=1 SV=1	1	3	3	3	2	1	2	1	2	1	5.9	5.9	5.9	83.677	758	758	0	20.48	0.0019278	0.037358	0.041314	0.054821	0.0055918	0.0043738	0.037032	0.0029624	0.0023786	0.1353	0.0078804	0.21652	0.2242	0.016331	0.0080793	0.20393	0	0.039152	0.041264	0.036696	0.0025583	0	0.035453	0
Q1KMD3	Q1KMD3	2	2	2	Heterogeneous nuclear ribonucleoprotein U-like protein 2	HNRNPUL2	sp|Q1KMD3|HNRL2_HUMAN Heterogeneous nuclear ribonucleoprotein U-like protein 2 OS=Homo sapiens OX=9606 GN=HNRNPUL2 PE=1 SV=1	1	2	2	2	0	2	0	2	0	2	3.6	3.6	3.6	85.104	747	747	0	14.476	0	0	0	0	0	0	0	0	0	0	0	0	0	0	0	0	0	0.056634	0.059234	0.062163	0.0055054	0.0061183	0.046557	0.0044687
Q3ZCQ8	Q3ZCQ8	4	4	4	Mitochondrial import inner membrane translocase subunit TIM50	TIMM50	sp|Q3ZCQ8|TIM50_HUMAN Mitochondrial import inner membrane translocase subunit TIM50 OS=Homo sapiens OX=9606 GN=TIMM50 PE=1 SV=2	1	4	4	4	4	4	4	4	4	4	13.6	13.6	13.6	39.646	353	353	0	29.486	0	0.031921	0.030518	0.034402	0.0018856	0.0017737	0.026873	0.003072	0.0014223	0.14826	0.0064652	0.22573	0.2422	0.016127	0.0058487	0.23022	0.00088501	0.030835	0.043668	0.031124	0.0032596	0.0024924	0.024956	0.0026761
Q53GQ0	Q53GQ0	1	1	1	Very-long-chain 3-oxoacyl-CoA reductase	HSD17B12	sp|Q53GQ0|DHB12_HUMAN Very-long-chain 3-oxoacyl-CoA reductase OS=Homo sapiens OX=9606 GN=HSD17B12 PE=1 SV=2	1	1	1	1	1	0	1	0	1	0	4.5	4.5	4.5	34.324	312	312	0.0014706	6.4377	0.00078924	0.025435	0.029277	0.029876	0.0028316	0.0030839	0.024229	0.003384	0.002848	0.14879	0.008712	0.23014	0.23627	0.020825	0.0057632	0.22776	0	0	0	0	0	0	0	0
Q58FF6	Q58FF6	6	1	1	Putative heat shock protein HSP 90-beta 4	HSP90AB4P	sp|Q58FF6|H90B4_HUMAN Putative heat shock protein HSP 90-beta 4 OS=Homo sapiens OX=9606 GN=HSP90AB4P PE=5 SV=1	1	6	1	1	6	6	1	1	1	1	9.7	2.2	2.2	58.264	505	505	0	7.6176	0.0021468	0.0701	0.075782	0.085007	0.0092185	0.0098906	0.06868	0.0024782	0.0056405	0.10473	0.0051259	0.18009	0.18009	0.015276	0.0068755	0.17887	0.0015558	0.068965	0.074113	0.086443	0.0090434	0.0096967	0.06562	0.0019983
Q5T9A4	Q5T9A4	5	1	1	ATPase family AAA domain-containing protein 3B	ATAD3B	sp|Q5T9A4|ATD3B_HUMAN ATPase family AAA domain-containing protein 3B OS=Homo sapiens OX=9606 GN=ATAD3B PE=1 SV=1	1	5	1	1	5	4	1	1	1	1	6.8	1.9	1.9	72.572	648	648	0	7.3525	0.0019877	0.043911	0.047045	0.04929	0.0029288	0.005043	0.042084	0.0033639	0.0025122	0.12465	0.0054391	0.22018	0.21528	0.016375	0.0075802	0.21233	0	0.049496	0.05477	0.058684	0.0044271	0.0040265	0.045841	0.003218
Q5TZA2	Q5TZA2	1	1	1	Rootletin	CROCC	sp|Q5TZA2|CROCC_HUMAN Rootletin OS=Homo sapiens OX=9606 GN=CROCC PE=1 SV=1	1	1	1	1	0	1	0	1	0	1	0.4	0.4	0.4	228.52	2017	2017	0.0069444	5.96	0	0	0	0	0	0	0	0	0	0	0	0	0	0	0	0	0.0014302	0.051977	0.059537	0.06227	0.0032684	0.0026527	0.048388	0.0024337
Q6P2Q9	Q6P2Q9	1	1	1	Pre-mRNA-processing-splicing factor 8	PRPF8	sp|Q6P2Q9|PRP8_HUMAN Pre-mRNA-processing-splicing factor 8 OS=Homo sapiens OX=9606 GN=PRPF8 PE=1 SV=2	1	1	1	1	1	0	1	0	1	0	0.7	0.7	0.7	273.6	2335	2335	0.0069156	5.9495	0.0026447	0.052591	0.0539	0.063162	0.0082891	0.0040633	0.041416	0.0064066	0.0041402	0.13324	0.019706	0.2002	0.1777	0.02706	0.0052729	0.20021	0	0	0	0	0	0	0	0
Q7KZF4	Q7KZF4	22	22	22	Staphylococcal nuclease domain-containing protein 1	SND1	sp|Q7KZF4|SND1_HUMAN Staphylococcal nuclease domain-containing protein 1 OS=Homo sapiens OX=9606 GN=SND1 PE=1 SV=1	1	22	22	22	18	15	18	15	18	15	25.5	25.5	25.5	102	910	910	0	159.51	0.00086283	0.039232	0.040458	0.045533	0.0030991	0.0027521	0.033453	0.002908	0.0020037	0.13961	0.0081096	0.22571	0.22122	0.013623	0.004904	0.21889	0.0010979	0.03756	0.041443	0.041819	0.002723	0.0020579	0.033654	0.003068
Q7Z406	Q7Z406	3	1	1	Myosin-14	MYH14	sp|Q7Z406|MYH14_HUMAN Myosin-14 OS=Homo sapiens OX=9606 GN=MYH14 PE=1 SV=2	1	3	1	1	3	2	1	1	1	1	1.5	0.6	0.6	227.87	1995	1995	0	7.2046	0.0012985	0.062969	0.058157	0.067164	0.0052619	0.0038807	0.053617	0.0034363	0.0023547	0.12624	0.0094526	0.19449	0.19669	0.015106	0.0035461	0.19634	0.001144	0.057368	0.068332	0.063368	0.0055388	0.0036305	0.052365	0.0022513
Q86U42	Q86U42	1	1	1	Polyadenylate-binding protein 2	PABPN1	sp|Q86U42|PABP2_HUMAN Polyadenylate-binding protein 2 OS=Homo sapiens OX=9606 GN=PABPN1 PE=1 SV=3	1	1	1	1	1	0	1	0	1	0	3.6	3.6	3.6	32.749	306	306	0	6.8676	0.0028133	0.055893	0.063049	0.069483	0.0065323	0.0032366	0.050731	0.0040842	0.0027724	0.13042	0.012061	0.19552	0.19219	0.01513	0.0029404	0.19314	0	0	0	0	0	0	0	0
Q86V81	Q86V81	2	2	2	THO complex subunit 4	ALYREF	sp|Q86V81|THOC4_HUMAN THO complex subunit 4 OS=Homo sapiens OX=9606 GN=ALYREF PE=1 SV=3	1	2	2	2	2	2	2	2	2	2	17.1	17.1	17.1	26.888	257	257	0	24.684	0.0019004	0.044708	0.053378	0.046727	0.0063342	0.0037746	0.048876	0.0029774	0.002722	0.12442	0.0086936	0.21862	0.20096	0.017522	0.0071268	0.20824	0	0.058178	0.052327	0.059643	0.0057406	0.0064962	0.044504	0.0046144
Q8IYT4	Q8IYT4	1	1	1	Katanin p60 ATPase-containing subunit A-like 2	KATNAL2	sp|Q8IYT4|KATL2_HUMAN Katanin p60 ATPase-containing subunit A-like 2 OS=Homo sapiens OX=9606 GN=KATNAL2 PE=1 SV=3	1	1	1	1	1	1	1	1	1	1	2.2	2.2	2.2	61.252	538	538	0	7.2841	0.00089711	0.064542	0.066646	0.073758	0.0053102	0.0046893	0.057998	0.0024645	0.0030305	0.11683	0.0065356	0.1973	0.19177	0.0147	0.0062728	0.18726	0.0013087	0.051021	0.052399	0.056689	0.0037702	0.0026073	0.047046	0.0029419
Q8N257	Q8N257	8	3	1	Histone H2B type 3-B	HIST3H2BB	sp|Q8N257|H2B3B_HUMAN Histone H2B type 3-B OS=Homo sapiens OX=9606 GN=H2BU1 PE=1 SV=3	1	8	3	1	7	8	3	3	1	1	51.6	13.5	5.6	13.908	126	126	0	20.31	0.0012618	0.06983	0.069071	0.075154	0.004615	0.0036463	0.064699	0.0024437	0.0026616	0.11446	0.0066016	0.17646	0.20704	0.012045	0.004451	0.18965	0.00078629	0.072507	0.072386	0.086496	0.0060551	0.0044686	0.063977	0.002282
Q8NBS9	Q8NBS9	2	2	2	Thioredoxin domain-containing protein 5	TXNDC5	sp|Q8NBS9|TXND5_HUMAN Thioredoxin domain-containing protein 5 OS=Homo sapiens OX=9606 GN=TXNDC5 PE=1 SV=2	1	2	2	2	1	1	1	1	1	1	4.4	4.4	4.4	47.628	432	432	0	12.646	0.00088387	0.070769	0.079784	0.082382	0.0049376	0.0037473	0.063841	0.0029467	0.0030316	0.11493	0.0060573	0.18487	0.18171	0.010616	0.0040317	0.18545	0.0010229	0.077054	0.078374	0.08786	0.0059097	0.0046503	0.06441	0.0032067
Q8NC51	Q8NC51	8	8	8	Plasminogen activator inhibitor 1 RNA-binding protein	SERBP1	sp|Q8NC51|PAIRB_HUMAN Plasminogen activator inhibitor 1 RNA-binding protein OS=Homo sapiens OX=9606 GN=SERBP1 PE=1 SV=2	1	8	8	8	7	7	7	7	7	7	25.7	25.7	25.7	44.965	408	408	0	63.928	0.0012734	0.086979	0.089875	0.094238	0.0058911	0.0047241	0.077636	0.0030195	0.0037033	0.10567	0.0063902	0.1662	0.17094	0.011586	0.0040239	0.16654	0.0011229	0.082534	0.087965	0.095933	0.0056079	0.005345	0.076943	0.0021649
Q8TBY8	Q8TBY8	1	1	1	Polyamine-modulated factor 1-binding protein 1	PMFBP1	sp|Q8TBY8|PMFBP_HUMAN Polyamine-modulated factor 1-binding protein 1 OS=Homo sapiens OX=9606 GN=PMFBP1 PE=1 SV=3	1	1	1	1	0	1	0	1	0	1	0.7	0.7	0.7	117.49	1007	1007	0.0082418	5.8707	0	0	0	0	0	0	0	0	0	0	0	0	0	0	0	0	0.00061107	0.05275	0.057212	0.055791	0.0042255	0.0027604	0.049634	0.0021207
Q8TCT9	Q8TCT9	1	1	1	Minor histocompatibility antigen H13	HM13	sp|Q8TCT9|HM13_HUMAN Minor histocompatibility antigen H13 OS=Homo sapiens OX=9606 GN=HM13 PE=1 SV=1	1	1	1	1	1	1	1	1	1	1	2.4	2.4	2.4	41.488	377	377	0	7.1243	0	0.047343	0.066776	0.05321	0.0052302	0.0042705	0.041226	0.0022483	0.0029434	0.1269	0.0066261	0.20719	0.21148	0.011459	0.0066647	0.20644	0.00065737	0.0368	0.048314	0.051455	0.003507	0.003258	0.04288	0.0024195
Q8WUM4	Q8WUM4	1	1	1	Programmed cell death 6-interacting protein	PDCD6IP	sp|Q8WUM4|PDC6I_HUMAN Programmed cell death 6-interacting protein OS=Homo sapiens OX=9606 GN=PDCD6IP PE=1 SV=1	1	1	1	1	0	1	0	1	0	1	1.8	1.8	1.8	96.022	868	868	0	10.048	0	0	0	0	0	0	0	0	0	0	0	0	0	0	0	0	0.0015138	0.086973	0.090054	0.094625	0.0053569	0.0048767	0.06621	0.002118
Q8WW12	Q8WW12	2	2	2	PEST proteolytic signal-containing nuclear protein	PCNP	sp|Q8WW12|PCNP_HUMAN PEST proteolytic signal-containing nuclear protein OS=Homo sapiens OX=9606 GN=PCNP PE=1 SV=2	1	2	2	2	2	2	2	2	2	2	12.9	12.9	12.9	18.925	178	178	0	15.155	0.00098215	0.060432	0.061288	0.072677	0.0055702	0.0038981	0.050163	0.002299	0.0027451	0.12119	0.0068674	0.2068	0.18987	0.012209	0.0047226	0.19828	0.00065937	0.061157	0.064003	0.071413	0.0046351	0.0042065	0.057419	0.0025277
Q8WWM9	Q8WWM9	4	4	4	Cytoglobin	CYGB	sp|Q8WWM9|CYGB_HUMAN Cytoglobin OS=Homo sapiens OX=9606 GN=CYGB PE=1 SV=1	1	4	4	4	3	3	3	3	3	3	17.9	17.9	17.9	21.404	190	190	0	24.393	0.00074705	0.020485	0.01835	0.020407	0.0021597	0.0014202	0.017158	0.0022123	0.0013172	0.15883	0.0062922	0.25985	0.24959	0.01546	0.0043208	0.24786	0	0.0066647	0.0051714	0.0057023	0.0034055	0.0020641	0.005472	0.0028266
Q92688	Q92688	3	3	3	Acidic leucine-rich nuclear phosphoprotein 32 family member B	ANP32B	sp|Q92688|AN32B_HUMAN Acidic leucine-rich nuclear phosphoprotein 32 family member B OS=Homo sapiens OX=9606 GN=ANP32B PE=1 SV=1	1	3	3	3	2	3	2	3	2	3	10	10	10	28.787	251	251	0	21.215	0.0018704	0.086211	0.091714	0.094119	0.006503	0.0049713	0.078368	0.0026328	0.0028058	0.1044	0.0062157	0.16488	0.1788	0.010705	0.003718	0.16861	0.0013069	0.103	0.10975	0.12251	0.0079856	0.0070947	0.089451	0.0027125
Q92804	Q92804	4	2	2	TATA-binding protein-associated factor 2N	TAF15	sp|Q92804|RBP56_HUMAN TATA-binding protein-associated factor 2N OS=Homo sapiens OX=9606 GN=TAF15 PE=1 SV=1	1	4	2	2	3	2	2	0	2	0	11.7	7.8	7.8	61.829	592	592	0	10.889	0.0010318	0.1066	0.099374	0.11737	0.0067199	0.0072563	0.097963	0.0011059	0.0027998	0.091797	0.0058019	0.13959	0.16031	0.011151	0.0035332	0.14759	0	0	0	0	0	0	0	0
Q92841	Q92841	8	3	3	Probable ATP-dependent RNA helicase DDX17	DDX17	sp|Q92841|DDX17_HUMAN Probable ATP-dependent RNA helicase DDX17 OS=Homo sapiens OX=9606 GN=DDX17 PE=1 SV=2	1	8	3	3	8	6	3	2	3	2	12.1	4.9	4.9	80.272	729	729	0	20.468	0.0010586	0.052139	0.05909	0.061126	0.0036911	0.003151	0.047271	0.0025362	0.0022126	0.1257	0.0086148	0.20872	0.20456	0.012902	0.0053525	0.19882	0.0011648	0.060199	0.061838	0.067856	0.0048294	0.0061415	0.052055	0.0012476
Q92945	Q92945	11	11	6	Far upstream element-binding protein 2	KHSRP	sp|Q92945|FUBP2_HUMAN Far upstream element-binding protein 2 OS=Homo sapiens OX=9606 GN=KHSRP PE=1 SV=4	1	11	11	6	7	7	7	7	5	3	15.6	15.6	11.1	73.114	711	711	0	74.618	0.00095626	0.061355	0.067118	0.069346	0.0046398	0.0041964	0.052481	0.002675	0.0031189	0.11992	0.0058253	0.20425	0.19136	0.011763	0.0042624	0.19091	0.0011847	0.059814	0.064235	0.06836	0.0049063	0.0036767	0.053534	0.0026542
Q92994	Q92994	1	1	1	Transcription factor IIIB 90 kDa subunit	BRF1	sp|Q92994|TF3B_HUMAN Transcription factor IIIB 90 kDa subunit OS=Homo sapiens OX=9606 GN=BRF1 PE=1 SV=1	1	1	1	1	0	1	0	1	0	1	1.2	1.2	1.2	73.839	677	677	0.0014388	6.2526	0	0	0	0	0	0	0	0	0	0	0	0	0	0	0	0	0.0007989	0.040219	0.044021	0.043648	0.0030465	0.0018805	0.034812	0.0020816
Q93045	Q93045	4	1	1	Stathmin-2	STMN2	sp|Q93045|STMN2_HUMAN Stathmin-2 OS=Homo sapiens OX=9606 GN=STMN2 PE=1 SV=3	1	4	1	1	4	4	1	1	1	1	15.1	5.6	5.6	20.828	179	179	0	7.5207	0.0012237	0.11023	0.1141	0.11881	0.0074755	0.006206	0.10058	0.0022259	0.0051909	0.086684	0.0045272	0.1392	0.14728	0.008538	0.0037019	0.14402	0.0011413	0.11552	0.11826	0.12118	0.009123	0.0063847	0.10273	0.0019662
Q969H8	Q969H8	2	2	2	Myeloid-derived growth factor	MYDGF	sp|Q969H8|MYDGF_HUMAN Myeloid-derived growth factor OS=Homo sapiens OX=9606 GN=MYDGF PE=1 SV=1	1	2	2	2	1	1	1	1	1	1	13.9	13.9	13.9	18.795	173	173	0	14.83	0.0012369	0.061572	0.065301	0.069929	0.0039644	0.0028001	0.05365	0.0031862	0.0019769	0.12305	0.0099397	0.19059	0.20506	0.014002	0.003895	0.18985	0.0014195	0.045383	0.057648	0.061505	0.003642	0.0034286	0.046608	0.003342
Q969Q0	Q969Q0	2	2	1	60S ribosomal protein L36a-like	RPL36AL	sp|Q969Q0|RL36L_HUMAN 60S ribosomal protein L36a-like OS=Homo sapiens OX=9606 GN=RPL36AL PE=1 SV=3	1	2	2	1	0	2	0	2	0	1	17	17	9.4	12.469	106	106	0	12.522	0	0	0	0	0	0	0	0	0	0	0	0	0	0	0	0	0.00077366	0.058765	0.062749	0.062587	0.0044366	0.0038222	0.051919	0.0022606
Q96AE4;Q96I24	Q96AE4	7;2	2;0	2;0	Far upstream element-binding protein 1	FUBP1	sp|Q96AE4|FUBP1_HUMAN Far upstream element-binding protein 1 OS=Homo sapiens OX=9606 GN=FUBP1 PE=1 SV=3	2	7	2	2	4	5	2	1	2	1	6.7	3	3	67.56	644	644;572	0	11.223	0.0019386	0.063345	0.081321	0.074919	0.0027231	0.0060754	0.065128	0.0028992	0.0039519	0.11052	0.0065368	0.19654	0.19569	0.014667	0.0019519	0.17373	0.0018003	0.065508	0.076135	0.077565	0.0048946	0.0025682	0.060789	0.0018896
Q96AG4	Q96AG4	5	5	5	Leucine-rich repeat-containing protein 59	LRRC59	sp|Q96AG4|LRC59_HUMAN Leucine-rich repeat-containing protein 59 OS=Homo sapiens OX=9606 GN=LRRC59 PE=1 SV=1	1	5	5	5	4	3	4	3	4	3	15	15	15	34.93	307	307	0	35.636	0.00058432	0.037625	0.041161	0.041043	0.0024359	0.0019555	0.031703	0.0030003	0.0014951	0.13634	0.0090504	0.23356	0.21449	0.01327	0.004401	0.22625	0.00085356	0.038532	0.038975	0.041955	0.002263	0.0021798	0.030969	0.0031659
Q96B49	Q96B49	1	1	1	Mitochondrial import receptor subunit TOM6 homolog	TOMM6	sp|Q96B49|TOM6_HUMAN Mitochondrial import receptor subunit TOM6 homolog OS=Homo sapiens OX=9606 GN=TOMM6 PE=1 SV=1	1	1	1	1	1	0	1	0	1	0	18.9	18.9	18.9	8.0019	74	74	0.0015267	6.7265	0.0026938	0.091791	0.083377	0.090728	0.0084785	0.0049934	0.077325	0.0026192	0.0026439	0.10503	0.0079002	0.17439	0.16931	0.014808	0.0065586	0.1627	0	0	0	0	0	0	0	0
Q96FW1	Q96FW1	2	2	2	Ubiquitin thioesterase OTUB1	OTUB1	sp|Q96FW1|OTUB1_HUMAN Ubiquitin thioesterase OTUB1 OS=Homo sapiens OX=9606 GN=OTUB1 PE=1 SV=2	1	2	2	2	1	2	1	2	1	2	7	7	7	31.284	271	271	0	13.977	0	0	0	0	0	0	0	0	0	0	0	0	0	0	0	0	0.0023389	0.058365	0.060815	0.045713	0.0078368	0.0071079	0.04607	0.0041139
Q96I99	Q96I99	3	3	3	Succinyl-CoA ligase [GDP-forming] subunit beta, mitochondrial	SUCLG2	sp|Q96I99|SUCB2_HUMAN Succinate--CoA ligase [GDP-forming] subunit beta, mitochondrial OS=Homo sapiens OX=9606 GN=SUCLG2 PE=1 SV=2	1	3	3	3	1	3	1	3	1	3	8.6	8.6	8.6	46.51	432	432	0	23.36	0	0.021769	0.022894	0.025314	0.0025607	0.0015884	0.020896	0.0042087	0.0013297	0.14869	0.0090332	0.2372	0.24228	0.016309	0.0048338	0.24109	0.00071114	0.022076	0.02151	0.023331	0.0020489	0.0015099	0.017785	0.0027451
Q96KP4	Q96KP4	1	1	1	Cytosolic non-specific dipeptidase	CNDP2	sp|Q96KP4|CNDP2_HUMAN Cytosolic non-specific dipeptidase OS=Homo sapiens OX=9606 GN=CNDP2 PE=1 SV=2	1	1	1	1	1	1	1	1	1	1	3.6	3.6	3.6	52.878	475	475	0	8.5164	0.0014971	0.063264	0.066023	0.07205	0.0088323	0.0044594	0.05547	0.0036311	0.0045416	0.11792	0.0062776	0.18995	0.20064	0.01574	0.0071798	0.18253	0.0012187	0.055924	0.058508	0.065151	0.0064649	0.0048443	0.051571	0.0031216
Q99436	Q99436	2	2	2	Proteasome subunit beta type-7	PSMB7	sp|Q99436|PSB7_HUMAN Proteasome subunit beta type-7 OS=Homo sapiens OX=9606 GN=PSMB7 PE=1 SV=1	1	2	2	2	2	1	2	1	2	1	6.9	6.9	6.9	29.965	277	277	0	13.342	0.0019158	0.064243	0.067165	0.071884	0.0050921	0.0029937	0.057583	0.0038994	0.0031713	0.12362	0.0067186	0.20263	0.18833	0.011524	0.0038528	0.18537	0.00118	0.058158	0.065278	0.064488	0.0030582	0.0029414	0.058135	0.0052057
Q99497	Q99497	8	8	8	Protein deglycase DJ-1	PARK7	sp|Q99497|PARK7_HUMAN Parkinson disease protein 7 OS=Homo sapiens OX=9606 GN=PARK7 PE=1 SV=2	1	8	8	8	7	8	7	8	7	8	47.1	47.1	47.1	19.891	189	189	0	62.988	0.00049572	0.046261	0.04881	0.050844	0.0033031	0.0022477	0.041672	0.00255	0.0016423	0.13433	0.0076033	0.21383	0.21227	0.012141	0.0043089	0.21321	0.00058106	0.04411	0.048951	0.04979	0.0031797	0.0024362	0.040022	0.0023843
Q99536	Q99536	5	5	5	Synaptic vesicle membrane protein VAT-1 homolog	VAT1	sp|Q99536|VAT1_HUMAN Synaptic vesicle membrane protein VAT-1 homolog OS=Homo sapiens OX=9606 GN=VAT1 PE=1 SV=2	1	5	5	5	4	4	4	4	4	4	15	15	15	41.92	393	393	0	38.061	0.00084292	0.032202	0.034287	0.035862	0.0036207	0.0022112	0.027375	0.0029266	0.0020453	0.14189	0.0078411	0.22841	0.2265	0.016654	0.0065865	0.22907	0.00067575	0.029883	0.033749	0.031114	0.002037	0.0018263	0.026614	0.0028067
Q99623	Q99623	14	14	14	Prohibitin-2	PHB2	sp|Q99623|PHB2_HUMAN Prohibitin-2 OS=Homo sapiens OX=9606 GN=PHB2 PE=1 SV=2	1	14	14	14	10	14	10	14	10	14	47.2	47.2	47.2	33.296	299	299	0	108.73	0.00079746	0.036192	0.041769	0.043287	0.0026264	0.0017656	0.032513	0.0022187	0.0017251	0.13873	0.006991	0.22725	0.22832	0.012543	0.0041364	0.22149	0.00068058	0.037237	0.041534	0.043169	0.0028662	0.0024782	0.035404	0.0026577
Q99714	Q99714	2	2	2	3-hydroxyacyl-CoA dehydrogenase type-2	HSD17B10	sp|Q99714|HCD2_HUMAN 3-hydroxyacyl-CoA dehydrogenase type-2 OS=Homo sapiens OX=9606 GN=HSD17B10 PE=1 SV=3	1	2	2	2	0	2	0	2	0	2	15.3	15.3	15.3	26.923	261	261	0	22.917	0	0	0	0	0	0	0	0	0	0	0	0	0	0	0	0	0.0016479	0.062253	0.067668	0.075562	0.0062251	0.0055622	0.055613	0.0064879
Q99729	Q99729	5	5	5	Heterogeneous nuclear ribonucleoprotein A/B	HNRNPAB	sp|Q99729|ROAA_HUMAN Heterogeneous nuclear ribonucleoprotein A/B OS=Homo sapiens OX=9606 GN=HNRNPAB PE=1 SV=2	1	5	5	5	4	3	4	3	4	3	14.2	14.2	14.2	36.224	332	332	0	33.408	0.00032613	0.049521	0.054407	0.056382	0.0031773	0.0029546	0.046564	0.0021372	0.0017851	0.13103	0.0060971	0.20966	0.21749	0.0091254	0.004415	0.21112	0.002295	0.048559	0.054644	0.053907	0.0056413	0.0044819	0.042136	0.0028419
Q99798	Q99798	1	1	1	Aconitate hydratase, mitochondrial	ACO2	sp|Q99798|ACON_HUMAN Aconitate hydratase, mitochondrial OS=Homo sapiens OX=9606 GN=ACO2 PE=1 SV=2	1	1	1	1	0	1	0	1	0	1	2.4	2.4	2.4	85.424	780	780	0	6.9804	0	0	0	0	0	0	0	0	0	0	0	0	0	0	0	0	0	0.028708	0.036199	0.035682	0.0018605	0.0025597	0.033681	0.0015155
Q99832	Q99832	9	9	9	T-complex protein 1 subunit eta	CCT7	sp|Q99832|TCPH_HUMAN T-complex protein 1 subunit eta OS=Homo sapiens OX=9606 GN=CCT7 PE=1 SV=2	1	9	9	9	6	6	6	6	6	6	18.2	18.2	18.2	59.366	543	543	0	65.303	0.0012417	0.062442	0.066382	0.069691	0.0043471	0.0032915	0.051864	0.0031397	0.0025151	0.11998	0.0075048	0.19811	0.19092	0.012543	0.0046739	0.19661	0.00088777	0.060694	0.06528	0.066232	0.0040099	0.0032714	0.053534	0.0024635
Q99873	Q99873	1	1	1	Protein arginine N-methyltransferase 1	PRMT1	sp|Q99873|ANM1_HUMAN Protein arginine N-methyltransferase 1 OS=Homo sapiens OX=9606 GN=PRMT1 PE=1 SV=3	1	1	1	1	1	0	1	0	1	0	3	3	3	42.461	371	371	0	6.864	0	0.046191	0.051155	0.05228	0.00433	0.0041154	0.042378	0.0027073	0.0022136	0.1348	0.0064783	0.21325	0.21625	0.013496	0.0057135	0.20464	0	0	0	0	0	0	0	0
Q99880;Q96A08	Q99880;Q96A08	8;4	8;4	0;0	Histone H2B type 1-L;Histone H2B type 1-A	HIST1H2BL;HIST1H2BA	sp|Q99880|H2B1L_HUMAN Histone H2B type 1-L OS=Homo sapiens OX=9606 GN=H2BC13 PE=1 SV=3;sp|Q96A08|H2B1A_HUMAN Histone H2B type 1-A OS=Homo sapiens OX=9606 GN=H2BC1 PE=1 SV=3	2	8	8	0	7	8	7	8	0	0	51.6	51.6	0	13.952	126	126;127	0	56.461	0.00068931	0.057791	0.071904	0.064105	0.0049909	0.003463	0.055213	0.0021377	0.002208	0.11011	0.0055093	0.19218	0.19384	0.012045	0.0047148	0.20104	0.00075176	0.058681	0.058293	0.06329	0.0040409	0.0031077	0.051474	0.0024274
Q9BQE3	Q9BQE3	13	1	1	Tubulin alpha-1C chain	TUBA1C	sp|Q9BQE3|TBA1C_HUMAN Tubulin alpha-1C chain OS=Homo sapiens OX=9606 GN=TUBA1C PE=1 SV=1	1	13	1	1	11	13	1	1	1	1	31.6	6	6	49.895	449	449	0	7.1986	0	0.04418	0.036491	0.038936	0.0047186	0	0.028678	0	0	0.14275	0.0080819	0.25368	0.2135	0.015738	0	0.21324	0	0.032257	0.036567	0.039516	0.0032774	0.0046288	0.033724	0.0024685
Q9BTT0	Q9BTT0	2	2	2	Acidic leucine-rich nuclear phosphoprotein 32 family member E	ANP32E	sp|Q9BTT0|AN32E_HUMAN Acidic leucine-rich nuclear phosphoprotein 32 family member E OS=Homo sapiens OX=9606 GN=ANP32E PE=1 SV=1	1	2	2	2	2	1	2	1	2	1	5.2	5.2	5.2	30.692	268	268	0	16.037	0.001849	0.092885	0.096109	0.10771	0.010262	0.0082359	0.085058	0.0020782	0.00616	0.093679	0.0053566	0.15807	0.15612	0.011655	0.0050198	0.15975	0.0016246	0.090095	0.097538	0.1087	0.01002	0.0085214	0.077147	0.0034769
Q9BVC6	Q9BVC6	1	1	1	Transmembrane protein 109	TMEM109	sp|Q9BVC6|TM109_HUMAN Transmembrane protein 109 OS=Homo sapiens OX=9606 GN=TMEM109 PE=1 SV=1	1	1	1	1	1	0	1	0	1	0	4.9	4.9	4.9	26.21	243	243	0.0014771	6.4626	0.0015103	0.044503	0.051848	0.050288	0.0034623	0.0023062	0.040068	0.0048301	0.0020627	0.13834	0.0095499	0.21371	0.20771	0.015245	0.0042783	0.2103	0	0	0	0	0	0	0	0
Q9BXP5	Q9BXP5	1	1	1	Serrate RNA effector molecule homolog	SRRT	sp|Q9BXP5|SRRT_HUMAN Serrate RNA effector molecule homolog OS=Homo sapiens OX=9606 GN=SRRT PE=1 SV=1	1	1	1	1	0	1	0	1	0	1	1.1	1.1	1.1	100.67	876	876	0.0041958	6.0339	0	0	0	0	0	0	0	0	0	0	0	0	0	0	0	0	0	0	0	0	0	0	0	0
Q9BY32	Q9BY32	1	1	1	Inosine triphosphate pyrophosphatase	ITPA	sp|Q9BY32|ITPA_HUMAN Inosine triphosphate pyrophosphatase OS=Homo sapiens OX=9606 GN=ITPA PE=1 SV=2	1	1	1	1	0	1	0	1	0	1	8.8	8.8	8.8	21.445	194	194	0	7.0537	0	0	0	0	0	0	0	0	0	0	0	0	0	0	0	0	0.0029639	0.061768	0.064379	0.083118	0.0056409	0.0085298	0.071598	0.0032166
Q9BZH6	Q9BZH6	1	1	1	WD repeat-containing protein 11	WDR11	sp|Q9BZH6|WDR11_HUMAN WD repeat-containing protein 11 OS=Homo sapiens OX=9606 GN=WDR11 PE=1 SV=1	1	1	1	1	1	1	1	1	1	1	0.7	0.7	0.7	136.68	1224	1224	0.0014881	6.5509	0.00066044	0.025429	0.029841	0.029886	0.0010678	0.0010798	0.026683	0.0029835	0.0010614	0.14689	0.0066695	0.22941	0.24891	0.010869	0.0044397	0.23412	0.0004223	0.027691	0.028624	0.028118	0.0014395	0.0010786	0.023267	0.0020874
Q9BZZ5	Q9BZZ5	1	1	1	Apoptosis inhibitor 5	API5	sp|Q9BZZ5|API5_HUMAN Apoptosis inhibitor 5 OS=Homo sapiens OX=9606 GN=API5 PE=1 SV=3	1	1	1	1	0	1	0	1	0	1	2.1	2.1	2.1	59.004	524	524	0.0014903	6.5554	0	0	0	0	0	0	0	0	0	0	0	0	0	0	0	0	0.0031722	0.055387	0.049059	0.056793	0.0043095	0.0020621	0.042439	0.004705
Q9GZT3	Q9GZT3	1	1	1	SRA stem-loop-interacting RNA-binding protein, mitochondrial	SLIRP	sp|Q9GZT3|SLIRP_HUMAN SRA stem-loop-interacting RNA-binding protein, mitochondrial OS=Homo sapiens OX=9606 GN=SLIRP PE=1 SV=1	1	1	1	1	0	1	0	1	0	1	12.8	12.8	12.8	12.349	109	109	0	7.0304	0	0	0	0	0	0	0	0	0	0	0	0	0	0	0	0	0.0058507	0.05321	0.049951	0.055947	0.0019787	0.0027073	0.045673	0.0042873
Q9H0U4;Q92928	Q9H0U4	7;3	2;1	2;1	Ras-related protein Rab-1B	RAB1B	sp|Q9H0U4|RAB1B_HUMAN Ras-related protein Rab-1B OS=Homo sapiens OX=9606 GN=RAB1B PE=1 SV=1	2	7	2	2	6	6	1	1	1	1	35.8	14.9	14.9	22.171	201	201;201	0	11.334	0	0.049775	0.064773	0.056729	0.0030821	0.0038089	0.043143	0	0	0.13713	0.012362	0.21152	0.19956	0.016833	0.0033461	0.19794	0	0	0	0	0	0	0	0
Q9H1E3	Q9H1E3	4	4	4	Nuclear ubiquitous casein and cyclin-dependent kinase substrate 1	NUCKS1	sp|Q9H1E3|NUCKS_HUMAN Nuclear ubiquitous casein and cyclin-dependent kinase substrate 1 OS=Homo sapiens OX=9606 GN=NUCKS1 PE=1 SV=1	1	4	4	4	4	3	4	3	4	3	10.3	10.3	10.3	27.296	243	243	0	24.591	0.00062173	0.097002	0.10546	0.11096	0.0056134	0.0043187	0.086121	0.002089	0.0025967	0.099536	0.004252	0.15241	0.16097	0.0094294	0.0035046	0.15646	0.00063126	0.095624	0.10403	0.10819	0.0055368	0.0038134	0.086965	0.0020554
Q9H299	Q9H299	5	5	5	SH3 domain-binding glutamic acid-rich-like protein 3	SH3BGRL3	sp|Q9H299|SH3L3_HUMAN SH3 domain-binding glutamic acid-rich-like protein 3 OS=Homo sapiens OX=9606 GN=SH3BGRL3 PE=1 SV=1	1	5	5	5	4	4	4	4	4	4	47.3	47.3	47.3	10.438	93	93	0	40.066	0.00083955	0.080115	0.083037	0.087606	0.0048335	0.0036456	0.072159	0.0022135	0.0024022	0.10798	0.0048672	0.17257	0.18225	0.0084563	0.0034062	0.17154	0.0007761	0.081936	0.077009	0.096145	0.0049589	0.0040165	0.074955	0.0020731
Q9H3K6	Q9H3K6	3	3	3	BolA-like protein 2	BOLA2	sp|Q9H3K6|BOLA2_HUMAN BolA-like protein 2 OS=Homo sapiens OX=9606 GN=BOLA2 PE=1 SV=1	1	3	3	3	1	2	1	2	1	2	37.2	37.2	37.2	10.116	86	86	0	23.508	0.00084607	0.046638	0.052521	0.054933	0.0044255	0.0052723	0.044299	0.0023831	0.0027073	0.12983	0.0070392	0.20606	0.21156	0.016596	0.0067347	0.20815	0.00069847	0.045062	0.047597	0.048283	0.0051141	0.0028648	0.046574	0.0029771
Q9H444	Q9H444	1	1	1	Charged multivesicular body protein 4b	CHMP4B	sp|Q9H444|CHM4B_HUMAN Charged multivesicular body protein 4b OS=Homo sapiens OX=9606 GN=CHMP4B PE=1 SV=1	1	1	1	1	0	1	0	1	0	1	7.1	7.1	7.1	24.95	224	224	0	7.1203	0	0	0	0	0	0	0	0	0	0	0	0	0	0	0	0	0.0024994	0.063296	0.069761	0.078055	0.0071165	0.0051692	0.064993	0.0020814
Q9H773	Q9H773	1	1	1	dCTP pyrophosphatase 1	DCTPP1	sp|Q9H773|DCTP1_HUMAN dCTP pyrophosphatase 1 OS=Homo sapiens OX=9606 GN=DCTPP1 PE=1 SV=1	1	1	1	1	1	0	1	0	1	0	7.6	7.6	7.6	18.681	170	170	0.0014306	6.1877	0.0030005	0.13809	0.14372	0.16425	0.006454	0.0057883	0.10205	0	0.0056115	0.081589	0	0.12367	0.11866	0.0029842	0	0.10413	0	0	0	0	0	0	0	0
Q9H8Y8	Q9H8Y8	1	1	1	Golgi reassembly-stacking protein 2	GORASP2	sp|Q9H8Y8|GORS2_HUMAN Golgi reassembly-stacking protein 2 OS=Homo sapiens OX=9606 GN=GORASP2 PE=1 SV=3	1	1	1	1	1	1	1	1	1	1	1.8	1.8	1.8	47.145	452	452	0.0041899	6.0337	0	0	0	0	0	0	0	0	0	0	0	0	0	0	0	0	0	0.066168	0.077487	0.080201	0.0037562	0.0028472	0.05964	0.0012833
Q9HB71	Q9HB71	7	7	6	Calcyclin-binding protein	CACYBP	sp|Q9HB71|CYBP_HUMAN Calcyclin-binding protein OS=Homo sapiens OX=9606 GN=CACYBP PE=1 SV=2	1	7	7	6	5	5	5	5	5	5	35.5	35.5	35.5	26.21	228	228	0	57.05	0.00071472	0.063074	0.063998	0.071074	0.0046827	0.0038772	0.053207	0.0032602	0.0025393	0.12223	0.0072893	0.19875	0.19063	0.013738	0.0037445	0.18751	0.00093871	0.065116	0.072504	0.074552	0.0043906	0.0042394	0.055135	0.0028064
Q9NQC3	Q9NQC3	1	1	1	Reticulon-4	RTN4	sp|Q9NQC3|RTN4_HUMAN Reticulon-4 OS=Homo sapiens OX=9606 GN=RTN4 PE=1 SV=2	1	1	1	1	1	0	1	0	1	0	1.1	1.1	1.1	129.93	1192	1192	0	7.3247	0	0.048602	0.046158	0.04715	0.0019182	0.0036171	0.040944	0.0015205	0.0020218	0.12993	0.01018	0.20969	0.22448	0.012826	0.0039608	0.217	0	0	0	0	0	0	0	0
Q9NQP4	Q9NQP4	1	1	1	Prefoldin subunit 4	PFDN4	sp|Q9NQP4|PFD4_HUMAN Prefoldin subunit 4 OS=Homo sapiens OX=9606 GN=PFDN4 PE=1 SV=1	1	1	1	1	1	1	1	1	1	1	8.2	8.2	8.2	15.314	134	134	0	6.7958	0.0020947	0.081008	0.080388	0.0869	0.0074045	0.0051988	0.064379	0.0030835	0.0025252	0.107	0.0068245	0.17421	0.18256	0.013683	0.0034297	0.17931	0.00070706	0.070128	0.075353	0.083022	0.0088428	0.0075398	0.062731	0.0021205
Q9NR30;Q9BQ39	Q9NR30;Q9BQ39	2;1	2;1	2;1	Nucleolar RNA helicase 2;ATP-dependent RNA helicase DDX50	DDX21;DDX50	sp|Q9NR30|DDX21_HUMAN Nucleolar RNA helicase 2 OS=Homo sapiens OX=9606 GN=DDX21 PE=1 SV=5;sp|Q9BQ39|DDX50_HUMAN ATP-dependent RNA helicase DDX50 OS=Homo sapiens OX=9606 GN=DDX50 PE=1 SV=1	2	2	2	2	1	2	1	2	1	2	4	4	4	87.343	783	783;737	0	14.577	0	0.061063	0.053827	0.065307	0.0059267	0.0063701	0.055911	0.0015533	0.0050177	0.11373	0.0077663	0.20581	0.20038	0.01444	0.0059719	0.19693	0.0013885	0.066862	0.062158	0.072603	0.0044239	0.0038612	0.053634	0.0033531
Q9NR31	Q9NR31	2	2	2	GTP-binding protein SAR1a	SAR1A	sp|Q9NR31|SAR1A_HUMAN GTP-binding protein SAR1a OS=Homo sapiens OX=9606 GN=SAR1A PE=1 SV=1	1	2	2	2	1	2	1	2	1	2	10.1	10.1	10.1	22.367	198	198	0	13.269	0.0010378	0.054701	0.056284	0.062717	0.0033049	0.0034843	0.049561	0.0030819	0.0024035	0.12592	0.0087276	0.20606	0.20267	0.016866	0.0056844	0.19749	0.001044	0.052062	0.057444	0.072002	0.0027099	0.0046268	0.04849	0.0031771
Q9NRV9	Q9NRV9	3	3	3	Heme-binding protein 1	HEBP1	sp|Q9NRV9|HEBP1_HUMAN Heme-binding protein 1 OS=Homo sapiens OX=9606 GN=HEBP1 PE=1 SV=1	1	3	3	3	1	2	1	2	1	2	18	18	18	21.097	189	189	0	27.805	0	0.025202	0.025731	0.023207	0.0021534	0.0019864	0.020394	0.0030833	0.0014978	0.14918	0.0085335	0.23555	0.24206	0.013157	0.0057242	0.24254	0.00060282	0.030516	0.037583	0.036711	0.0030719	0.0020996	0.026961	0.0021464
Q9NTK5	Q9NTK5	2	2	2	Obg-like ATPase 1	OLA1	sp|Q9NTK5|OLA1_HUMAN Obg-like ATPase 1 OS=Homo sapiens OX=9606 GN=OLA1 PE=1 SV=2	1	2	2	2	2	0	2	0	2	0	5.6	5.6	5.6	44.743	396	396	0	16.717	0.0011635	0.084658	0.089511	0.099018	0.0054049	0.0054006	0.074244	0.0028025	0.002667	0.10844	0.0053936	0.17343	0.16339	0.010753	0.0036472	0.17007	0	0	0	0	0	0	0	0
Q9NUQ9	Q9NUQ9	1	1	1	Protein FAM49B	FAM49B	sp|Q9NUQ9|CYRIB_HUMAN CYFIP-related Rac1 interactor B OS=Homo sapiens OX=9606 GN=CYRIB PE=1 SV=1	1	1	1	1	1	0	1	0	1	0	4	4	4	36.748	324	324	0	7.3109	0.0017294	0.071745	0.080558	0.086167	0.009263	0.0097366	0.074732	0.0033805	0.0048714	0.10437	0.0076201	0.17936	0.18493	0.01007	0.0039244	0.16754	0	0	0	0	0	0	0	0
Q9NVI7;Q5T2N8	Q9NVI7;Q5T2N8	6;5	6;5	2;2	ATPase family AAA domain-containing protein 3A;ATPase family AAA domain-containing protein 3C	ATAD3A;ATAD3C	sp|Q9NVI7|ATD3A_HUMAN ATPase family AAA domain-containing protein 3A OS=Homo sapiens OX=9606 GN=ATAD3A PE=1 SV=2;sp|Q5T2N8|ATD3C_HUMAN ATPase family AAA domain-containing protein 3C OS=Homo sapiens OX=9606 GN=ATAD3C PE=2 SV=2	2	6	6	2	6	3	6	3	2	0	9.3	9.3	4.3	71.368	634	634;411	0	36.025	0.0014823	0.047801	0.050984	0.042768	0.0022987	0.0023932	0.03207	0.0021386	0.0015795	0.13257	0.0060492	0.24995	0.20373	0.016823	0.0052745	0.2047	0.00058802	0.042792	0.041785	0.051666	0.0020162	0.0021719	0.036731	0.0030063
Q9NX63	Q9NX63	3	3	3	MICOS complex subunit MIC19	CHCHD3	sp|Q9NX63|MIC19_HUMAN MICOS complex subunit MIC19 OS=Homo sapiens OX=9606 GN=CHCHD3 PE=1 SV=1	1	3	3	3	1	3	1	3	1	3	11	11	11	26.152	227	227	0	17.992	0	0.035951	0.037169	0.040729	0.0022785	0.0024134	0.037	0.0022899	0.0016397	0.14315	0.0071872	0.22336	0.23237	0.0090727	0.0025596	0.22283	0.00056725	0.0412	0.041773	0.04818	0.002747	0.0025388	0.03531	0.0022025
Q9P258	Q9P258	5	5	5	Protein RCC2	RCC2	sp|Q9P258|RCC2_HUMAN Protein RCC2 OS=Homo sapiens OX=9606 GN=RCC2 PE=1 SV=2	1	5	5	5	5	4	5	4	5	4	9.4	9.4	9.4	56.084	522	522	0	39.986	0.0013762	0.071221	0.082379	0.084287	0.0046943	0.0043338	0.065197	0.0029078	0.0022311	0.12185	0.0070182	0.18237	0.17697	0.010928	0.0036281	0.17975	0.0005343	0.07399	0.078553	0.08165	0.0061577	0.0050209	0.064243	0.0021769
Q9P2E9	Q9P2E9	4	4	4	Ribosome-binding protein 1	RRBP1	sp|Q9P2E9|RRBP1_HUMAN Ribosome-binding protein 1 OS=Homo sapiens OX=9606 GN=RRBP1 PE=1 SV=5	1	4	4	4	4	2	4	2	4	2	15.2	15.2	15.2	152.45	1410	1410	0	25.878	0.0003638	0.03621	0.037359	0.036309	0.0022288	0.0025492	0.030207	0.0025982	0.0020038	0.13961	0.0080256	0.21816	0.23862	0.013792	0.006071	0.2259	0.00056511	0.033341	0.038661	0.039329	0.003539	0.002036	0.031257	0.002489
Q9UBE0	Q9UBE0	2	2	2	SUMO-activating enzyme subunit 1;SUMO-activating enzyme subunit 1, N-terminally processed	SAE1	sp|Q9UBE0|SAE1_HUMAN SUMO-activating enzyme subunit 1 OS=Homo sapiens OX=9606 GN=SAE1 PE=1 SV=1	1	2	2	2	2	0	2	0	2	0	9.8	9.8	9.8	38.449	346	346	0	12.199	0.00068432	0.060699	0.068585	0.06863	0.0036084	0.0050394	0.054749	0.0017876	0.0032278	0.11479	0.0060495	0.2163	0.19071	0.01504	0.0078174	0.18228	0	0	0	0	0	0	0	0
Q9UBI6	Q9UBI6	2	2	2	Guanine nucleotide-binding protein G(I)/G(S)/G(O) subunit gamma-12	GNG12	sp|Q9UBI6|GBG12_HUMAN Guanine nucleotide-binding protein G(I)/G(S)/G(O) subunit gamma-12 OS=Homo sapiens OX=9606 GN=GNG12 PE=1 SV=3	1	2	2	2	2	1	2	1	2	1	25	25	25	8.0061	72	72	0	13.148	0.00083162	0.027215	0.033079	0.032494	0.0027171	0.0017188	0.022304	0.0032078	0.0011803	0.14795	0.0075025	0.23521	0.23282	0.011658	0.0032577	0.23684	0	0.012629	0.015148	0.012868	0	0	0.011358	0.0021676
Q9UBM7	Q9UBM7	4	4	4	7-dehydrocholesterol reductase	DHCR7	sp|Q9UBM7|DHCR7_HUMAN 7-dehydrocholesterol reductase OS=Homo sapiens OX=9606 GN=DHCR7 PE=1 SV=1	1	4	4	4	2	2	2	2	2	2	6.9	6.9	6.9	54.489	475	475	0	24.038	0.0008932	0.036785	0.036094	0.040221	0.0030977	0.0020725	0.028083	0.003208	0.0024936	0.14091	0.0087081	0.23479	0.22471	0.014612	0.0045294	0.21879	0	0.038069	0.038322	0.042829	0.0015969	0.0016347	0.030342	0.0037175
Q9UBQ5	Q9UBQ5	1	1	1	Eukaryotic translation initiation factor 3 subunit K	EIF3K	sp|Q9UBQ5|EIF3K_HUMAN Eukaryotic translation initiation factor 3 subunit K OS=Homo sapiens OX=9606 GN=EIF3K PE=1 SV=1	1	1	1	1	0	1	0	1	0	1	6.4	6.4	6.4	25.059	218	218	0	9.0192	0	0	0	0	0	0	0	0	0	0	0	0	0	0	0	0	0	0.069848	0.067701	0.078449	0.0070744	0.0055554	0.063756	0.0024333
Q9UHB9	Q9UHB9	1	1	1	Signal recognition particle subunit SRP68	SRP68	sp|Q9UHB9|SRP68_HUMAN Signal recognition particle subunit SRP68 OS=Homo sapiens OX=9606 GN=SRP68 PE=1 SV=2	1	1	1	1	0	1	0	1	0	1	4.1	4.1	4.1	70.729	627	627	0.0069061	5.9469	0	0	0	0	0	0	0	0	0	0	0	0	0	0	0	0	0	0.075709	0.071809	0.043877	0	0	0.045557	0
Q9UHD8	Q9UHD8	8	8	8	Septin-9	2024-09-09	sp|Q9UHD8|SEPT9_HUMAN Septin-9 OS=Homo sapiens OX=9606 GN=SEPTIN9 PE=1 SV=2	1	8	8	8	8	4	8	4	8	4	13.5	13.5	13.5	65.401	586	586	0	53.474	0.00073903	0.014471	0.017776	0.015561	0.0034635	0.0018487	0.012015	0.0033631	0.0014225	0.156	0.0088721	0.24923	0.25475	0.014404	0.0047498	0.23861	0.0005725	0.020003	0.02387	0.023219	0.0014953	0.0014462	0.020081	0.0034267
Q9UJS0	Q9UJS0	2	2	2	Calcium-binding mitochondrial carrier protein Aralar2	SLC25A13	sp|Q9UJS0|CMC2_HUMAN Calcium-binding mitochondrial carrier protein Aralar2 OS=Homo sapiens OX=9606 GN=SLC25A13 PE=1 SV=2	1	2	2	2	1	2	1	2	1	2	3.9	3.9	3.9	74.175	675	675	0	14.004	0.0014287	0.028377	0.036849	0.029482	0.0024025	0.0028446	0.028729	0.0022558	0.0018812	0.14674	0.0051076	0.22795	0.23476	0.020694	0.007546	0.22294	0.001196	0.043465	0.045094	0.049004	0.0033225	0.0027569	0.043114	0.0046732
Q9UK76	Q9UK76	1	1	1	Hematological and neurological expressed 1 protein;Hematological and neurological expressed 1 protein, N-terminally processed	HN1	sp|Q9UK76|JUPI1_HUMAN Jupiter microtubule associated homolog 1 OS=Homo sapiens OX=9606 GN=JPT1 PE=1 SV=3	1	1	1	1	0	1	0	1	0	1	11.7	11.7	11.7	16.014	154	154	0.0082531	5.8818	0	0	0	0	0	0	0	0	0	0	0	0	0	0	0	0	0	0.081637	0.074563	0.10312	0.0073556	0.0080273	0.073347	0.002988
Q9UKM9	Q9UKM9	6	6	6	RNA-binding protein Raly	RALY	sp|Q9UKM9|RALY_HUMAN RNA-binding protein Raly OS=Homo sapiens OX=9606 GN=RALY PE=1 SV=1	1	6	6	6	4	4	4	4	4	4	16.7	16.7	16.7	32.463	306	306	0	36.503	0.00085037	0.043937	0.050951	0.049866	0.0036839	0.0041646	0.039608	0.0032601	0.0022434	0.13707	0.0080006	0.22061	0.21067	0.014958	0.0036457	0.20655	0.00049992	0.040257	0.043598	0.047708	0.0030577	0.0023732	0.037555	0.0030162
Q9UKY7	Q9UKY7	3	3	3	Protein CDV3 homolog	CDV3	sp|Q9UKY7|CDV3_HUMAN Protein CDV3 homolog OS=Homo sapiens OX=9606 GN=CDV3 PE=1 SV=1	1	3	3	3	2	1	2	1	2	1	12	12	12	27.335	258	258	0	23.756	0.00077086	0.065129	0.068394	0.076039	0.0055003	0.0057823	0.057795	0.0031972	0.003329	0.11532	0.0070736	0.19125	0.1936	0.014841	0.0055582	0.18641	0	0	0	0	0	0	0	0
Q9ULV4	Q9ULV4	1	1	1	Coronin-1C	CORO1C	sp|Q9ULV4|COR1C_HUMAN Coronin-1C OS=Homo sapiens OX=9606 GN=CORO1C PE=1 SV=1	1	1	1	1	1	1	1	1	1	1	2.1	2.1	2.1	53.248	474	474	0.0014948	6.5699	0.00085683	0.026253	0.032337	0.028067	0.0028105	0.0015978	0.022655	0.0024948	0.0020044	0.13986	0.0088708	0.23329	0.23569	0.015853	0.0061	0.24127	0	0.022789	0.02624	0.024246	0.0023688	0.0018451	0.020481	0.0033359
Q9ULZ3	Q9ULZ3	2	2	2	Apoptosis-associated speck-like protein containing a CARD	PYCARD	sp|Q9ULZ3|ASC_HUMAN Apoptosis-associated speck-like protein containing a CARD OS=Homo sapiens OX=9606 GN=PYCARD PE=1 SV=2	1	2	2	2	1	1	1	1	1	1	9.7	9.7	9.7	21.627	195	195	0	11.412	0	0.08333	0.099354	0.094591	0.0065622	0.0054889	0.070916	0.0019437	0.0031802	0.1048	0.0082518	0.17338	0.16602	0.011746	0.0031023	0.16734	0	0.077048	0.077794	0.079398	0.0022238	0.0033578	0.060835	0.0027926
Q9UNZ2	Q9UNZ2	4	4	4	NSFL1 cofactor p47	NSFL1C	sp|Q9UNZ2|NSF1C_HUMAN NSFL1 cofactor p47 OS=Homo sapiens OX=9606 GN=NSFL1C PE=1 SV=2	1	4	4	4	4	1	4	1	4	1	13.2	13.2	13.2	40.572	370	370	0	30.082	0.0011454	0.059421	0.065777	0.086146	0.0037429	0.0045055	0.061671	0.0022537	0.0020213	0.11646	0.0066444	0.19622	0.19254	0.014652	0.0032358	0.17867	0	0.068845	0.072489	0.077231	0.0065427	0.0052931	0.054124	0
Q9UQ80	Q9UQ80	9	9	8	Proliferation-associated protein 2G4	PA2G4	sp|Q9UQ80|PA2G4_HUMAN Proliferation-associated protein 2G4 OS=Homo sapiens OX=9606 GN=PA2G4 PE=1 SV=3	1	9	9	8	7	4	7	4	7	4	28.2	28.2	23.4	43.786	394	394	0	64.138	0.00081031	0.055305	0.057935	0.061367	0.0037299	0.0032988	0.046535	0.0027388	0.0022589	0.12841	0.0071611	0.20911	0.20563	0.012356	0.004977	0.20165	0.00089098	0.057405	0.058827	0.063215	0.0025872	0.0028222	0.051192	0.0029655
Q9Y230	Q9Y230	3	3	3	RuvB-like 2	RUVBL2	sp|Q9Y230|RUVB2_HUMAN RuvB-like 2 OS=Homo sapiens OX=9606 GN=RUVBL2 PE=1 SV=3	1	3	3	3	2	2	2	2	2	2	7.6	7.6	7.6	51.156	463	463	0	22.074	0.0011423	0.049716	0.055639	0.055996	0.0041688	0.0040174	0.042227	0.0028586	0.0031877	0.1324	0.0089636	0.21378	0.20116	0.01554	0.0067989	0.20441	0.001461	0.047198	0.045464	0.050551	0.0041387	0.0030706	0.036851	0.0027377
Q9Y265	Q9Y265	1	1	1	RuvB-like 1	RUVBL1	sp|Q9Y265|RUVB1_HUMAN RuvB-like 1 OS=Homo sapiens OX=9606 GN=RUVBL1 PE=1 SV=1	1	1	1	1	1	1	1	1	1	1	4.8	4.8	4.8	50.227	456	456	0	14.883	0	0.044578	0.045293	0.048063	0.0036438	0.0023224	0.039713	0.0036184	0.0020639	0.13278	0.010756	0.22488	0.20785	0.016434	0.0062631	0.21174	0	0.038919	0.042521	0.045452	0.004771	0.0040752	0.040256	0.0034664
Q9Y266	Q9Y266	6	6	6	Nuclear migration protein nudC	NUDC	sp|Q9Y266|NUDC_HUMAN Nuclear migration protein nudC OS=Homo sapiens OX=9606 GN=NUDC PE=1 SV=1	1	6	6	6	5	4	5	4	5	4	18.7	18.7	18.7	38.242	331	331	0	44.884	0.0010342	0.053693	0.058205	0.061573	0.0038453	0.0027764	0.048521	0.0030161	0.0020918	0.12746	0.0066396	0.212	0.20707	0.013244	0.0043162	0.19973	0.0011965	0.050028	0.058602	0.057827	0.0042945	0.0028272	0.045077	0.002841
Q9Y2B0	Q9Y2B0	2	2	2	Protein canopy homolog 2	CNPY2	sp|Q9Y2B0|CNPY2_HUMAN Protein canopy homolog 2 OS=Homo sapiens OX=9606 GN=CNPY2 PE=1 SV=1	1	2	2	2	1	1	1	1	1	1	13.2	13.2	13.2	20.652	182	182	0	11.146	0.00067094	0.050692	0.052866	0.059055	0.0028434	0.0019627	0.042875	0.0024218	0.0017346	0.12528	0.0069996	0.21436	0.21438	0.011732	0.0039305	0.2082	0.0015018	0.041456	0.046647	0.04934	0.0073659	0.0046057	0.038984	0.002562
Q9Y2S6	Q9Y2S6	1	1	1	Translation machinery-associated protein 7	TMA7	sp|Q9Y2S6|TMA7_HUMAN Translation machinery-associated protein 7 OS=Homo sapiens OX=9606 GN=TMA7 PE=1 SV=1	1	1	1	1	0	1	0	1	0	1	15.6	15.6	15.6	7.0662	64	64	0.0014535	6.3923	0	0	0	0	0	0	0	0	0	0	0	0	0	0	0	0	0.001211	0.082419	0.079163	0.094312	0.0052336	0.0055433	0.072556	0.0030914
Q9Y2W1	Q9Y2W1	1	1	1	Thyroid hormone receptor-associated protein 3	THRAP3	sp|Q9Y2W1|TR150_HUMAN Thyroid hormone receptor-associated protein 3 OS=Homo sapiens OX=9606 GN=THRAP3 PE=1 SV=2	1	1	1	1	0	1	0	1	0	1	1.4	1.4	1.4	108.66	955	955	0	7.1598	0	0	0	0	0	0	0	0	0	0	0	0	0	0	0	0	0	0.052314	0.063221	0.058509	0.0041411	0	0.04212	0
Q9Y2Z0	Q9Y2Z0	1	1	1	Suppressor of G2 allele of SKP1 homolog	SUGT1	sp|Q9Y2Z0|SGT1_HUMAN Protein SGT1 homolog OS=Homo sapiens OX=9606 GN=SUGT1 PE=1 SV=3	1	1	1	1	1	0	1	0	1	0	3.3	3.3	3.3	41.024	365	365	0	7.9983	0	0.056521	0.067535	0.062092	0.025688	0	0.059143	0	0	0.14903	0	0.14336	0.1775	0.031045	0.015186	0.2129	0	0	0	0	0	0	0	0
Q9Y333	Q9Y333	1	1	1	U6 snRNA-associated Sm-like protein LSm2	LSM2	sp|Q9Y333|LSM2_HUMAN U6 snRNA-associated Sm-like protein LSm2 OS=Homo sapiens OX=9606 GN=LSM2 PE=1 SV=1	1	1	1	1	1	0	1	0	1	0	20	20	20	10.834	95	95	0	12.795	0	0.068572	0.067669	0.078491	0.005222	0.0031097	0.051107	0.002342	0.0033278	0.12332	0.0069857	0.18994	0.18552	0.014804	0.0046277	0.19496	0	0	0	0	0	0	0	0
Q9Y383;Q9NQ29	Q9Y383	5;2	5;2	5;2	Putative RNA-binding protein Luc7-like 2	LUC7L2	sp|Q9Y383|LC7L2_HUMAN Putative RNA-binding protein Luc7-like 2 OS=Homo sapiens OX=9606 GN=LUC7L2 PE=1 SV=2	2	5	5	5	1	4	1	4	1	4	14.5	14.5	14.5	46.513	392	392;371	0	38.552	0	0.036519	0.040247	0.0449	0.0024674	0.0023826	0.030042	0.0021647	0.0012386	0.14297	0.0071318	0.23318	0.21821	0.010671	0.0036096	0.22427	0.00089755	0.050891	0.058594	0.06013	0.0064364	0.004392	0.047125	0.0033669
Q9Y3F4	Q9Y3F4	3	3	3	Serine-threonine kinase receptor-associated protein	STRAP	sp|Q9Y3F4|STRAP_HUMAN Serine-threonine kinase receptor-associated protein OS=Homo sapiens OX=9606 GN=STRAP PE=1 SV=1	1	3	3	3	1	2	1	2	1	2	11.7	11.7	11.7	38.438	350	350	0	26.057	0.0015876	0.062043	0.062663	0.076217	0.0064976	0.0055434	0.052274	0.0035204	0.0038467	0.11445	0.0076777	0.19612	0.19538	0.013398	0.0052972	0.19348	0.0013764	0.050851	0.065492	0.055449	0.0041474	0.0031803	0.044885	0.0039039
Q9Y3U8	Q9Y3U8	2	2	2	60S ribosomal protein L36	RPL36	sp|Q9Y3U8|RL36_HUMAN 60S ribosomal protein L36 OS=Homo sapiens OX=9606 GN=RPL36 PE=1 SV=3	1	2	2	2	1	2	1	2	1	2	19	19	19	12.254	105	105	0	14.845	0.0011083	0.038426	0.035957	0.041646	0.002357	0.0016394	0.034592	0.0023664	0.0021876	0.1463	0.0081951	0.23306	0.21557	0.01388	0.0041703	0.21854	0.00072564	0.059318	0.06218	0.069762	0.0029761	0.0025864	0.051039	0.0026996
Q9Y490	Q9Y490	3	3	3	Talin-1	TLN1	sp|Q9Y490|TLN1_HUMAN Talin-1 OS=Homo sapiens OX=9606 GN=TLN1 PE=1 SV=3	1	3	3	3	3	1	3	1	3	1	1.3	1.3	1.3	269.76	2541	2541	0	18.443	0	0.050433	0.068734	0.067789	0.005542	0.0030905	0.059069	0	0.0014079	0.12048	0.0054818	0.19782	0.22179	0.013615	0.0025277	0.19176	0	0.061987	0.071101	0.065376	0.0041686	0.0026804	0.054001	0.0023529
Q9Y4G6	Q9Y4G6	1	1	1	Talin-2	TLN2	sp|Q9Y4G6|TLN2_HUMAN Talin-2 OS=Homo sapiens OX=9606 GN=TLN2 PE=1 SV=4	1	1	1	1	1	1	1	1	1	1	0.3	0.3	0.3	271.61	2542	2542	0.0014225	6.1613	0.00054832	0.061769	0.065686	0.06371	0.0033272	0.0024696	0.056006	0.0020456	0.0015114	0.12243	0.0049366	0.1974	0.20479	0.0092858	0.0033634	0.20073	0.0002513	0.065329	0.065674	0.065926	0.0029296	0.0030956	0.058917	0.0016505
Q9Y4L1	Q9Y4L1	3	3	3	Hypoxia up-regulated protein 1	HYOU1	sp|Q9Y4L1|HYOU1_HUMAN Hypoxia up-regulated protein 1 OS=Homo sapiens OX=9606 GN=HYOU1 PE=1 SV=1	1	3	3	3	3	0	3	0	3	0	3.1	3.1	3.1	111.33	999	999	0	20.221	0.0022798	0.049076	0.056842	0.053268	0.0056388	0.0032258	0.044054	0.002091	0.0031358	0.12263	0.0077328	0.22058	0.20848	0.01294	0.0031034	0.2072	0	0	0	0	0	0	0	0
Q9Y5S9	Q9Y5S9	2	2	2	RNA-binding protein 8A	RBM8A	sp|Q9Y5S9|RBM8A_HUMAN RNA-binding protein 8A OS=Homo sapiens OX=9606 GN=RBM8A PE=1 SV=1	1	2	2	2	2	1	2	1	2	1	11.5	11.5	11.5	19.889	174	174	0	15.455	0.0017958	0.051008	0.051805	0.060676	0.0035539	0.0036711	0.042167	0.0041948	0.0037542	0.13308	0.0096865	0.21332	0.19671	0.017261	0.0051437	0.20217	0	0.084947	0.081392	0.089813	0.0031372	0.0030093	0.072155	0.0016374
Q9Y617	Q9Y617	1	1	1	Phosphoserine aminotransferase	PSAT1	sp|Q9Y617|SERC_HUMAN Phosphoserine aminotransferase OS=Homo sapiens OX=9606 GN=PSAT1 PE=1 SV=2	1	1	1	1	0	1	0	1	0	1	3	3	3	40.422	370	370	0	7.8375	0	0	0	0	0	0	0	0	0	0	0	0	0	0	0	0	0	0	0	0	0	0	0	0
Q9Y696	Q9Y696	1	1	1	Chloride intracellular channel protein 4	CLIC4	sp|Q9Y696|CLIC4_HUMAN Chloride intracellular channel protein 4 OS=Homo sapiens OX=9606 GN=CLIC4 PE=1 SV=4	1	1	1	1	1	1	1	1	1	1	4.7	4.7	4.7	28.772	253	253	0	8.5376	0	0.030294	0.029784	0.027651	0.0013011	0.0012371	0.030093	0.0027741	0.0013405	0.13814	0.0075893	0.24018	0.24529	0.01229	0.0046152	0.22742	0.0010487	0.044809	0.052101	0.033687	0.0036902	0.0030452	0.034664	0.0022266
REV__O15440	REV__O15440	1	1	1			sp|O15440|MRP5_HUMAN Multidrug resistance-associated protein 5 OS=Homo sapiens OX=9606 GN=ABCC5 PE=1 SV=2	1	1	1	1	1	1	1	1	1	1	0	0	0	160.66	1437	1437	0.0015291	6.7308	0.00092514	0.12119	0.12144	0.13562	0.0073664	0.0058671	0.11736	0.0012409	0.003824	0.084108	0.0038164	0.12926	0.13473	0.0062648	0.0025345	0.12446	0.0011342	0.12247	0.12792	0.13764	0.0077477	0.0055858	0.11123	0.0017958
REV__Q6WB98	REV__Q6WB98	1	1	1			sp|Q6WB98|FUS_HMPVC Fusion glycoprotein F0 OS=Human metapneumovirus (strain CAN97-83) OX=694067 GN=F PE=1 SV=1	1	1	1	1	1	1	1	1	1	1	0	0	0	58.477	539	539	0.0055866	6.0171	0.00050679	0.061172	0.06857	0.065555	0.0048849	0.0043245	0.058412	0.0018273	0.0030229	0.12483	0.0051849	0.18846	0.2084	0.0090328	0.0030535	0.19276	0.00073758	0.060512	0.060981	0.062665	0.0034084	0.0035835	0.057595	0.0016597
REV__Q8WZ42	REV__Q8WZ42	1	1	1			sp|Q8WZ42|TITIN_HUMAN Titin OS=Homo sapiens OX=9606 GN=TTN PE=1 SV=4	1	1	1	1	0	1	0	1	0	1	0	0	0	3816	34350	34350	0.009589	5.8401	0	0	0	0	0	0	0	0	0	0	0	0	0	0	0	0	0.00060968	0.078606	0.086763	0.084307	0.004507	0.0040478	0.067228	0.002944
REV__Q96RY5	REV__Q96RY5	1	1	1			sp|Q96RY5|CRML_HUMAN Protein cramped-like OS=Homo sapiens OX=9606 GN=CRAMP1 PE=1 SV=3	1	1	1	1	1	1	1	1	1	1	0	0	0	134.72	1269	1269	0.0028409	6.1542	0.00062753	0.0070919	0.0088177	0.005124	0.00062696	0.00036039	0.0053306	0.0028491	0.0010383	0.17414	0.0075109	0.24485	0.27872	0.012036	0.0049291	0.24594	0	0.006502	0.0082408	0.0086611	0.0012554	0.00084077	0.0071417	0.0029661
REV__Q9H2K2	REV__Q9H2K2	1	1	1			sp|Q9H2K2|TNKS2_HUMAN Poly [ADP-ribose] polymerase tankyrase-2 OS=Homo sapiens OX=9606 GN=TNKS2 PE=1 SV=1	1	1	1	1	0	1	0	1	0	1	0	0	0	126.92	1166	1166	0.0069541	5.9732	0	0	0	0	0	0	0	0	0	0	0	0	0	0	0	0	0.00095032	0.092899	0.10015	0.10589	0.0051239	0.0049216	0.083777	0.0020564
REV__Q9ULL0	REV__Q9ULL0	1	1	1			sp|Q9ULL0|K1210_HUMAN Acrosomal protein KIAA1210 OS=Homo sapiens OX=9606 GN=KIAA1210 PE=2 SV=3	1	1	1	1	1	0	1	0	1	0	0	0	0	187.02	1709	1709	0.0042553	6.1247	0.00046198	0.014386	0.016808	0.016383	0.0013871	0.00096328	0.013385	0.002906	0.0010834	0.15292	0.0077376	0.25243	0.25537	0.012983	0.0036154	0.24718	0	0	0	0	0	0	0	0
REV__Q9Y4F4	REV__Q9Y4F4	1	1	1			sp|Q9Y4F4|TGRM1_HUMAN TOG array regulator of axonemal microtubules protein 1 OS=Homo sapiens OX=9606 GN=TOGARAM1 PE=1 SV=4	1	1	1	1	1	1	1	1	1	1	0	0	0	189.36	1720	1720	0.0082759	5.9199	0.00027906	0.0058075	0.0069143	0.006505	0.00099449	0.00071936	0.0049765	0.0024044	0.0010637	0.16713	0.0077524	0.24979	0.26905	0.012018	0.0051563	0.25944	0.00019317	0.0055201	0.0040364	0.0045388	0.00044016	0.00049761	0.0038998	0.0023513
[truncated: 92 more columns]
